# Supplementary material for: (E)-{[(Butyl­sulfan­yl)methane­thio­yl]amino}(4-meth­oxy­benzyl­idene)amine: crystal structure and Hirshfeld surface analysis
Source: Acta Crystallogr E Crystallogr Commun. 2020 Jan 17;76(Pt 2):208–13. doi: 10.1107/S2056989020000328 (PMC7001837; doi:10.1107/S2056989020000328)
Supplement: Supplementary file 1 [file e-76-00208-sup1.cif]

##############################################################################
#                                                                            #
# This CIF contains the data in a paper accepted for publication in          #
# Acta Crystallographica Section E. It conforms to the requirements of       #
# Notes for Authors for Acta Crystallographica Section E, and has been       #
# peer reviewed under the auspices of the IUCr Commission on Journals.       #
#                                                                            #
# Full details of the Crystallographic Information File format               #
# are given in the paper "The Crystallographic Information File (CIF):       #
# a New Standard Archive File for Crystallography" by S. R. Hall, F. H.      #
# Allen and I. D. Brown [Acta Cryst. (1991), A47, 655-685].                  #
#                                                                            #
# The current version of the core CIF dictionary is obtainable from          #
# ftp://ftp.iucr.org/pub/cif_core.dic.                                       #
#                                                                            #
# Software is freely available for graphical display of the structure(s)     #
# in this CIF. For information consult the CIF software page                 #
# http://www.iucr.org/resources/cif/software.                                #
#                                                                            #
# This file may be used for bona fide research purposes within the           #
# scientific community so long as proper attribution is given to the journal # 
# article from which it was obtained.                                        #
#                                                                            #
##############################################################################
data_I
_audit_creation_method     'SHELXL-2014/7'
_chemical_name_systematic
;
(<i>E</i>)-{[(Butylsulfanyl)methanethioyl]amino}(4-methoxybenzylidene)amine:
;
_chemical_name_common     ?
_chemical_formula_moiety     'C13 H18 N2 O S2'
_chemical_formula_sum     'C13 H18 N2 O S2'
_chemical_formula_iupac     'C13 H18 N2 O S2'
_chemical_formula_weight     282.41
_chemical_melting_point     ?
_space_group_crystal_system     triclinic
_space_group_name_H-M_alt     'P -1'
_space_group_name_Hall     '-P 1'
loop_
    _space_group_symop_operation_xyz
    'x, y, z'
    '-x, -y, -z'
_cell_length_a     4.7131(3)
_cell_length_b     11.6998(8)
_cell_length_c     13.5696(8)
_cell_angle_alpha     85.225(5)
_cell_angle_beta     81.139(5)
_cell_angle_gamma     87.379(5)
_cell_volume     736.35(8)
_cell_formula_units_Z     2
_cell_measurement_reflns_used     2643
_cell_measurement_theta_min     3.0416
_cell_measurement_theta_max     27.4953
_cell_measurement_temperature     295(2)
_exptl_crystal_description     block
_exptl_crystal_colour     colourless
_exptl_crystal_size_max     0.300
_exptl_crystal_size_mid     0.250
_exptl_crystal_size_min     0.200
_exptl_crystal_density_diffrn     1.274
_exptl_crystal_density_meas     ?
_exptl_crystal_density_method     ?
_exptl_crystal_F_000     300
_exptl_absorpt_coefficient_mu     0.352
_exptl_absorpt_correction_type     multi-scan
_exptl_absorpt_process_details
;
(CrysAlis PRO; Agilent, 2012)
;
_exptl_absorpt_correction_T_min     0.86842
_exptl_absorpt_correction_T_max     1.00000
_diffrn_ambient_temperature     295(2)
_diffrn_radiation_type     MoK\a
_diffrn_radiation_wavelength     0.71073
_diffrn_radiation_source     'SuperNova (Mo) X-ray Source'
_diffrn_radiation_monochromator     Mirror
_diffrn_measurement_device_type
        'Agilent Technologies SuperNova Dual diffractometer with Atlas detector'
_diffrn_measurement_method     '\w scan'
_diffrn_detector_area_resol_mean     10.4041
_diffrn_reflns_number     9986
_diffrn_reflns_av_R_equivalents     0.0290
_diffrn_reflns_av_unetI/netI     0.0341
_diffrn_reflns_theta_min     3.048
_diffrn_reflns_theta_max     27.555
_diffrn_reflns_theta_full     25.242
_diffrn_measured_fraction_theta_max     0.999
_diffrn_measured_fraction_theta_full     0.999
_diffrn_reflns_limit_h_min     -6
_diffrn_reflns_limit_h_max     5
_diffrn_reflns_limit_k_min     -15
_diffrn_reflns_limit_k_max     15
_diffrn_reflns_limit_l_min     -17
_diffrn_reflns_limit_l_max     17
_refine_special_details     ?
_reflns_number_total     3395
_reflns_number_gt     2244
_reflns_threshold_expression     'I > 2\s(I)'
_refine_ls_structure_factor_coef     Fsqd
_refine_ls_matrix_type     full
_refine_ls_R_factor_all     0.0847
_refine_ls_R_factor_gt     0.0553
_refine_ls_wR_factor_gt     0.1466
_refine_ls_wR_factor_ref     0.1735
_refine_ls_goodness_of_fit_ref     1.034
_refine_ls_restrained_S_all     1.034
_refine_ls_number_reflns     3395
_refine_ls_number_parameters     169
_refine_ls_number_restraints     1
_refine_ls_hydrogen_treatment     mixed
_refine_ls_weighting_scheme     calc
_refine_ls_weighting_details
              'w=1/[\s^2^(Fo^2^)+(0.0724P)^2^+0.3095P] where P=(Fo^2^+2Fc^2^)/3'
_atom_sites_solution_hydrogens     mixed
_atom_sites_solution_primary     direct
_atom_sites_solution_secondary     difmap
_refine_ls_shift/su_max     0.000
_refine_ls_shift/su_mean     0.000
_refine_diff_density_max     0.520
_refine_diff_density_min     -0.455
_refine_ls_extinction_method     none
_refine_ls_extinction_coef     .
loop_
    _atom_type_symbol
    _atom_type_description
    _atom_type_scat_dispersion_real
    _atom_type_scat_dispersion_imag
    _atom_type_scat_source
    'C' 'C' 0.0033 0.0016
                         'International Tables Vol C Tables 4.2.6.8 and 6.1.1.4'
    'H' 'H' 0.0000 0.0000
                         'International Tables Vol C Tables 4.2.6.8 and 6.1.1.4'
    'N' 'N' 0.0061 0.0033
                         'International Tables Vol C Tables 4.2.6.8 and 6.1.1.4'
    'O' 'O' 0.0106 0.0060
                         'International Tables Vol C Tables 4.2.6.8 and 6.1.1.4'
    'S' 'S' 0.1246 0.1234
                         'International Tables Vol C Tables 4.2.6.8 and 6.1.1.4'
_computing_data_collection
;
CrysAlis PRO (Agilent, 2012)
;
_computing_cell_refinement
;
CrysAlis PRO (Agilent, 2012)
;
_computing_data_reduction
;
CrysAlis PRO (Agilent, 2012)
;
_computing_structure_solution
;
SHELXT2014 (Sheldrick, 2015<i>a</i>)
;
_computing_structure_refinement
;
SHELXL2014 (Sheldrick, 2015<i>b</i>)
;
_computing_molecular_graphics
;
ORTEP-3 for Windows (Farrugia, 2012), DIAMOND (Brandenburg,
2006)
;
_computing_publication_material
;
publCIF (Westrip, 2010)
;
loop_
    _atom_site_type_symbol
    _atom_site_label
    _atom_site_fract_x
    _atom_site_fract_y
    _atom_site_fract_z
    _atom_site_U_iso_or_equiv
    _atom_site_adp_type
    _atom_site_calc_flag
    _atom_site_occupancy
    _atom_site_disorder_assembly
    _atom_site_disorder_group
    S S1 0.33083(16) 0.60524(6) 0.62361(6) 0.0687(3) Uani d 1 . .
    S S2 0.51025(19) 0.46574(8) 0.80444(6) 0.0813(3) Uani d 1 . .
    O O1 1.7337(5) -0.06363(18) 0.75096(16) 0.0786(6) Uani d 1 . .
    N N1 0.7095(5) 0.43553(19) 0.62083(18) 0.0561(5) Uani d 1 . .
    H H1N 0.720(7) 0.443(3) 0.5569(8) 0.084(11) Uiso d 1 . .
    N N2 0.8729(5) 0.35129(18) 0.66505(17) 0.0565(5) Uani d 1 . .
    C C1 0.5246(5) 0.5021(2) 0.6764(2) 0.0542(6) Uani d 1 . .
    C C2 1.0604(5) 0.2985(2) 0.6052(2) 0.0548(6) Uani d 1 . .
    H H2 1.0805 0.3194 0.5369 0.066 Uiso calc 1 . .
    C C3 1.2420(5) 0.2067(2) 0.64237(19) 0.0513(6) Uani d 1 . .
    C C4 1.4425(5) 0.1496(2) 0.5769(2) 0.0556(6) Uani d 1 . .
    H H4 1.4639 0.1727 0.5090 0.067 Uiso calc 1 . .
    C C5 1.6119(5) 0.0592(2) 0.6098(2) 0.0564(6) Uani d 1 . .
    H H5 1.7446 0.0218 0.5643 0.068 Uiso calc 1 . .
    C C6 1.5834(6) 0.0250(2) 0.7098(2) 0.0584(6) Uani d 1 . .
    C C7 1.3874(7) 0.0833(3) 0.7765(2) 0.0747(9) Uani d 1 . .
    H H7 1.3700 0.0615 0.8446 0.090 Uiso calc 1 . .
    C C8 1.2198(6) 0.1720(3) 0.7436(2) 0.0679(8) Uani d 1 . .
    H H8 1.0890 0.2098 0.7894 0.081 Uiso calc 1 . .
    C C9 1.9271(7) -0.1303(3) 0.6861(3) 0.0823(9) Uani d 1 . .
    H H9A 1.8225 -0.1666 0.6426 0.123 Uiso calc 1 . .
    H H9B 2.0223 -0.1879 0.7251 0.123 Uiso calc 1 . .
    H H9C 2.0671 -0.0815 0.6468 0.123 Uiso calc 1 . .
    C C10 0.2533(8) 0.5676(3) 0.8614(3) 0.0891(10) Uani d 1 . .
    H H10A 0.1371 0.5996 0.8120 0.107 Uiso calc 1 . .
    H H10B 0.1265 0.5277 0.9151 0.107 Uiso calc 1 . .
    C C11 0.3805(8) 0.6607(3) 0.9014(3) 0.0946(11) Uani d 1 . .
    H H11A 0.4893 0.7057 0.8463 0.114 Uiso calc 1 . .
    H H11B 0.5150 0.6282 0.9443 0.114 Uiso calc 1 . .
    C C12 0.1686(9) 0.7410(4) 0.9608(3) 0.1070(13) Uani d 1 . .
    H H12A 0.0341 0.7741 0.9181 0.128 Uiso calc 1 . .
    H H12B 0.0598 0.6964 1.0162 0.128 Uiso calc 1 . .
    C C13 0.3015(12) 0.8331(4) 0.9999(4) 0.1316(18) Uani d 1 . .
    H H13A 0.3918 0.8031 1.0558 0.197 Uiso calc 1 . .
    H H13B 0.1577 0.8903 1.0211 0.197 Uiso calc 1 . .
    H H13C 0.4433 0.8669 0.9486 0.197 Uiso calc 1 . .
loop_
    _atom_site_aniso_label
    _atom_site_aniso_U_11
    _atom_site_aniso_U_22
    _atom_site_aniso_U_33
    _atom_site_aniso_U_12
    _atom_site_aniso_U_13
    _atom_site_aniso_U_23
    S1 0.0716(5) 0.0568(5) 0.0760(5) 0.0258(3) -0.0129(4) -0.0078(3)
    S2 0.0890(6) 0.0890(6) 0.0667(5) 0.0326(5) -0.0197(4) -0.0151(4)
    O1 0.0860(14) 0.0684(13) 0.0780(14) 0.0319(11) -0.0154(11) 0.0007(10)
    N1 0.0550(12) 0.0495(12) 0.0640(14) 0.0135(10) -0.0122(11) -0.0076(10)
    N2 0.0542(12) 0.0460(12) 0.0711(14) 0.0134(9) -0.0180(10) -0.0076(10)
    C1 0.0493(13) 0.0468(14) 0.0676(16) 0.0048(11) -0.0119(11) -0.0089(12)
    C2 0.0512(14) 0.0495(14) 0.0649(15) 0.0073(11) -0.0123(12) -0.0088(12)
    C3 0.0483(13) 0.0432(13) 0.0643(15) 0.0080(10) -0.0135(11) -0.0109(11)
    C4 0.0558(15) 0.0514(15) 0.0588(15) 0.0078(11) -0.0084(12) -0.0061(12)
    C5 0.0498(14) 0.0497(15) 0.0685(17) 0.0104(11) -0.0036(12) -0.0130(12)
    C6 0.0574(15) 0.0506(15) 0.0675(17) 0.0120(12) -0.0141(12) -0.0055(12)
    C7 0.090(2) 0.075(2) 0.0570(16) 0.0288(16) -0.0126(15) -0.0091(14)
    C8 0.0734(18) 0.0662(18) 0.0621(17) 0.0249(14) -0.0063(14) -0.0151(13)
    C9 0.082(2) 0.070(2) 0.093(2) 0.0347(17) -0.0182(18) -0.0072(17)
    C10 0.079(2) 0.111(3) 0.076(2) 0.027(2) -0.0061(17) -0.0252(19)
    C11 0.079(2) 0.089(3) 0.118(3) 0.0138(19) -0.013(2) -0.032(2)
    C12 0.099(3) 0.115(3) 0.108(3) 0.029(2) -0.012(2) -0.040(3)
    C13 0.162(5) 0.099(3) 0.125(4) 0.004(3) 0.017(3) -0.033(3)
_geom_special_details
;
 All esds (except the esd in the dihedral angle between two l.s. planes)
 are estimated using the full covariance matrix.  The cell esds are taken
 into account individually in the estimation of esds in distances, angles
 and torsion angles; correlations between esds in cell parameters are only
 used when they are defined by crystal symmetry.  An approximate (isotropic)
 treatment of cell esds is used for estimating esds involving l.s. planes.
;
loop_
    _geom_bond_atom_site_label_1
    _geom_bond_atom_site_label_2
    _geom_bond_site_symmetry_2
    _geom_bond_distance
    _geom_bond_publ_flag
    S1 C1 . 1.662(3) ?
    S2 C1 . 1.745(3) ?
    S2 C10 . 1.793(3) ?
    O1 C6 . 1.359(3) ?
    O1 C9 . 1.420(4) ?
    N1 C1 . 1.330(3) ?
    N1 N2 . 1.378(3) ?
    N1 H1N . 0.859(10) ?
    N2 C2 . 1.278(3) ?
    C2 C3 . 1.449(3) ?
    C2 H2 . 0.9300 ?
    C3 C4 . 1.382(3) ?
    C3 C8 . 1.389(4) ?
    C4 C5 . 1.382(4) ?
    C4 H4 . 0.9300 ?
    C5 C6 . 1.371(4) ?
    C5 H5 . 0.9300 ?
    C6 C7 . 1.387(4) ?
    C7 C8 . 1.363(4) ?
    C7 H7 . 0.9300 ?
    C8 H8 . 0.9300 ?
    C9 H9A . 0.9600 ?
    C9 H9B . 0.9600 ?
    C9 H9C . 0.9600 ?
    C10 C11 . 1.450(5) ?
    C10 H10A . 0.9700 ?
    C10 H10B . 0.9700 ?
    C11 C12 . 1.524(5) ?
    C11 H11A . 0.9700 ?
    C11 H11B . 0.9700 ?
    C12 C13 . 1.446(6) ?
    C12 H12A . 0.9700 ?
    C12 H12B . 0.9700 ?
    C13 H13A . 0.9600 ?
    C13 H13B . 0.9600 ?
    C13 H13C . 0.9600 ?
loop_
    _geom_angle_atom_site_label_1
    _geom_angle_atom_site_label_2
    _geom_angle_atom_site_label_3
    _geom_angle_site_symmetry_1
    _geom_angle_site_symmetry_3
    _geom_angle
    _geom_angle_publ_flag
    C1 S2 C10 . . 103.87(16) ?
    C6 O1 C9 . . 118.4(2) ?
    C1 N1 N2 . . 120.6(2) ?
    C1 N1 H1N . . 119(2) ?
    N2 N1 H1N . . 120(2) ?
    C2 N2 N1 . . 115.6(2) ?
    N1 C1 S1 . . 120.9(2) ?
    N1 C1 S2 . . 112.76(19) ?
    S1 C1 S2 . . 126.35(16) ?
    N2 C2 C3 . . 120.9(2) ?
    N2 C2 H2 . . 119.6 ?
    C3 C2 H2 . . 119.6 ?
    C4 C3 C8 . . 117.8(2) ?
    C4 C3 C2 . . 120.4(2) ?
    C8 C3 C2 . . 121.8(2) ?
    C3 C4 C5 . . 121.7(2) ?
    C3 C4 H4 . . 119.1 ?
    C5 C4 H4 . . 119.1 ?
    C6 C5 C4 . . 119.6(2) ?
    C6 C5 H5 . . 120.2 ?
    C4 C5 H5 . . 120.2 ?
    O1 C6 C5 . . 125.1(2) ?
    O1 C6 C7 . . 115.7(3) ?
    C5 C6 C7 . . 119.1(2) ?
    C8 C7 C6 . . 120.9(3) ?
    C8 C7 H7 . . 119.5 ?
    C6 C7 H7 . . 119.5 ?
    C7 C8 C3 . . 120.8(3) ?
    C7 C8 H8 . . 119.6 ?
    C3 C8 H8 . . 119.6 ?
    O1 C9 H9A . . 109.5 ?
    O1 C9 H9B . . 109.5 ?
    H9A C9 H9B . . 109.5 ?
    O1 C9 H9C . . 109.5 ?
    H9A C9 H9C . . 109.5 ?
    H9B C9 H9C . . 109.5 ?
    C11 C10 S2 . . 114.0(3) ?
    C11 C10 H10A . . 108.7 ?
    S2 C10 H10A . . 108.7 ?
    C11 C10 H10B . . 108.7 ?
    S2 C10 H10B . . 108.7 ?
    H10A C10 H10B . . 107.6 ?
    C10 C11 C12 . . 115.3(3) ?
    C10 C11 H11A . . 108.4 ?
    C12 C11 H11A . . 108.4 ?
    C10 C11 H11B . . 108.4 ?
    C12 C11 H11B . . 108.4 ?
    H11A C11 H11B . . 107.5 ?
    C13 C12 C11 . . 114.1(4) ?
    C13 C12 H12A . . 108.7 ?
    C11 C12 H12A . . 108.7 ?
    C13 C12 H12B . . 108.7 ?
    C11 C12 H12B . . 108.7 ?
    H12A C12 H12B . . 107.6 ?
    C12 C13 H13A . . 109.5 ?
    C12 C13 H13B . . 109.5 ?
    H13A C13 H13B . . 109.5 ?
    C12 C13 H13C . . 109.5 ?
    H13A C13 H13C . . 109.5 ?
    H13B C13 H13C . . 109.5 ?
loop_
    _geom_torsion_atom_site_label_1
    _geom_torsion_atom_site_label_2
    _geom_torsion_atom_site_label_3
    _geom_torsion_atom_site_label_4
    _geom_torsion_site_symmetry_1
    _geom_torsion_site_symmetry_2
    _geom_torsion_site_symmetry_3
    _geom_torsion_site_symmetry_4
    _geom_torsion
    _geom_torsion_publ_flag
    C1 N1 N2 C2 . . . . -174.5(2) ?
    N2 N1 C1 S1 . . . . 178.96(18) ?
    N2 N1 C1 S2 . . . . -2.2(3) ?
    C10 S2 C1 N1 . . . . 179.3(2) ?
    C10 S2 C1 S1 . . . . -1.9(2) ?
    N1 N2 C2 C3 . . . . -178.8(2) ?
    N2 C2 C3 C4 . . . . 179.5(2) ?
    N2 C2 C3 C8 . . . . 0.3(4) ?
    C8 C3 C4 C5 . . . . 1.5(4) ?
    C2 C3 C4 C5 . . . . -177.8(2) ?
    C3 C4 C5 C6 . . . . -0.4(4) ?
    C9 O1 C6 C5 . . . . -3.0(4) ?
    C9 O1 C6 C7 . . . . 176.9(3) ?
    C4 C5 C6 O1 . . . . 178.8(2) ?
    C4 C5 C6 C7 . . . . -1.0(4) ?
    O1 C6 C7 C8 . . . . -178.5(3) ?
    C5 C6 C7 C8 . . . . 1.4(5) ?
    C6 C7 C8 C3 . . . . -0.3(5) ?
    C4 C3 C8 C7 . . . . -1.1(4) ?
    C2 C3 C8 C7 . . . . 178.1(3) ?
    C1 S2 C10 C11 . . . . -102.1(3) ?
    S2 C10 C11 C12 . . . . -173.2(3) ?
    C10 C11 C12 C13 . . . . 180.0(4) ?
loop_
    _geom_hbond_atom_site_label_D
    _geom_hbond_atom_site_label_H
    _geom_hbond_atom_site_label_A
    _geom_hbond_site_symmetry_A
    _geom_hbond_distance_DH
    _geom_hbond_distance_HA
    _geom_hbond_distance_DA
    _geom_hbond_angle_DHA
    N1 H1N S1 2_666 0.859(11) 2.608(17) 3.425(3) 160(3)
    C9 H9C Cg1 1_655 0.96 2.98 3.748(4) 138
_shelx_space_group_comment
;
The symmetry employed for this shelxl refinement is uniquely defined
by the following loop, which should always be used as a source of
symmetry information in preference to the above space-group names.
They are only intended as comments.
;
_shelx_estimated_absorpt_T_min     0.902
_shelx_estimated_absorpt_T_max     0.933
_shelx_hkl_file
;
   0   0   2 159340. 945.796   3
   0   0   3 203073. 1751.81   8
   0   0   3 203223. 1300.18   3
   0   0   3 199255. 1785.80   1
   0   0   4 55282.7 774.297   5
   0   0  -4 57726.2 812.301   3
   0   0   4 54053.1 1074.89   1
   0   0   4 55171.2 784.769   3
   0   0   4 54194.7 1038.22   8
   0   0   4 54540.6 640.540   2
   0   0   5 137002. 1839.95   8
   0   0   5 135414. 1921.58   1
   0   0   5 133347. 1364.58   3
   0   0   5 137949. 1124.43   2
   0   0   5 134475. 1357.06   5
   0   0   6 325.310 63.9239   2
   0   0   6 256.432 100.946   1
   0   0   6 399.846 117.563   8
   0   0   6 378.721 85.8404   3
   0   0   6 502.240 96.2649   5
   0   0   7 24539.3 542.046   2
   0   0   7 24010.4 678.291   5
   0   0   7 23293.5 684.734   3
   0   0   7 24991.0 984.731   1
   0   0  -7 23086.7 878.178  10
   0   0   7 24668.4 929.232   8
   0   0   8 9092.63 351.452   2
   0   0  -8 10214.1 624.104  10
   0   0   8 8879.74 439.904   5
   0   0   8 8811.64 596.291   8
   0   0   8 9516.26 649.897   1
   0   0   8 8606.18 448.028   3
   0   0   9 2294.10 247.510   3
   0   0   9 2056.85 307.592   8
   0   0   9 2323.31 341.719   1
   0   0   9 2122.60 228.430   5
   0   0  -9 1781.70 284.851  10
   0   0   9 2137.91 175.694   2
   0   0  10 2880.97 289.266   3
   0   0 -10 3352.08 407.799  10
   0   0  10 3530.99 231.504   2
   0   0  10 3581.42 447.037   4
   0   0  10 3447.61 305.392   5
   0   0  11 980.966 255.854   4
   0   0 -11 1313.49 275.461  10
   0   0  11 1029.36 187.942   3
   0   0  12 2497.24 302.029   3
   0   0 -12 2876.64 419.035  10
   0   0  12 3448.40 500.028   4
   0   0 -13 30.2859 65.0169  10
   0   0  13 64.6405 42.0596   3
   0   0  13 61.5981 87.6360   4
   0   0  14 595.673 225.747   4
   0   0 -14 526.079 215.538  10
   0   0 -15 268.239 155.557  10
   0   0  15 369.389 193.242   4
   0   0  16 789.943 296.913   4
   0   0 -16 485.035 215.850  10
   0   0 -17 648.826 264.459  10
   0   1 -17 316.360 207.655  10
   0   1 -16 1138.86 330.970  10
   0  -1  16 1169.69 363.900   4
   0   1 -15 1158.19 332.941  10
   0  -1  15 1567.91 397.015   4
   0  -1  14 1826.08 398.302   4
   0   1 -14 1633.27 367.969  10
   0  -1  13-20.4656 33.8870   3
   0  -1  13 51.9831 84.8864   4
   0   1 -13 26.8603 112.856  10
   0  -1  12 2996.24 461.029   4
   0   1 -12 2271.05 389.752  10
   0  -1  12 2356.60 272.643   3
   0  -1  11 929.213 163.917   3
   0  -1  11 1027.90 257.646   4
   0  -1  11 787.560 159.400   5
   0   1 -11 1024.39 257.749  10
   0   1 -10 6693.52 600.526  10
   0  -1  10 6278.70 431.831   5
   0  -1  10 6742.47 619.950   4
   0  -1  10 5475.97 372.680   3
   0   1  -9 3344.02 404.458  10
   0  -1   9 3033.45 261.017   3
   0  -1   9 3353.30 300.929   5
   0   1  -9 2950.18 371.860   8
   0  -1   9 3519.24 431.578   1
   0  -1   9 3343.78 414.489   4
   0   1  -8 4495.72 167.594   7
   0  -1   8 4920.52 312.237   3
   0  -1   8 4673.88 277.572   2
   0   1  -8 4314.18 435.860  10
   0  -1   8 4366.26 328.186   5
   0  -1   8 4937.78 479.512   1
   0  -1   7 35046.9 1186.50   1
   0  -1   7 32454.2 734.088   3
   0   1  -7 34502.7 1140.51  10
   0  -1   7 34091.1 725.932   2
   0   1  -7 32999.2 491.502   7
   0   1  -6 68827.7 953.313   3
   0  -1   6 67315.8 954.172   3
   0  -1   6 70000.6 1544.75   1
   0  -1   6 69709.5 977.882   2
   0  -1   5 30111.7 926.249   1
   0  -1   5 29944.6 604.803   2
   0   1  -5 30784.2 570.256   3
   0  -1   5 29838.3 572.424   3
   0   1  -4 371138. 1692.82   3
   0  -1   4 362864. 2869.34   1
   0  -1   4 368983. 1981.75   2
   0   1  -4 363898. 1990.80   2
   0  -1   3 25906.9 424.066   6
   0  -1   3 26014.5 486.915   2
   0  -1   3 25847.6 375.883   3
   0   1  -3 25904.8 368.757   3
   0  -1   3 26083.6 673.611   1
   0   1  -3 25138.0 481.970   2
   0  -1   2 68126.3 659.007   9
   0  -1   2 66848.1 650.818   6
   0  -1   2 66318.5 918.596   1
   0   1   2 101491. 689.362   7
   0  -1  -2 103618. 1068.15   4
   0   1   2 100674. 967.134   3
   0  -1  -3 474.258 66.8014   5
   0  -1  -3 568.902 53.1596   7
   0  -1  -3 484.300 85.7752   4
   0   1   3 605.066 85.7610   3
   0   1   3 495.434 47.4475   7
   0   1   3 520.191 94.5261   8
   0   1   4 63278.6 1157.43   8
   0  -1  -4 63306.0 1137.00   4
   0   1   4 63720.9 964.211   3
   0  -1  -4 61923.6 832.156   5
   0   1   5 27819.6 853.115   8
   0   1   5 28345.6 708.727   3
   0  -1  -5 26396.9 821.235   4
   0  -1  -5 28288.9 619.385   5
   0   1   6 29375.9 781.262   3
   0   1   6 28421.9 948.616   8
   0   1   7 34085.2 1119.48   8
   0   1   7 34258.9 1142.86   1
   0   1   7 31501.6 866.859   3
   0  -1  -7 33108.9 977.213  10
   0   1   8 751.333 182.909   1
   0   1   8 528.768 150.741   8
   0   1   8 693.482 140.532   3
   0  -1  -8 655.754 156.417  10
   0   1   9 129.702 67.6654   3
   0   1   9 43.4906 27.5848   2
   0   1   9 57.5656 31.4778   8
   0   1   9-4.07868 58.6182   1
   0  -1  -9 46.6715 74.9018  10
   0  -1 -10 1518.25 265.994  10
   0   1  10 1457.36 139.083   2
   0   1  10 1278.42 207.619   3
   0   1  10 1609.70 299.771   4
   0  -1 -11 6057.30 558.500  10
   0   1  11 5990.79 283.723   2
   0   1  11 5585.85 457.232   3
   0   1  11 6488.78 633.789   4
   0   1  12 6544.10 676.502   4
   0  -1 -12 6605.29 616.611  10
   0   1  12 5093.66 456.071   3
   0   1  13 782.510 236.287   4
   0  -1 -13 801.372 228.476  10
   0   1  13 822.070 186.683   3
   0   1  14 213.824 152.636   4
   0  -1 -14 259.406 129.633  10
   0  -1 -15 141.325 110.264  10
   0   1  15 83.4180 102.580   4
   0   1  16-31.2137 82.7637   4
   0  -1 -16 589.617 224.453  10
   0  -1 -17 858.668 309.421  11
   0  -1 -17 257.599 156.444  10
   0   2 -17 43.4596 148.769  10
   0  -2  16 576.152 284.605   4
   0   2 -16 971.272 331.749  10
   0  -2  15 221.441 170.560   4
   0   2 -15 184.821 144.852  10
   0  -2  14 1512.27 364.956   4
   0   2 -14 952.298 301.052  10
   0  -2  14 956.662 183.340   9
   0  -2  13 1082.03 190.782   9
   0  -2  13 1105.30 301.190   4
   0   2 -13 1325.02 324.315  10
   0  -2  12 1146.11 191.434   9
   0  -2  12 1034.02 167.497   3
   0  -2  12 1281.86 309.834   4
   0   2 -12 1079.34 278.676  10
   0  -2  11 55.1136 34.1597   3
   0   2 -11-19.2678 87.5753  10
   0  -2  11-97.5005 94.8368   4
   0   2 -11 48.7167 66.1431   8
   0  -2  11-1.78389 29.5684   9
   0  -2  10 8368.10 528.333   5
   0   2 -10 8736.87 721.375  10
   0  -2  10 7899.38 418.860   3
   0   2 -10 8200.15 286.070   7
   0  -2  10 9006.98 730.300   4
   0  -2  10 8990.04 504.890   9
   0   2 -10 8650.96 666.795   8
   0  -2   9 5911.48 575.544   1
   0   2  -9 6052.71 567.541  10
   0   2  -9 5686.37 259.402   7
   0  -2   9 6124.41 392.877   9
   0   2  -9 6081.23 528.812   8
   0  -2   9 5946.98 337.744   3
   0   2  -9 5875.49 544.278   1
   0  -2   8 8360.78 430.780   9
   0   2  -8 7815.05 315.644   7
   0  -2   8 7920.78 361.153   3
   0   2  -8 7927.06 614.440  10
   0  -2   8 8326.95 638.159   1
   0  -2   7 11400.0 695.895   1
   0  -2   7 11510.6 475.838   9
   0  -2   7 11196.3 393.372   3
   0   2  -7 11789.3 706.098  10
   0   2  -6 1197.07 150.156   2
   0   2  -6 947.128 96.8049   3
   0  -2   6 967.190 117.463   6
   0  -2   6 1009.19 107.299   3
   0   2  -6 1029.43 176.453   8
   0  -2   6 903.330 180.016   1
   0  -2   6 866.236 120.047   9
   0   2  -5 10272.1 504.663   8
   0   2  -5 10355.8 277.849   3
   0   2  -5 10297.6 416.653   2
   0  -2   5 10242.0 564.550   1
   0  -2   5 9638.22 288.824   3
   0  -2   5 10455.5 387.660   9
   0  -2   5 10740.4 382.638   6
   0  -2   4 5247.86 256.129   9
   0  -2   4 4767.40 175.922   3
   0  -2   4 4881.99 253.968   6
   0   2  -4 5131.37 170.907   3
   0   2  -4 4863.15 275.133   2
   0  -2   4 4783.39 351.138   1
   0   2  -3 177316. 1584.95   2
   0  -2   3 176814. 1951.22   1
   0   2  -3 174319. 1441.01   9
   0  -2   3 178589. 1403.77   9
   0  -2   3 182770. 1501.16   6
   0   2  -2 176262. 1364.10   9
   0   2  -2 176932. 1481.31   2
   0  -2   2 177166. 1750.31   1
   0  -2   1 52664.7 856.528   1
   0  -2   0 96176.7 1091.80   1
   0   2   1 1.03454 13.4266  11
   0  -2  -1 0.27101 13.8783   4
   0  -2  -2 194537. 1688.95   4
   0   2   2 193397. 1389.46   7
   0   2   2 190329. 1672.04  11
   0   2   3 6927.11 333.552   3
   0   2   3 6748.47 254.936   7
   0  -2  -3 7140.92 356.606   4
   0  -2  -4 14931.6 581.309   4
   0   2   4 13487.2 355.174   7
   0   2   4 13902.8 508.459   3
   0  -2  -5 13443.0 601.626   4
   0   2   5 12933.3 525.386   3
   0  -2  -5 12682.2 451.485   5
   0   2   5 12750.3 600.177   8
   0  -2  -6 6414.51 454.888   4
   0   2   6 6716.04 476.061   8
   0  -2  -6 7202.54 359.326   5
   0   2   6 7467.53 427.019   3
   0   2   7 50609.8 1392.50   8
   0  -2  -7 50110.4 1366.81   4
   0  -2  -7 49768.5 1007.55   5
   0   2   7 46516.5 1138.75   3
   0  -2  -7 47941.6 1088.04  10
   0  -2  -8-70.4597 61.6698   4
   0  -2  -8 100.523 80.2413  10
   0   2   8 12.2463 54.4097   8
   0   2   8 60.9236 45.7721   3
   0  -2  -8 6.08335 8.78747   6
   0  -2  -8 37.5338 33.8902   5
   0   2   9 3004.70 317.418   3
   0   2   9 2997.45 393.033   1
   0  -2  -9 3092.98 335.183  10
   0   2  10 1371.88 229.412   3
   0  -2 -10 1264.89 231.477  10
   0   2  10 1593.04 297.356   4
   0   2  11 688.329 170.268   3
   0   2  11 812.504 224.829   4
   0   2  11 849.966 105.376   2
   0  -2 -11 871.029 202.107  10
   0   2  12 3278.13 194.836   2
   0  -2 -12 3427.25 422.740  10
   0   2  12 3716.60 506.524   4
   0   2  12 3257.35 381.291   3
   0  -2 -13 546.430 190.476  10
   0   2  13 560.385 193.672   4
   0  -2 -14 878.273 234.822  10
   0   2  14 1280.38 321.275   4
   0  -2 -15 854.124 280.993  11
   0   2  15 494.377 192.256   4
   0  -2 -15 903.773 240.067  10
   0   2  16-144.335 173.293   4
   0  -2 -16-250.816 169.745  11
   0  -2 -16-44.9664 80.9673  10
   0  -2 -17 325.419 155.107  10
   0  -2 -17 335.229 195.330  11
   0  -3  16 390.745 208.057   4
   0   3 -16 214.048 180.741  10
   0  -3  15 793.041 281.821   4
   0   3 -15 935.015 329.410  10
   0  -3  14 106.469 85.9199   4
   0   3 -14 262.488 184.577  10
   0  -3  13 1186.60 191.503   9
   0   3 -13 1764.81 380.550  10
   0  -3  13 1159.41 320.611   4
   0   3 -12 794.560 229.608   8
   0  -3  12 1077.05 178.391   9
   0  -3  12 965.404 205.318   5
   0  -3  12 1257.58 325.855   4
   0   3 -12 699.473 243.891  10
   0  -3  12 886.507 134.195   3
   0   3 -11 769.114 218.729   8
   0   3 -11 819.850 246.762  10
   0  -3  11 761.370 119.256   3
   0   3 -11 634.702 97.9894   7
   0  -3  11 688.182 228.868   4
   0  -3  11 660.442 135.707   9
   0   3 -10 2748.33 416.586  10
   0  -3  10 2566.32 207.445   3
   0   3 -10 2631.01 211.905   7
   0  -3  10 2778.18 270.823   9
   0   3 -10 2671.15 375.981   8
   0   3 -10 2989.03 423.362   1
   0  -3   9 2694.04 256.245   9
   0   3  -9 2697.39 377.835   1
   0   3  -9 2875.00 229.046   7
   0   3  -9 3304.96 441.785  10
   0  -3   9 2961.11 210.670   3
   0   3  -9 3225.91 388.926   8
   0  -3   8 8789.16 335.201   3
   0  -3   8 9612.81 703.824   1
   0  -3   8 9034.72 445.636   9
   0   3  -8 8432.55 666.301  10
   0  -3   8 9086.76 435.795   6
   0   3  -8 9090.80 409.890   7
   0  -3   7 10046.3 680.307   1
   0  -3   7 9949.93 445.114   9
   0   3  -7 10097.7 297.382   3
   0  -3   7 9755.61 320.047   3
   0   3  -7 10196.3 512.034   2
   0  -3   7 10659.1 469.788   6
   0  -3   6 13305.4 732.634   1
   0   3  -6 12814.7 304.235   3
   0   3  -6 13327.3 561.902   2
   0   3  -6 13271.8 637.248   8
   0  -3   6 12905.5 482.499   9
   0  -3   6 13261.2 515.071   6
   0  -3   5 34482.2 758.256   9
   0   3  -5 34575.0 867.634   2
   0  -3   5 35591.6 829.994   6
   0  -3   5 35588.7 1115.25   1
   0   3  -5 34011.9 462.221   3
   0   3  -4 835.560 119.809   9
   0  -3   4 787.178 154.251   1
   0  -3   4 779.342 121.898   6
   0   3  -4 770.275 72.1814   3
   0   3  -4 697.648 120.606   2
   0  -3   3 19864.1 725.536   1
   0  -3   3 20569.3 611.698   6
   0   3  -3 21318.3 633.816   2
   0   3  -3 21351.7 582.426   9
   0  -3   2 2626.64 241.829   1
   0  -3   1 943.596 139.435   1
   0  -3   0 34111.4 793.812   1
   0  -3  -1 17683.6 571.126   4
   0   3   1 17579.6 524.427  11
   0   3   1 18407.4 359.906  10
   0   3   2 65853.1 994.421   7
   0  -3  -2 66633.3 1137.73   4
   0   3   2 66733.9 1107.35  11
   0  -3  -3 548.538 110.411   4
   0   3   3 336.024 71.7849   7
   0   3   4 80582.5 1080.48   7
   0   3   4 81360.0 1355.65   3
   0  -3  -4 79000.4 1426.68   4
   0   3   5 128.966 65.8209   3
   0   3   5 139.715 45.6931   7
   0  -3  -5 49.5724 43.5811   4
   0   3   6 2007.91 243.128   3
   0   3   6 1934.64 167.226   7
   0  -3  -6 1789.28 252.877   4
   0   3   6 2142.99 276.785   8
   0  -3  -6 2047.61 180.110  10
   0  -3  -7 16887.1 816.964   4
   0  -3  -7 16864.6 589.752  10
   0   3   7 17197.4 840.230   8
   0   3   7 15942.0 714.804   3
   0  -3  -7 16202.0 619.966   5
   0   3   8 6900.47 495.578   3
   0   3   8 7899.49 601.394   8
   0  -3  -8 6834.07 419.366   5
   0  -3  -8 7547.93 578.279   4
   0  -3  -8 7184.51 299.014   6
   0  -3  -8 6918.91 422.909  10
   0   3   9 29920.0 1072.39   3
   0   3   9 34297.0 1309.25   4
   0  -3  -9 31733.7 1254.04   4
   0  -3  -9 32478.4 1296.56  11
   0  -3  -9 31248.2 585.916   6
   0  -3  -9 31216.6 931.522   5
   0  -3  -9 31221.5 989.883  10
   0  -3 -10 250.972 42.2818   6
   0  -3 -10 260.306 100.149  10
   0   3  10 183.091 61.4002   3
   0   3  10 283.460 131.605   4
   0  -3 -10 374.218 132.697  11
   0  -3 -10 248.610 90.9498   5
   0   3  11 571.505 159.600   3
   0   3  11 583.353 199.055   4
   0  -3 -11 458.727 141.752  10
   0  -3 -11 387.089 138.872  11
   0  -3 -12-83.5797 138.670  11
   0   3  12 55.3900 99.2632   4
   0  -3 -12 67.1071 83.9087  10
   0   3  12 53.3737 35.4735   2
   0  -3 -13 2613.06 365.414  10
   0   3  13 2219.71 418.666   4
   0  -3 -13 1483.22 341.088  11
   0   3  14 1530.06 359.016   4
   0  -3 -14 1664.13 384.031  11
   0  -3 -14 1717.69 310.609  10
   0  -3 -15 25.5813 54.0920  10
   0  -3 -15-62.3645 88.8033  11
   0   3  15 89.3106 85.6377   4
   0   3  16 150.471 150.505   4
   0  -3 -16 245.143 131.250  10
   0  -3 -16 176.313 133.305  11
   0  -3 -17-58.9750 106.420  11
   0   4 -16 255.464 182.960  10
   0   4 -15 192.226 152.345  10
   0  -4  15 191.983 158.630   4
   0   4 -14 519.997 245.218  10
   0  -4  14 259.190 179.305   4
   0   4 -13 614.399 208.528   8
   0   4 -13 181.317 147.048  10
   0  -4  13 300.395 176.052   4
   0   4 -12 3195.86 497.518   1
   0   4 -12 3335.93 471.106   8
   0   4 -12 3153.89 507.064  10
   0   4 -11 471.268 187.926   1
   0   4 -11 723.168 230.901  10
   0   4 -11 531.425 109.010   7
   0   4 -11 914.215 228.999   8
   0  -4  11 758.440 142.574   9
   0   4 -10 203.929 124.976   1
   0   4 -10 199.256 71.8882   7
   0  -4  10 217.047 78.3974   9
   0   4 -10 212.175 128.067   8
   0   4 -10 99.3193 87.1090  10
   0   4  -9 100.041 78.8788   8
   0   4  -9 131.977 67.7678   7
   0   4  -9 94.4696 105.062  10
   0  -4   9 16.8547 33.3193   6
   0   4  -9 199.507 103.602   1
   0  -4   8 23593.6 1150.66   1
   0   4  -8 20370.3 816.194   2
   0   4  -8 22245.3 1119.57  10
   0  -4   8 23465.9 803.335   6
   0   4  -8 21346.5 1059.60   1
   0   4  -8 21541.9 727.054   7
   0   4  -7 605.457 60.0416   3
   0  -4   7 528.564 165.990   1
   0   4  -7 735.428 149.241   2
   0  -4   7 721.128 143.711   6
   0   4  -7 567.941 127.575   7
   0   4  -6 5791.59 189.953   3
   0  -4   6 5846.96 512.596   1
   0   4  -6 6394.04 432.445   2
   0  -4   6 6114.70 400.076   6
   0   4  -5 7068.58 437.074   2
   0   4  -5 7070.64 235.651   3
   0   4  -5 7711.78 413.071   9
   0  -4   5 7604.26 548.910   1
   0  -4   5 7477.05 433.523   6
   0  -4   4 3549.97 298.620   6
   0   4  -4 3444.95 182.980   3
   0  -4   4 3431.76 349.981   1
   0   4  -4 3590.93 276.523   9
   0   4  -4 3413.35 298.716   2
   0   4  -3 77609.0 1367.04   2
   0  -4   3 75918.8 1544.80   1
   0   4  -3 78416.1 1264.28   9
   0  -4   3 79200.2 1373.90   6
   0  -4   2 4226.73 347.477   1
   0  -4   1 50937.2 1154.97   1
   0   4  -1 48892.0 995.165  10
   0   4   0 19717.6 551.732  10
   0  -4   0 18591.3 683.095   4
   0   4   1 5138.59 235.444  10
   0  -4  -1 4581.06 336.916   4
   0   4   1 4312.81 294.877  11
   0  -4  -2 45378.9 1076.03   4
   0   4   2 46692.2 1021.77  11
   0   4   2 46906.7 974.765   7
   0  -4  -3 28.0152 28.9162   4
   0  -4  -3 50.6038 53.1693  11
   0   4   3 11.7449 23.8076   7
   0   4   3 17.6622 17.2929  11
   0  -4  -4 46946.0 1175.10   4
   0   4   4 45903.2 948.555   7
   0  -4  -4 46503.6 1189.50  11
   0   4   4 44343.8 1092.56   3
   0  -4  -5 18488.1 781.418   4
   0   4   5 17241.6 716.836   3
   0  -4  -5 16268.5 318.312  10
   0   4   5 17003.5 580.852   7
   0   4   6 29.8252 37.0857   3
   0  -4  -6 59.5152 33.6245  10
   0  -4  -6 25.0016 25.8847   4
   0   4   6 56.9018 30.0037   7
   0  -4  -7 124.838 52.2390  10
   0  -4  -7 151.337 75.3106   4
   0   4   7 229.184 102.016   8
   0   4   7 142.439 52.1790   7
   0   4   7 135.586 69.6873   3
   0  -4  -8 4189.37 292.290  10
   0   4   8 4012.17 395.022   3
   0  -4  -8 3895.96 440.177  11
   0  -4  -8 4107.63 351.768   5
   0  -4  -8 4763.11 474.684   4
   0   4   8 4577.40 475.306   8
   0  -4  -9 418.663 91.5441   6
   0  -4  -9 401.405 103.535  10
   0  -4  -9 369.380 110.628   5
   0   4   9 532.100 171.821   4
   0  -4  -9 220.760 111.744   4
   0   4   9 298.768 114.411   3
   0  -4  -9 419.663 139.887  11
   0   4  10 3302.44 442.316   4
   0  -4 -10 2484.93 385.211  11
   0  -4 -10 2870.94 297.342  10
   0  -4 -10 3034.96 219.442   6
   0   4  10 2698.30 350.930   3
   0  -4 -10 3132.67 325.284   5
   0  -4 -11 594.566 144.530   5
   0  -4 -11 689.178 157.886  10
   0   4  11 613.911 209.502   4
   0  -4 -11 427.507 167.950  11
   0  -4 -11 719.442 94.8933   6
   0   4  12 8569.21 782.816   4
   0  -4 -12 8808.32 802.890  11
   0  -4 -12 9457.66 616.228  10
   0   4  13 2495.12 446.025   4
   0  -4 -13 2386.08 441.110  11
   0  -4 -13 2847.76 361.969  10
   0  -4 -14 465.934 151.517  10
   0   4  14 736.585 259.172   4
   0  -4 -14 705.405 251.745  11
   0  -4 -15 1159.06 251.307  10
   0  -4 -15 969.400 323.619  11
   0   4  15 1357.94 358.342   4
   0   4  16 85.3465 113.914   4
   0  -4 -16 70.0584 97.1013  11
   0  -4 -17 714.914 302.642  11
   0  -5  15 94.6114 130.708   4
   0   5 -15-35.1188 88.4457  10
   0  -5  14 179.628 132.404   4
   0   5 -14 153.731 160.650  10
   0   5 -13 1347.79 350.651   1
   0   5 -13 780.883 234.518   8
   0   5 -13 512.508 246.633  10
   0   5 -12 1316.48 342.050  10
   0   5 -12 1700.87 337.092   8
   0   5 -12 1589.10 362.210   1
   0   5 -11 1043.52 294.426  10
   0   5 -11 1019.12 267.071   1
   0   5 -11 1396.43 289.280   8
   0   5 -11 1053.31 175.634   7
   0  -5  10 440.620 125.466   6
   0   5 -10 456.069 177.310   1
   0   5 -10 556.242 206.725  10
   0   5 -10 582.131 178.340   8
   0   5 -10 313.900 97.1149   7
   0   5  -9 61.3474 75.1624   8
   0   5  -9-11.3457 44.5980   2
   0  -5   9 5.03935 51.9014   6
   0   5  -9 69.7731 61.1682   7
   0   5  -9-15.8529 86.7053   1
   0   5  -9-46.6985 70.5421  10
   0   5  -8 15605.0 823.207   8
   0   5  -8 16556.4 975.728   1
   0   5  -8 15899.9 991.929  10
   0   5  -8 14336.8 665.157   7
   0   5  -8 14340.3 741.744   2
   0  -5   8 15374.2 722.794   6
   0  -5   7 763.323 196.013   1
   0   5  -7 659.022 141.456   7
   0  -5   7 1037.23 186.484   6
   0   5  -7 611.303 191.560   1
   0   5  -7 739.163 218.683  10
   0   5  -7 574.312 144.581   2
   0   5  -6 9350.99 271.941   3
   0  -5   6 9713.89 691.827   1
   0   5  -6 9139.72 560.732   2
   0   5  -6 9612.45 533.013   7
   0  -5   6 9947.94 565.226   6
   0   5  -5 12618.7 643.079   2
   0  -5   5 10957.4 701.335   1
   0   5  -5 10909.0 547.493   9
   0   5  -5 11335.2 355.757   3
   0  -5   5 12423.6 622.838   6
   0  -5   4 2792.30 335.090   1
   0  -5   4 3034.16 304.869   6
   0   5  -4 2693.91 289.348   2
   0   5  -4 2757.06 271.901   9
   0   5  -3 8650.51 476.654   9
   0  -5   3 9346.07 529.586   6
   0  -5   3 8770.99 570.008   1
   0   5  -3 8197.31 494.685   2
   0   5  -3 8740.22 547.740  10
   0  -5   2 6989.87 494.705   1
   0   5  -2 5716.54 410.474  10
   0  -5   1 49524.3 1269.44   1
   0   5  -1 47195.2 1067.35  10
   0   5   0 1789.36 186.931  10
   0  -5   0 1743.95 236.004   4
   0   5   1 1.12607 30.8675   7
   0   5   1 17.2712 20.4518  10
   0   5   1-1.95335 27.2728  11
   0  -5  -1-41.2974 40.8507   4
   0   5   2 3365.50 295.952   7
   0  -5  -2 3184.30 317.903   4
   0   5   2 3522.23 306.516  11
   0   5   3 34321.7 933.390   7
   0   5   3 34131.3 1009.59  11
   0  -5  -3 32840.0 1033.20   4
   0   5   4 53147.9 1157.15   7
   0   5   4 53363.6 1322.00  11
   0   5   4 51519.9 1258.90   3
   0  -5  -4 54533.8 1370.61  11
   0  -5  -4 52564.5 1358.69   4
   0  -5  -5 9805.90 603.043   4
   0  -5  -5 9514.49 601.882  11
   0   5   5 9280.54 482.439   7
   0   5   5 9292.58 561.686   3
   0  -5  -6 19325.6 886.342   4
   0  -5  -6 18692.9 894.832  11
   0   5   6 18508.6 827.486   3
   0   5   6 18258.1 670.940   7
   0   5   7-27.0182 31.8385   7
   0  -5  -7-35.5430 58.8620  11
   0  -5  -7 113.177 76.6084   4
   0   5   7-12.8454 46.4435   3
   0  -5  -7 9.79219 15.8995  10
   0  -5  -8 13319.0 833.325  11
   0  -5  -8 12350.4 785.981   4
   0   5   8 12215.2 798.612   4
   0   5   8 11118.5 520.501   7
   0  -5  -8 11611.3 401.066  10
   0   5   8 11996.4 719.411   3
   0  -5  -9 30337.1 1055.40   5
   0  -5  -9 32630.4 894.998   6
   0  -5  -9 31622.5 1350.64  11
   0   5   9 29831.6 1304.77   4
   0  -5  -9 30321.0 750.176  10
   0   5   9 30836.5 1205.99   3
   0  -5 -10 16788.8 794.161   5
   0   5  10 17001.7 1025.36   4
   0  -5 -10 17553.7 646.546  10
   0  -5 -10 17203.9 631.915   6
   0  -5 -10 17214.0 1038.73  11
   0   5  11 33135.1 1502.82   4
   0  -5 -11 32321.9 818.869   6
   0  -5 -11 31083.5 946.832  10
   0  -5 -11 31647.4 1479.08  11
   0  -5 -11 32714.1 1134.39   5
   0  -5 -12 778.025 113.899   6
   0   5  12 935.253 267.406   4
   0  -5 -12 632.974 165.228   5
   0  -5 -12 893.717 270.919  11
   0  -5 -12 623.983 143.622  10
   0  -5 -13-0.83002 27.2659  10
   0   5  13 129.621 118.454   4
   0  -5 -13 106.098 83.3735  11
   0  -5 -13 109.115 58.9267   5
   0  -5 -14 1182.00 223.858  10
   0  -5 -14 1327.03 346.960  11
   0   5  14 1234.94 337.492   4
   0  -5 -15 1394.26 366.826  11
   0   5  15 1310.28 350.313   4
   0   5  16 583.679 261.316   4
   0  -5 -16 314.828 196.603  11
   0   6 -15-154.822 152.357  10
   0   6 -14-171.581 128.329   8
   0   6 -14-8.83905 65.7526  10
   0   6 -14 147.361 132.281   1
   0   6 -13 486.741 235.411  10
   0   6 -13 630.502 274.108   1
   0   6 -13 929.018 274.422   8
   0   6 -12 3329.94 537.435   1
   0   6 -12 3233.52 463.651   8
   0   6 -12 2635.53 508.630  10
   0   6 -11 1206.54 273.036   8
   0   6 -11 758.358 248.452   1
   0   6 -11 841.116 279.307  10
   0   6 -10 291.332 147.582  10
   0   6 -10 587.858 178.892   8
   0   6 -10 557.402 142.669   7
   0  -6  10 731.389 177.989   6
   0   6 -10 567.023 203.641   1
   0   6 -10 580.951 171.207   2
   0   6  -9 1630.78 286.753   8
   0   6  -9 1589.61 243.329   7
   0  -6   9 1728.12 271.141   6
   0   6  -9 1317.99 244.657   2
   0   6  -9 1728.40 355.281  10
   0   6  -9 2134.17 384.890   1
   0   6  -8 8002.45 713.541   1
   0   6  -8 7696.92 535.592   7
   0  -6   8 8018.40 571.539   6
   0   6  -8 7711.28 591.793   8
   0   6  -8 7757.60 713.177  10
   0   6  -8 6600.51 537.490   2
   0   6  -7-52.2990 100.404   1
   0   6  -7 42.6564 17.9032   3
   0   6  -7 50.1746 51.5886   2
   0   6  -7 35.7394 61.5635   7
   0   6  -7 111.271 115.838  10
   0  -6   7 36.6755 86.9514   6
   0  -6   6 35714.3 1394.66   1
   0   6  -6 31001.4 1018.00   9
   0   6  -6 32835.0 1091.04   7
   0   6  -6 33516.9 618.669   3
   0   6  -6 33982.5 1354.36  10
   0   6  -6 33819.8 1164.34   2
   0  -6   6 33580.6 1138.93   6
   0   6  -6 33222.7 1352.17   1
   0   6  -5 7566.14 537.736   2
   0   6  -5 8438.26 636.859  10
   0   6  -5 7474.27 496.267   9
   0   6  -5 6838.79 323.908   3
   0  -6   5 7587.50 540.369   6
   0   6  -5 7784.37 521.836   7
   0  -6   5 7872.85 627.535   1
   0  -6   4 9440.75 594.990   6
   0  -6   4 8694.57 632.251   1
   0   6  -4 9553.18 592.871   2
   0   6  -4 9913.48 563.167   9
   0   6  -3 3495.77 355.652   2
   0  -6   3 3729.25 369.458   6
   0  -6   3 3597.02 395.801   1
   0  -6   2 11.1067 41.5003   1
   0   6  -2 8.18013 42.7310  10
   0  -6   1 11927.8 684.912   1
   0   6  -1 12996.9 597.727  10
   0  -6   0 467.647 137.953   4
   0   6   0 370.705 99.3960  10
   0   6   0 401.083 124.270   7
   0  -6  -1 3024.72 337.649   4
   0   6   1 3198.11 305.417  11
   0   6   1 3086.37 313.917   7
   0   6   1 3401.05 250.727  10
   0   6   2 329.687 104.416   7
   0  -6  -2 160.013 76.2448   4
   0   6   2 387.876 116.511  11
   0   6   3 599.166 140.185   7
   0   6   3 753.494 161.919  11
   0  -6  -3 635.347 151.358   4
   0  -6  -4 87199.1 1870.98   4
   0   6   4 85199.9 1622.70   7
   0   6   4 87930.5 1808.69  11
   0   6   5 25340.1 980.358   3
   0  -6  -5 25894.9 1049.95  11
   0   6   5 24898.4 876.206   7
   0  -6  -5 25838.9 1045.97   4
   0  -6  -6 11792.3 737.550   4
   0  -6  -6 11706.4 742.465  11
   0   6   6 10492.5 658.438   3
   0   6   6 10352.7 562.121   7
   0   6   7 19705.0 1013.82   4
   0   6   7 17736.7 733.140   7
   0  -6  -7 18634.1 977.959  11
   0  -6  -7 18586.7 957.951   4
   0   6   7 19187.4 923.757   3
   0  -6  -8 13020.1 857.181  11
   0   6   8 12002.5 601.658   7
   0   6   8 13798.0 879.620   4
   0   6   9 13446.1 903.930   4
   0  -6  -9 13610.5 657.040   6
   0   6   9 12322.8 604.059   7
   0  -6  -9 13010.9 893.402  11
   0  -6 -10 8141.44 498.809   6
   0   6  10 7928.05 730.920   4
   0  -6 -10 7587.55 578.161   5
   0  -6 -10 8807.58 767.225  11
   0  -6 -11 1502.18 340.558  11
   0  -6 -11 1847.86 291.956   5
   0   6  11 2142.71 412.349   4
   0  -6 -11 1916.96 232.797   6
   0   6  12 1541.52 357.003   4
   0  -6 -12 1703.69 280.391   5
   0  -6 -12 2004.22 401.719  11
   0  -6 -12 1735.34 212.959   6
   0  -6 -13 1397.63 260.480   5
   0   6  13 1797.64 395.980   4
   0  -6 -13 1467.59 351.599  11
   0   6  14 193.979 145.546   4
   0  -6 -14 18.9293 46.2285   5
   0  -6 -15 1717.74 420.179  11
   0   6  15 2108.01 464.815   4
   0  -6 -16 23.6769 61.6905  11
   0   7 -14 91.5828 47.6455   8
   0   7 -14 20.3582 79.0101   1
   0   7 -13 281.435 172.310  10
   0   7 -13 143.503 92.7520   8
   0   7 -13 84.0395 107.576   1
   0   7 -12 753.106 263.688   1
   0   7 -12 613.984 213.144   8
   0   7 -12 843.577 298.826  10
   0   7 -11 1572.76 365.183   1
   0   7 -11 1581.74 314.785   8
   0  -7  11 1383.51 264.814   6
   0   7 -11 1559.95 382.203  10
   0   7 -10 6247.13 722.727  10
   0  -7  10 5964.79 545.777   6
   0   7 -10 5949.41 689.761   1
   0   7 -10 6684.38 625.808   8
   0   7  -9 1672.91 361.179  10
   0   7  -9 1325.36 321.582   1
   0   7  -9 1200.22 254.520   8
   0  -7   9 1520.05 272.435   6
   0  -7   8 839.709 206.622   6
   0   7  -8 576.130 193.921   1
   0   7  -8 734.533 178.012   7
   0   7  -8 832.371 263.358  10
   0   7  -7 5342.35 473.929   7
   0   7  -7 5500.47 599.124   1
   0   7  -7 5058.61 444.334   9
   0   7  -7 4433.41 186.779   3
   0   7  -7 4757.18 207.471   3
   0   7  -7 4952.21 567.538  10
   0  -7   7 4921.66 475.352   6
   0   7  -7 5207.40 499.266   2
   0  -7   6 18343.7 914.172   6
   0   7  -6 17917.0 1042.99   1
   0   7  -6 17371.1 854.111   7
   0   7  -6 17167.0 815.694   9
   0   7  -6 16726.3 503.093   3
   0   7  -6 17791.0 910.042   2
   0   7  -6 17818.7 1030.67  10
   0  -7   5 7815.42 665.563   1
   0   7  -5 8205.90 605.939   2
   0   7  -5 7675.87 541.502   9
   0   7  -5 8271.39 671.357  10
   0  -7   5 8273.72 609.185   6
   0   7  -5 8380.48 588.360   7
   0   7  -5 8500.72 694.794   1
   0  -7   4 167.546 88.9844   6
   0   7  -4 188.115 93.0027   1
   0  -7   4 244.564 125.112   1
   0   7  -4 210.379 79.7874   9
   0   7  -4 203.387 104.127   2
   0   7  -4 181.716 85.1206   7
   0   7  -4 210.942 104.871  10
   0   7  -3 6278.82 497.868   7
   0  -7   3 5881.47 542.472   1
   0   7  -3 5927.10 496.054   2
   0  -7   3 6376.81 524.947   6
   0  -7   2 62356.3 1727.11   1
   0   7  -2 62612.9 1552.38   7
   0  -7   2 64069.4 1644.76   6
   0   7  -1 58015.6 1351.05  10
   0   7  -1 57662.2 1482.95   7
   0  -7   1 55161.3 1601.27   4
   0  -7   1 57180.8 1623.99   1
   0   7   0 906.565 189.401   7
   0  -7   0 675.517 175.805   4
   0   7   0 1072.59 174.412  10
   0   7   1 47684.1 1331.19   7
   0   7   1 49018.5 1051.10  10
   0  -7  -1 48692.3 1465.64   4
   0   7   1 49147.2 1285.00  11
   0   7   2 2104.82 281.872   7
   0   7   2 1678.38 250.548  11
   0  -7  -2 1734.76 274.975   4
   0  -7  -3 1396.61 244.960   4
   0   7   3 1243.00 211.924   7
   0   7   3 1009.09 196.534  11
   0   7   3 1265.31 213.203   3
   0   7   4 5363.14 470.970  11
   0  -7  -4 5597.97 507.642   4
   0   7   4 5492.82 446.351   7
   0   7   4 5837.52 481.297   3
   0   7   5 183.278 87.5690   7
   0  -7  -5 119.658 78.2173   4
   0   7   5 10.0165 34.6390   3
   0   7   5 50.8017 69.5792   4
   0   7   6 14702.2 821.654   3
   0  -7  -6 15919.4 897.491   4
   0  -7  -6 15554.0 897.819  11
   0   7   6 14051.0 711.157   7
   0   7   6 15177.6 918.404   4
   0   7   7 10298.7 779.156   4
   0  -7  -7 9486.44 731.663  11
   0   7   7 9665.79 586.595   7
   0   7   8 1632.61 243.639   7
   0  -7  -8 2028.87 358.049  11
   0   7   8 1401.68 290.431   4
   0  -7  -9 4298.29 528.104  11
   0   7   9 3731.21 506.126   4
   0   7   9 3588.85 357.608   7
   0   7  10 2056.06 385.799   4
   0  -7 -10 2275.94 400.218  11
   0   7  11 3752.94 541.628   4
   0  -7 -11 3574.66 430.347   5
   0  -7 -11 4091.55 575.292  11
   0  -7 -12 81.3578 107.850   5
   0  -7 -12-179.042 136.002  11
   0   7  12 26.8723 76.7593   4
   0   7  13 167.054 117.347   4
   0  -7 -13-40.1839 84.5879  11
   0  -7 -13 11.4979 70.0482   5
   0  -7 -14-133.815 89.4696   5
   0  -7 -14-10.1635 73.7949  11
   0   7  15 514.027 239.050   4
   0  -7 -15 925.423 323.451  11
   0  -7 -16 551.638 241.892  11
   0   8 -14 143.100 154.264  10
   0   8 -14-33.7423 66.3821   8
   0   8 -13 191.646 127.934   8
   0   8 -13-179.445 149.272   1
   0   8 -13 454.388 230.200  10
   0   8 -12 38.2345 106.311   1
   0   8 -12 133.000 82.0876   8
   0   8 -11 52.7400 121.743   1
   0   8 -11 100.922 81.2703   8
   0  -8  11 171.530 115.399   6
   0   8 -11 172.049 126.551  10
   0  -8  10 384.342 164.320   6
   0   8 -10 309.609 138.256   8
   0   8 -10 151.586 139.022   1
   0   8 -10 478.827 216.181  10
   0  -8   9 439.067 162.935   6
   0   8  -9 843.248 270.816  10
   0   8  -9 706.498 203.466   8
   0   8  -9 797.541 253.075   1
   0  -8   8 10611.5 772.678   6
   0   8  -8 9364.48 847.379   1
   0   8  -8 8587.09 816.779  10
   0   8  -7 1157.30 124.625   3
   0  -8   7 1149.72 253.834   6
   0   8  -7 999.313 225.438   9
   0   8  -7 1307.39 119.297   3
   0   8  -7 1381.67 317.746   1
   0   8  -6 24036.3 1031.74   9
   0   8  -6 25753.3 705.053   3
   0  -8   6 27582.3 1205.90   6
   0   8  -6 28845.1 1392.74   1
   0   8  -6 25723.5 641.979   3
   0   8  -6 27304.4 1309.33  10
   0   8  -5 18679.2 910.548   9
   0   8  -5 19825.3 1120.67   1
   0  -8   5 18789.5 992.554   6
   0   8  -5 20730.4 1082.00  10
   0   8  -4 2057.78 325.885  10
   0  -8   4 2108.52 330.764   6
   0   8  -4 1956.41 347.797   1
   0   8  -4 2250.70 312.563   9
   0  -8   3 3119.07 403.494   6
   0   8  -3 3390.79 444.872   1
   0   8  -3 3571.81 417.977   2
   0   8  -3 3275.93 388.028  10
   0  -8   2 143.225 131.874   6
   0   8  -2 35.6798 59.4264   1
   0  -8   2 75.5039 68.1063   1
   0  -8   1 8652.78 651.779   6
   0  -8   1 8909.00 695.125   4
   0   8  -1 8890.15 689.650   1
   0  -8   0 3590.70 434.539   4
   0   8   0 3560.24 438.978   1
   0   8   0 3768.26 346.002  10
   0   8   1 12908.8 829.861   1
   0   8   1 12301.1 689.717  11
   0  -8  -1 12646.1 798.804   4
   0   8   2 2651.83 319.303   3
   0  -8  -2 2709.94 372.773   4
   0   8   2 2840.26 337.349  11
   0   8   2 2298.36 354.084   1
   0   8   3 6172.94 514.938  11
   0   8   3 5777.73 489.748   3
   0  -8  -3 5665.72 535.765   4
   0   8   3 5929.67 571.104   1
   0   8   4 568.986 163.902   3
   0  -8  -4 562.631 173.659   4
   0   8   4 335.386 130.660   4
   0   8   4 510.630 158.020  11
   0   8   4 425.348 140.628   7
   0   8   5 1451.45 295.369   4
   0   8   5 1196.11 229.337   7
   0   8   6 6935.64 663.627   4
   0   8   6 6846.63 536.278   7
   0  -8  -7 3412.42 398.888   6
   0   8   7 3406.97 473.610   4
   0   8   7 3077.97 359.005   7
   0   8   8 107.060 70.2793   7
   0  -8  -8 65.6167 70.3973  11
   0  -8  -8 260.113 127.956   6
   0   8   8 204.086 119.694   4
   0  -8  -9-33.9348 64.8207   6
   0   8   9-103.998 122.916   4
   0  -8  -9-205.934 137.021  11
   0   8   9 149.730 81.3411   7
   0  -8 -10 407.060 129.096   6
   0   8  10 368.781 123.928   7
   0   8  10 638.448 232.542   4
   0  -8 -10 384.099 171.119  11
   0  -8 -11 1690.82 271.949   6
   0   8  11 1479.35 348.333   4
   0  -8 -11 2168.20 424.402  11
   0  -8 -12 206.830 93.1732   6
   0  -8 -12 214.888 119.227   5
   0   8  12 372.810 168.762   4
   0  -8 -13 457.724 157.749   5
   0   8  13 388.632 210.302   4
   0  -8 -13 88.1373 109.507  11
   0   8  14 49.0157 100.803   4
   0  -8 -14 95.9088 115.266  11
   0  -8 -15-234.979 172.130  11
   0   9 -13 121.178 125.171  10
   0   9 -13 109.109 101.651   8
   0   9 -12 435.243 183.041   8
   0   9 -12 608.437 261.748  10
   0   9 -12 340.278 170.883   1
   0   9 -11 19.9195 82.3496  10
   0   9 -11-25.6207 83.6726   1
   0   9 -11 9.49169 74.5738   8
   0  -9  11 159.603 114.593   6
   0   9 -10-1.41163 67.5757  10
   0  -9  10 237.760 118.978   6
   0   9 -10 176.596 117.940   8
   0   9 -10 17.8887 79.3129   1
   0   9  -9 2051.75 344.095   8
   0  -9   9 2302.86 386.094   6
   0   9  -9 1913.10 420.057  10
   0   9  -9 2115.42 435.337   1
   0  -9   8 1882.92 349.942   6
   0   9  -8 2464.77 455.941   1
   0   9  -8 1929.53 406.722  10
   0   9  -7 573.604 95.6630   3
   0   9  -7 547.353 86.9929   3
   0   9  -7 643.742 178.470   9
   0  -9   7 825.361 231.228   6
   0   9  -7 649.571 230.329  10
   0   9  -7 798.732 243.534   1
   0   9  -6 2393.38 215.574   3
   0   9  -6 2136.93 224.977   3
   0   9  -6 2800.92 440.045  10
   0   9  -6 2492.06 355.883   9
   0  -9   6 2939.10 426.057   6
   0   9  -6 2434.08 426.968   1
   0   9  -5 1247.21 299.763   1
   0  -9   5 1262.42 277.969   6
   0   9  -5 1577.68 314.155  10
   0   9  -5 1261.41 174.271   3
   0   9  -4 876.696 230.689   1
   0   9  -4 913.855 158.873   3
   0   9  -4 770.262 205.675  10
   0  -9   4 1111.85 261.703   6
   0  -9   3 1003.65 241.161   6
   0   9  -3 1074.98 238.567  10
   0   9  -3 906.798 248.416   1
   0   9  -2 178.093 109.783   1
   0  -9   2 89.0850 66.0482   6
   0   9  -2 171.648 71.1087  10
   0   9  -1 123.459 99.2668   1
   0  -9   1 73.6416 85.1009   6
   0   9   0 6763.51 532.946  11
   0   9   0 7049.97 655.724   1
   0  -9   0 6527.77 601.602   6
   0   9   0 5644.54 462.548   3
   0   9   1 10791.5 686.853  11
   0   9   1 10763.8 660.362   3
   0  -9  -1 11469.0 794.271   6
   0   9   1 11132.9 828.129   1
   0   9   2 31.0729 41.0214  11
   0   9   2 214.735 115.407   3
   0  -9  -2 220.745 140.070   6
   0   9   2 264.779 129.224   1
   0  -9  -3 12292.0 824.494   6
   0   9   3 12099.9 871.398   1
   0   9   3 12053.1 757.171  11
   0  -9  -4 1964.28 335.275   6
   0   9   4 1670.20 328.107   1
   0   9   5 5876.31 629.259   4
   0  -9  -5 5672.37 554.483   6
   0  -9  -6 1613.13 296.323   6
   0   9   6 1256.58 300.287   4
   0   9   7 1033.98 276.440   4
   0  -9  -7 536.822 171.472   6
   0  -9  -8 3579.11 434.946   6
   0   9   8 3788.26 549.468   4
   0  -9  -9 145.105 110.755   6
   0   9   9 37.3475 112.122   4
   0  -9 -10 24.2704 79.7284  11
   0   9  10-13.2198 61.8364   4
   0  -9 -10 86.8476 45.2986   6
   0   9  11 56.2408 94.4237   4
   0  -9 -11-8.60943 40.1635   6
   0  -9 -11 157.543 109.104  11
   0   9  12 456.540 213.992   4
   0  -9 -12 379.687 191.188  11
   0  -9 -12 525.798 162.606   6
   0  -9 -13 903.658 241.718   5
   0   9  13 888.348 310.326   4
   0  -9 -13 1295.74 356.790  11
   0  -9 -14 95.6333 146.998  11
   0   9  14 243.406 117.457   4
   0  10 -12 42.4230 160.401  10
   0  10 -11 54.5658 48.1962   1
   0  10 -11 28.6413 81.7735  10
   0 -10  11 35.3989 69.3437   6
   0  10 -11 53.6886 89.1035   8
   0 -10  10 12.5996 63.1990   6
   0  10 -10 80.1102 108.355  10
   0  10 -10 38.8186 85.9901   1
   0  10 -10 128.264 99.3324   8
   0  10  -9 799.744 277.993  10
   0 -10   9 976.005 267.756   6
   0  10  -9 1422.83 294.308   8
   0  10  -8-100.668 119.390  10
   0  10  -8 270.489 191.900   1
   0 -10   8 343.901 163.057   6
   0  10  -7 7.06652 91.3502  10
   0 -10   7 9.84041 58.8381   6
   0  10  -7 144.224 156.613   1
   0  10  -6-56.8742 147.428   1
   0  10  -6-58.7184 45.4103   3
   0  10  -6-12.9482 63.4701  10
   0 -10   6 81.5257 112.601   6
   0 -10   5 292.946 152.065   6
   0  10  -5 280.468 148.078   1
   0  10  -5 104.804 51.9231   3
   0  10  -5 27.6188 68.1023  10
   0  10  -4 4859.34 390.908   3
   0  10  -4 4856.87 563.218  10
   0  10  -4 5468.12 655.456   1
   0 -10   4 5674.32 616.271   6
   0  10  -3 819.043 219.957  10
   0 -10   3 1030.48 267.520   6
   0  10  -3 599.232 208.247   1
   0  10  -3 690.632 156.176   3
   0  10  -2 4485.60 476.687  10
   0  10  -2 4416.94 567.054   1
   0  10  -2 3638.13 366.037   3
   0 -10   2 3794.98 502.541   6
   0  10  -1 1255.52 226.620   3
   0  10  -1 1074.22 275.132   1
   0  10  -1 1053.52 218.301  10
   0 -10   1 1268.39 289.561   6
   0  10   0 85.4225 71.7640   3
   0  10   0 73.0762 80.4640   1
   0 -10   0 25.3137 87.1019   6
   0  10   0 104.304 87.2612  11
   0  10   1 3495.55 493.606   1
   0 -10  -1 3653.48 491.138   6
   0  10   1 3309.17 404.315  11
   0 -10  -2 3235.94 457.387   6
   0  10   2 3889.88 520.305   1
   0 -10  -3 7883.92 702.539   6
   0  10   3 7701.19 743.394   1
   0 -10  -4 187.037 126.409   6
   0  10   4 76.3906 62.1234   1
   0  10   5-128.903 115.462   1
   0 -10  -5 110.510 88.5701   6
   0  10   6 220.128 141.777   4
   0 -10  -6 223.750 134.025   6
   0 -10  -7 2702.15 409.420   6
   0  10   7 2163.92 422.181   4
   0 -10  -8 3745.24 482.734   6
   0  10   8 3764.85 571.637   4
   0 -10  -9 168.691 122.471   6
   0  10   9 225.254 151.067   4
   0 -10 -10 690.946 209.619   6
   0  10  10 1112.41 326.450   4
   0 -10 -11-175.079 111.226   6
   0  10  11 155.298 136.784   4
   0 -10 -12 496.874 173.511   6
   0  10  12 425.000 219.835   4
   0  10  13 26.2964 91.9465   4
   0 -10 -13 314.526 151.837   5
   0 -10 -13 93.8517 121.037  11
   0 -10 -14 239.605 176.645  11
   0 -11  11-151.973 125.321   6
   0  11 -11 26.9841 85.8003  10
   0 -11  10 59.2272 55.0853   6
   0  11 -10 90.6566 108.405   1
   0 -11   9 138.720 133.248   6
   0  11  -9-20.1613 77.5098  10
   0  11  -8 159.923 121.709  10
   0  11  -8 42.6205 83.7973   1
   0 -11   8 399.856 184.495   6
   0  11  -7 832.283 276.514  10
   0  11  -7 215.011 159.297   1
   0 -11   7 741.542 245.895   6
   0  11  -6 1226.93 314.934  10
   0 -11   6 1568.70 350.051   6
   0  11  -6 799.828 263.700   1
   0  11  -5-12.9175 61.9717   1
   0 -11   5 180.776 145.251   6
   0  11  -5 321.909 172.154  10
   0 -11   4 1124.93 295.749   6
   0  11  -4 966.435 268.577  10
   0  11  -4 1233.79 329.720   1
   0 -11   3 15.7774 85.8485   6
   0  11  -3 31.3242 48.2908   3
   0  11  -3 18.7081 72.6415  10
   0  11  -2 7532.22 644.628  10
   0 -11   2 7672.26 754.128   6
   0  11  -2 6570.31 528.743   3
   0  11  -2 6812.84 746.586   1
   0  11  -1 2998.69 365.962   3
   0 -11   1 3731.52 530.079   6
   0  11  -1 3376.97 516.868   1
   0  11   0 5.09220 128.748   1
   0 -11   0 199.726 140.002   6
   0 -11  -1 2074.83 390.413   6
   0  11   1 1588.29 347.888   1
   0 -11  -2 3449.49 497.955   6
   0  11   2 3027.35 490.489   1
   0  11   3 8581.53 830.864   1
   0 -11  -3 9654.30 830.213   6
   0  11   4 2588.95 460.007   1
   0 -11  -4 2628.83 427.020   6
   0  11   5 1565.07 359.203   1
   0 -11  -5 1361.62 307.352   6
   0  11   6 489.927 185.777   1
   0 -11  -6 258.914 165.787   6
   0 -11  -7 290.913 127.467   6
   0  11   7 282.128 141.308   4
   0 -11  -8 385.101 183.754   6
   0  11   8 157.606 142.775   4
   0 -11  -9 159.896 96.7892   6
   0  11   9 30.3393 78.9509   4
   0 -11 -10-16.0589 68.5267   6
   0  11  10 170.473 149.378   4
   0  11  11 162.341 147.077   4
   0 -11 -11 39.2261 65.3682   6
   0  11  12 447.067 246.413   4
   0  12  -9 56.3869 93.5568  10
   0 -12   9-59.2769 92.1847   6
   0  12  -8 197.768 156.389  10
   0 -12   8 75.6991 96.7253   6
   0  12  -8-9.65950 78.5781   1
   0  12  -7 385.064 199.187  10
   0 -12   7 421.669 209.022   6
   0  12  -7 389.837 187.945   1
   0  12  -6 854.811 292.171   1
   0  12  -6 937.976 287.077  10
   0 -12   6 857.500 276.993   6
   0  12  -5-37.4961 77.8313  10
   0  12  -5 118.924 117.465   1
   0 -12   5-63.3743 90.9041   6
   0  12  -4 85.1495 87.0755  10
   0 -12   4 195.273 132.099   6
   0  12  -4 157.849 136.980   1
   0 -12   3 167.318 141.764   6
   0  12  -3 166.839 110.374  10
   0  12  -3 151.327 174.773   1
   0 -12   2 3411.36 537.371   6
   0  12  -2 3483.14 560.139   1
   0  12  -1 799.307 263.436   1
   0 -12   1 1329.46 341.477   6
   0 -12   0 422.408 205.599   6
   0  12   0 143.326 83.2853   1
   0  12   1 3411.36 544.354   1
   0 -12  -1 4363.76 592.388   6
   0  12   2 1950.63 416.976   1
   0 -12  -2 2778.75 472.495   6
   0 -12  -3 43.1871 116.259   6
   0  12   3-38.7360 103.664   1
   0  12   4 4487.63 641.674   1
   0 -12  -4 4671.35 608.740   6
   0 -12  -5 4268.03 584.103   6
   0  12   5 3003.81 531.092   1
   0 -12  -6 167.854 178.973   6
   0  12   6-332.266 192.041   1
   0  12   7-399.459 211.881   1
   0 -12  -7 117.697 105.407   6
   0 -12  -8 137.965 111.048   6
   0  12   8-57.9588 97.0047   4
   0 -12  -9 2230.23 411.821   6
   0  12   9 2721.80 539.312   4
   0  12  10 753.758 300.993   4
   0 -12 -10 1128.86 296.131   6
   0  12  11 102.293 123.550   4
   0 -12 -11 155.556 120.628   6
   0  13  -7 140.301 128.495  10
   0 -13   7 239.405 160.553   6
   0 -13   6 557.101 226.859   6
   0  13  -6 490.025 200.343  10
   0  13  -6 474.394 235.724   1
   0  13  -5 228.343 126.002  10
   0  13  -5 236.406 171.262   1
   0 -13   5 140.396 99.7060   6
   0 -13   4 119.448 124.667   6
   0  13  -4 201.188 131.191   1
   0 -13   3 463.047 246.905   6
   0  13  -3 835.010 298.278   1
   0  13  -2 2520.74 498.028   1
   0 -13   2 2084.93 442.852   6
   0 -13   1-45.0474 87.3844   6
   0  13  -1 41.3526 129.766   1
   0 -13   0 509.295 216.616   6
   0  13   0 422.423 200.927   1
   0  13   1 640.905 244.875   1
   0 -13  -1 940.587 292.071   6
   0  13   2 2600.77 508.379   1
   0 -13  -2 3106.43 534.069   6
   0 -13  -3 7900.39 843.346   6
   0  13   3 7803.84 878.480   1
   0  13   4-99.6081 125.717   1
   0 -13  -4 120.824 135.801   6
   0  13   5 8622.86 941.512   1
   0 -13  -5 9404.57 910.096   6
   0 -13  -6 5103.13 669.955   6
   0  13   6 5236.25 743.035   1
   0 -13  -7 435.227 199.762   6
   0  13   7 146.494 138.347   1
   0  13   8-349.412 206.612   1
   0 -13  -8 41.2816 70.5336   6
   0  13   9 523.684 240.828   1
   0  13   9 620.723 275.717   4
   0 -13  -9 703.296 247.089   6
   0 -13 -10 871.619 279.360   6
   0 -14   5 337.038 188.312   6
   0 -14   4 203.069 84.1385   6
   0  14  -4 57.1540 100.412   1
   0  14  -3 261.936 183.001   1
   0 -14   3 262.689 210.929   6
   0 -14   2 111.562 123.090   6
   0  14  -2 96.5614 118.640   1
   0 -14   1 1626.08 407.699   6
   0  14  -1 499.705 243.849   1
   0  14   0-178.773 148.345   1
   0 -14   0 33.4801 83.8332   6
   0 -14  -1 166.273 148.080   6
   0  14   1 282.891 184.312   1
   0  14   2-57.2627 115.281   1
   0 -14  -2 142.620 138.487   6
   0  14   3 77.4368 82.0433   1
   0 -14  -3 34.4019 82.2885   6
   0 -14  -4 213.657 161.780   6
   0  14   4 187.743 154.180   1
   0 -14  -5 75.5755 109.520   6
   0  14   5-249.083 175.264   1
   0  14   6 88.2875 113.874   1
   0 -14  -6-28.2570 80.6394   6
   0 -14  -7-2.88990 79.6680   6
   0 -14  -8-41.0807 94.9765   6
   0 -15   1 386.834 213.241   6
   0 -15   0 333.675 212.679   6
   0 -15  -1 232.303 192.008   6
   0 -15  -2 703.881 281.744   6
   0 -15  -3 270.692 206.461   6
   0 -15  -4 150.592 142.679   6
   1 -14  -6 158.798 128.464   6
   1 -14  -5-15.2226 120.057   6
  -1  14   4 158.358 122.341   1
   1 -14  -4 188.243 132.193   6
   1 -14  -3 63.0997 98.1473   6
  -1  14   3 86.4927 120.601   1
  -1  14   2 2013.16 478.714   1
   1 -14  -2 1304.71 374.086   6
   1 -14  -1 637.579 276.811   6
  -1  14   1 38.8871 83.1608   1
   1 -14   0 200.618 183.558   6
  -1  14   0 629.693 262.719   1
  -1  14  -1 507.396 245.087   1
   1 -14   1 528.498 238.944   6
   1 -14   2-79.7460 118.983   6
  -1  14  -2 746.364 304.121   1
  -1  14  -3 222.743 149.436  10
   1 -14   3 147.378 174.740   6
  -1  14  -4 206.148 137.522  10
   1 -14   4 377.102 225.258   6
   1 -14   5 543.381 278.566   6
  -1  14  -5 320.123 173.331  10
   1 -13  -9-20.5346 64.0661   6
   1 -13  -8-12.7213 66.4095   6
   1 -13  -7 324.589 168.167   6
  -1  13   7 257.588 186.644   1
   1 -13  -6 355.273 186.399   6
  -1  13   6 452.725 232.987   1
   1 -13  -5 1660.87 390.427   6
  -1  13   5 1025.04 331.448   1
  -1  13   4 617.609 279.732   1
   1 -13  -4 119.542 128.312   6
   1 -13  -3-42.1362 103.185   6
  -1  13   3-237.252 170.579   1
  -1  13   2 1014.37 335.432   1
   1 -13  -2 1450.40 359.214   6
   1 -13  -1 56.6093 82.5132   6
  -1  13   1-30.5668 92.9567   1
   1 -13   0 2975.27 537.229   6
  -1  13   0 3141.27 561.266   1
   1 -13   1 984.955 319.049   6
  -1  13  -1 1122.29 321.583   1
  -1  13  -1 864.579 217.959  10
   1 -13   2-15.7567 80.4172   6
  -1  13  -2 79.8590 87.2712   1
  -1  13  -2-44.6307 69.3598  10
  -1  13  -3-25.5033 55.8842  10
  -1  13  -3-102.018 119.056   1
   1 -13   3 32.5932 87.7085   6
  -1  13  -4 175.779 129.946  10
  -1  13  -4 164.870 153.123   1
   1 -13   4 208.379 191.569   6
  -1  13  -5 1267.78 323.885  10
  -1  13  -5 1934.39 463.970   1
   1 -13   5 1237.89 350.480   6
  -1  13  -6 68.2922 90.9944  10
  -1  13  -6-45.0364 101.405   1
   1 -13   6 184.967 153.951   6
   1 -13   7 536.652 247.742   6
  -1  13  -7 68.1607 99.1302  10
   1 -12 -10 225.759 143.281   6
   1 -12  -9 1793.86 378.691   6
  -1  12   9 1467.26 417.555   4
  -1  12   8-18.3701 73.7689   1
  -1  12   8 35.0686 95.0561   4
   1 -12  -8-55.0821 86.7953   6
   1 -12  -7 26.5427 84.2103   6
  -1  12   7 115.459 129.501   1
   1 -12  -6 205.103 140.974   6
  -1  12   6 48.2033 77.5833   1
  -1  12   5 939.624 335.825   1
   1 -12  -5 910.710 273.154   6
   1 -12  -4 1046.57 298.046   6
  -1  12   4 809.839 288.131   1
   1 -12  -3 42.5571 119.795   6
  -1  12   3-96.4361 116.303   1
  -1  12   2-110.656 121.571   1
   1 -12  -2-186.085 139.636   6
  -1  12   1-33.6049 77.2598   1
   1 -12  -1 31.2099 101.581   6
  -1  12   0 63.3473 82.4082  10
   1 -12   0 25.7776 83.4192   6
  -1  12   0 0.66852 88.3816   1
  -1  12  -1 81.7442 63.9611   1
   1 -12   1 44.4027 83.2175   6
  -1  12  -1 13.6148 47.3450  10
  -1  12  -2 57.0919 105.752   1
  -1  12  -2 89.8277 75.0169  10
   1 -12   2 68.5764 104.596   6
  -1  12  -3 634.943 256.714   1
  -1  12  -3 524.379 184.624  10
   1 -12   3 685.639 237.379   6
  -1  12  -4-208.396 157.968   1
   1 -12   4-46.0499 86.4249   6
  -1  12  -4 127.692 71.3108  10
  -1  12  -5 3636.02 530.500  10
  -1  12  -5 2718.19 522.633   1
   1 -12   5 3219.23 535.891   6
   1 -12   6-243.042 158.895   6
  -1  12  -6 0.75956 93.1036   1
   1 -12   7 1441.23 385.518   6
  -1  12  -7 1440.78 372.649  10
  -1  12  -7 1433.04 392.453   1
   1 -12   8 90.7876 135.187   6
  -1  12  -8 125.446 124.850  10
   1 -12   9 90.6622 111.055   6
  -1  12  -9 98.4768 132.009  10
   1 -11 -12 5.59979 111.218   5
  -1  11  11-437.698 231.415   4
   1 -11 -11 257.416 157.585   6
   1 -11 -10 1037.82 273.683   6
  -1  11  10 825.816 311.383   4
   1 -11  -9 1277.62 302.916   6
  -1  11   9 1091.08 360.121   4
  -1  11   8 446.758 213.602   4
   1 -11  -8 848.393 250.504   6
   1 -11  -7 1109.35 293.623   6
  -1  11   7 1728.61 424.322   4
  -1  11   6 5497.46 710.897   1
   1 -11  -6 5265.46 624.591   6
  -1  11   5 3990.36 593.600   1
   1 -11  -5 3896.11 543.034   6
  -1  11   4 7671.61 817.257   1
   1 -11  -4 6111.08 681.734   6
  -1  11   3 24035.2 1434.06   1
   1 -11  -3 24698.9 1364.35   6
  -1  11   2 911.478 278.288   1
   1 -11  -2 1045.24 299.330   6
  -1  11   2 1235.98 184.190  10
  -1  11   1 73.5285 102.853   1
  -1  11   1 227.713 89.7483  10
   1 -11   0-5.59198 63.9333   6
  -1  11   0-44.2026 114.572   1
   1 -11   1 359.925 178.891   6
  -1  11  -1 659.731 182.254  10
  -1  11  -1 290.452 152.403   1
  -1  11  -2 14006.8 1087.42   1
   1 -11   2 15180.5 1086.26   6
  -1  11  -2 14877.4 889.522  10
   1 -11   3 1232.53 313.608   6
  -1  11  -3 1736.70 386.323   1
  -1  11  -3 1406.48 295.609  10
  -1  11  -4 960.519 247.832  10
   1 -11   4 994.743 272.737   6
  -1  11  -4 445.332 213.064   1
  -1  11  -5 92.5286 101.166   1
   1 -11   5 137.210 90.6479   6
  -1  11  -5 255.265 140.671  10
   1 -11   6 1011.73 290.868   6
  -1  11  -6 980.734 281.477  10
  -1  11  -6 989.061 306.628   1
  -1  11  -6 1050.52 227.720   3
  -1  11  -7 1897.89 406.980  10
   1 -11   7 1709.89 383.997   6
  -1  11  -7 2083.46 446.671   1
  -1  11  -8 171.024 163.491  10
  -1  11  -8 191.867 148.851   1
   1 -11   8-10.1085 63.7365   6
  -1  11  -9-50.0231 99.7871   1
   1 -11   9-218.273 150.535   6
  -1  11 -10 140.596 139.595  10
  -1  11 -10-111.440 149.048   1
  -1  11 -11 312.400 184.401  10
   1 -10 -13 427.277 201.760   5
  -1  10  12 110.047 86.3951   4
   1 -10 -12 149.207 145.530   5
   1 -10 -11 78.4646 112.151   5
   1 -10 -11 83.9770 79.0495   6
  -1  10  11-41.3174 128.162   4
  -1  10  10 6149.38 788.236   4
   1 -10 -10 6375.71 626.108   6
   1 -10  -9 3231.69 455.130   6
  -1  10   9 3045.93 548.466   4
   1 -10  -8 973.004 247.122   6
  -1  10   8 1233.95 344.914   4
  -1  10   7 3800.46 578.344   4
   1 -10  -7 3393.23 477.840   6
  -1  10   6 576.840 206.360   4
   1 -10  -6 1348.57 303.043   6
  -1  10   5 16545.0 1148.80   1
   1 -10  -5 17263.0 1066.40   6
  -1  10   4 5701.33 668.164   1
   1 -10  -4 6027.42 627.371   6
   1 -10  -3 7202.02 698.376   6
  -1  10   3 6046.21 675.831   1
   1 -10  -2 52408.1 1882.87   6
  -1  10   2 48136.7 1903.97   1
  -1  10   2 49105.9 1085.21  10
  -1  10   1 5336.87 413.232  10
   1 -10  -1 6291.10 658.977   6
  -1  10   1 4533.99 584.943   1
  -1  10   0 22.7775 107.174   1
   1 -10   0 261.095 146.104   6
   1 -10   1 7032.47 698.301   6
  -1  10  -1 7074.43 721.533   1
  -1  10  -1 6206.49 524.551  10
   1 -10   2 9715.91 823.120   6
  -1  10  -2 9847.17 708.550  10
  -1  10  -2 9685.35 851.786   1
  -1  10  -3 17.0648 53.7665  10
  -1  10  -3 28.6849 73.8453   1
   1 -10   4 718.651 231.360   6
  -1  10  -4 753.703 246.295   1
  -1  10  -4 874.122 233.174  10
   1 -10   5-194.163 130.119   6
  -1  10  -5-180.105 129.538   1
  -1  10  -5-10.9204 102.239  10
  -1  10  -6 1176.99 310.274  10
  -1  10  -6 741.142 254.295   1
   1 -10   6 1100.30 288.862   6
  -1  10  -6 1377.36 252.207   3
   1 -10   7 1407.81 328.125   6
  -1  10  -7 1023.45 305.345   1
  -1  10  -7 1431.91 353.456  10
  -1  10  -7 1483.17 245.917   3
  -1  10  -8-157.263 133.265  10
   1 -10   8 316.721 143.329   6
  -1  10  -8 346.198 180.308   1
  -1  10  -9 329.493 212.229  10
   1 -10   9 593.593 224.286   6
  -1  10  -9 815.888 293.691   1
  -1  10 -10 25.8567 141.099  10
  -1  10 -10-68.5545 94.1633   1
  -1  10 -11 127.045 75.1867   1
  -1  10 -11 254.055 171.933  10
  -1  10 -12 8.86030 91.8007  10
  -1  10 -12 46.8301 82.2798   8
   1  -9 -14 270.563 184.225   5
   1  -9 -13 1172.93 310.361   5
  -1   9  13 1142.35 375.259   4
   1  -9 -12 354.084 206.695   5
  -1   9  12 297.426 175.210   4
  -1   9  11 199.625 154.692   4
   1  -9 -11 164.690 82.0396   6
  -1   9  10 126.100 135.734   4
   1  -9 -10 56.5113 51.2006   6
   1  -9  -9 1926.85 329.266   6
  -1   9   9 1596.14 389.751   4
   1  -9  -8 354.019 150.367   6
  -1   9   8 303.382 166.814   4
   1  -9  -7 552.698 180.851   6
  -1   9   7 390.602 182.416   4
  -1   9   6 1709.75 364.106   4
   1  -9  -6 2436.33 375.902   6
   1  -9  -5-32.7001 59.4812   6
  -1   9   5-82.5206 94.7897   4
   1  -9  -4 1467.90 296.142   6
  -1   9   4 1340.52 306.544   1
  -1   9   3 11236.1 866.754   1
   1  -9  -3 11124.0 806.379   6
  -1   9   3 10991.5 387.334  10
  -1   9   2 1385.93 176.628  10
  -1   9   2 1190.40 289.993   1
   1  -9  -2 1144.79 266.319   6
   1  -9  -1 12849.3 873.436   6
  -1   9   1 12443.2 898.946   1
  -1   9   1 12101.5 586.822  10
   1  -9   0 885.528 233.395   6
  -1   9   0 420.104 162.167   1
  -1   9   0 490.381 135.763  10
   1  -9   1 2325.11 378.945   6
  -1   9  -1 1583.71 326.798   1
   1  -9   2 11397.3 833.328   6
  -1   9  -2 12437.8 762.776  10
  -1   9  -2 12632.8 914.377   1
  -1   9  -3 206.654 130.129  10
   1  -9   3 140.033 110.228   6
  -1   9  -3 64.3076 91.8276   1
  -1   9  -4 13856.6 890.929  10
   1  -9   4 13011.2 901.959   6
  -1   9  -4 12688.4 953.812   1
   1  -9   5 2061.05 365.264   6
  -1   9  -5 2885.88 432.955  10
  -1   9  -5 2730.54 447.630   1
  -1   9  -6 402.854 181.223   1
  -1   9  -6 292.834 108.327   9
   1  -9   6 693.355 214.781   6
  -1   9  -6 336.646 172.013  10
   1  -9   7 1013.79 270.460   6
  -1   9  -7 1364.21 325.164  10
  -1   9  -7 1531.70 356.050   1
  -1   9  -7 1051.13 207.467   9
   1  -9   8 1056.17 276.052   6
  -1   9  -8 1078.03 329.149   1
  -1   9  -8 1433.10 345.842  10
   1  -9   9 2737.28 440.290   6
  -1   9  -9 3001.31 520.133  10
  -1   9  -9 3080.15 527.719   1
  -1   9 -10 358.809 193.618  10
  -1   9 -10 350.413 191.793   1
  -1   9 -11 160.627 138.482  10
  -1   9 -11 57.2563 91.0967   1
  -1   9 -12-1.26405 53.7548   8
  -1   9 -12-95.5915 128.688  10
  -1   9 -13 622.966 235.122   8
  -1   9 -13 508.483 253.322  10
   1  -8 -14 605.377 222.421   5
   1  -8 -14 1241.74 375.349  11
  -1   8  14 1213.05 382.543   4
  -1   8  13 870.872 306.593   4
   1  -8 -13 1061.97 279.498   5
  -1   8  12 1987.84 451.435   4
   1  -8 -12 1380.90 333.955   5
   1  -8 -11-34.8754 72.3723   5
  -1   8  11 91.9804 102.868   4
  -1   8  10-54.4505 92.6472   4
   1  -8 -10-8.14586 69.7173   6
   1  -8 -10 109.388 69.9734   5
   1  -8  -9 87.4924 65.3516   6
  -1   8   9 57.4206 55.0775   7
   1  -8  -8 9477.62 684.236   6
  -1   8   8 9400.52 852.629   4
   1  -8  -7 3991.62 445.545   6
  -1   8   7 3310.66 488.552   4
  -1   8   6 163.110 105.468   4
   1  -8  -6 232.836 114.186   6
  -1   8   5 8668.44 761.284   4
   1  -8  -5 9431.62 689.581   6
  -1   8   4 40.6300 88.6808   4
   1  -8  -4 235.108 133.435   6
   1  -8  -3 21593.1 1060.54   6
  -1   8   3 22689.4 525.299  10
  -1   8   2 6190.41 346.645  10
   1  -8  -2 6195.55 570.405   6
  -1   8   2 5919.92 587.102   1
  -1   8   1 8229.41 685.024   1
  -1   8   1 8072.16 455.571  10
   1  -8  -1 8053.89 655.700   6
   1  -8  -1 7924.62 669.791   4
   1  -8   0 5155.56 545.130   4
  -1   8   0 4838.08 518.982   1
   1  -8   0 5245.22 527.832   6
   1  -8   1 1676.46 301.826   6
  -1   8  -1 1732.95 311.300   1
   1  -8   2 12183.5 810.599   6
  -1   8  -2 11116.7 802.265   1
  -1   8  -3 90.8822 56.6575   1
   1  -8   3 66.9228 94.8395   6
  -1   8  -4 17109.7 1035.36   1
   1  -8   4 16665.5 965.789   6
   1  -8   5 872.860 232.455   6
  -1   8  -5 514.075 192.227   1
   1  -8   6 874.485 222.031   6
  -1   8  -6 881.080 177.617   9
  -1   8  -6 778.769 239.549   1
  -1   8  -7 428.468 207.334  10
  -1   8  -7 325.879 108.902   9
  -1   8  -7 224.439 125.043   1
   1  -8   7 220.240 119.978   6
   1  -8   8 274.385 141.754   6
  -1   8  -8 307.386 103.101   9
  -1   8  -8 269.426 98.8629   3
  -1   8  -8 242.466 163.279  10
  -1   8  -8 346.475 196.014   1
   1  -8   9 3539.97 464.710   6
  -1   8  -9 3199.61 300.941   3
  -1   8  -9 2706.48 480.755  10
  -1   8  -9 3480.32 540.204   1
  -1   8 -10 14.1254 112.232  10
  -1   8 -10-100.884 105.164   1
  -1   8 -11 932.103 273.694   8
  -1   8 -11 845.222 296.684  10
  -1   8 -11 868.929 283.193   1
  -1   8 -12 270.834 169.538  10
  -1   8 -12 490.944 201.664   8
  -1   8 -12 434.744 209.898   1
  -1   8 -13 10.0056 68.6543   1
  -1   8 -13 167.404 131.220   8
  -1   8 -14 243.535 185.776  10
  -1   8 -14 132.988 119.818   8
   1  -7 -15 171.885 117.866  11
   1  -7 -14-12.5505 46.8343   5
  -1   7  14-315.010 189.611   4
   1  -7 -14-135.585 129.064  11
  -1   7  13 463.296 215.964   4
   1  -7 -13 615.943 209.367   5
   1  -7 -13 485.384 224.950  11
   1  -7 -12 949.142 308.429  11
  -1   7  12 1305.16 340.800   4
   1  -7 -12 869.916 249.061   5
   1  -7 -11 750.659 234.940   5
   1  -7 -11 533.058 212.377  11
  -1   7  11 476.901 210.725   4
   1  -7 -10-93.1274 87.2095   5
  -1   7  10 29.0162 40.5133   7
  -1   7  10 30.1990 66.7125   4
  -1   7   9 803.485 244.544   4
  -1   7   9 734.815 162.129   7
   1  -7  -9 883.848 242.315   5
  -1   7   8 768.580 234.930   4
  -1   7   8 474.287 130.828   7
   1  -7  -8 650.800 165.664   6
   1  -7  -7 5805.51 501.200   6
  -1   7   7 5302.90 445.849   7
  -1   7   7 5031.79 576.021   4
   1  -7  -6 8111.54 593.554   6
  -1   7   6 8041.76 700.566   4
  -1   7   5 4307.22 502.035   4
   1  -7  -5 3519.36 390.567   6
   1  -7  -4 1879.66 285.056   6
   1  -7  -4 1777.30 300.960   4
  -1   7   4 2202.66 351.713   4
  -1   7   3 9591.81 683.810  11
  -1   7   3 8491.01 677.249   4
   1  -7  -3 9730.95 695.601   4
  -1   7   3 8692.89 306.438  10
   1  -7  -3 9088.42 634.505   6
  -1   7   2 3179.31 385.180  11
   1  -7  -2 3045.75 374.289   6
   1  -7  -2 2579.16 355.132   4
  -1   7   2 2099.71 322.065   1
  -1   7   1 34647.5 1312.21   1
   1  -7  -1 34325.9 1295.75   4
   1  -7   0 19489.7 982.705   4
  -1   7   0 18275.2 948.650   1
  -1   7  -1 6270.54 553.190   1
   1  -7   1 6818.74 592.594   4
   1  -7   2 2034.02 319.643   1
   1  -7   2 1820.11 297.544   6
  -1   7  -2 2117.45 322.800   1
   1  -7   3 455.302 160.157   1
   1  -7   3 445.345 160.264   6
  -1   7  -3 314.211 129.598   1
   1  -7   4 15068.8 862.752   6
   1  -7   4 16099.8 947.877   1
  -1   7  -4 16979.2 965.449   1
   1  -7   5 3759.87 435.651   6
  -1   7  -5 3409.71 348.138   3
  -1   7  -5 3066.25 421.493   1
  -1   7  -6 103.336 66.8805   1
  -1   7  -6 295.991 92.5710   9
   1  -7   6 369.458 147.501   6
  -1   7  -6 410.631 118.384   3
  -1   7  -7 3007.61 311.671   3
  -1   7  -7 3037.75 452.894   1
   1  -7   7 3245.16 424.595   6
  -1   7  -7 3391.56 308.691   9
   1  -7   8 7354.51 629.069   6
  -1   7  -8 7600.41 599.014   2
  -1   7  -8 8243.62 492.337   3
  -1   7  -8 6809.25 419.469   9
  -1   7  -8 8836.65 789.129   1
  -1   7  -9 3224.05 295.892   3
  -1   7  -9 2932.73 472.627   1
  -1   7 -10 1327.54 325.487   1
  -1   7 -10 726.843 134.718   3
  -1   7 -10 1079.56 311.534  10
  -1   7 -11 312.365 152.845   8
  -1   7 -11 198.510 170.060  10
  -1   7 -11 296.632 163.536   1
  -1   7 -12 25.3515 115.740  10
  -1   7 -12-123.471 108.560   8
  -1   7 -12 32.7047 97.8132   1
  -1   7 -13 644.730 235.511   8
  -1   7 -13 495.456 222.575   1
  -1   7 -13 571.811 259.938  10
  -1   7 -14 1794.54 463.522  10
  -1   7 -14 1850.36 416.428   8
  -1   7 -14 951.982 334.409   1
  -1   6  15-190.464 155.554   4
   1  -6 -15 115.816 132.219  11
   1  -6 -14-250.111 168.987  11
  -1   6  14-273.601 178.953   4
   1  -6 -13 914.157 257.093   5
  -1   6  13 1143.74 351.147   4
   1  -6 -13 1170.02 342.890  11
   1  -6 -12 289.563 125.237   5
  -1   6  12 417.151 180.160   4
   1  -6 -12 290.081 160.060  11
   1  -6 -11 1326.16 286.470   5
   1  -6 -11 1229.21 317.966  11
  -1   6  11 1369.62 324.413   4
  -1   6  10 2301.94 412.818   4
  -1   6  10 2393.13 253.931   7
   1  -6 -10 2066.04 348.051   5
   1  -6 -10 2528.18 439.712  11
   1  -6  -9 715.724 191.390   5
  -1   6   9 818.410 227.219   4
   1  -6  -9 603.067 183.835  11
   1  -6  -9 799.605 158.344   6
  -1   6   9 851.447 159.993   7
  -1   6   8 201.676 81.2682   7
  -1   6   8 265.184 140.827   4
   1  -6  -8 161.753 78.4600  11
  -1   6   7 8737.25 714.006   4
  -1   6   6 9581.79 725.962   4
   1  -6  -6 8596.53 662.151   4
   1  -6  -5 8738.19 645.893   4
  -1   6   5 8951.14 681.873   4
  -1   6   5 9096.26 670.711  11
   1  -6  -4 31.2802 62.7316   4
  -1   6   4 16.9994 38.8811  11
  -1   6   3 74.4574 62.5463  11
   1  -6  -3 191.337 91.9615   4
  -1   6   2 2249.00 310.196   1
   1  -6  -2 2695.93 340.831   4
  -1   6   2 2341.40 310.396  11
   1  -6  -1 25643.2 1038.99   4
  -1   6   1 26084.0 1052.53   1
  -1   6   0 1344.18 237.556   1
   1  -6   0 1162.27 223.855   4
   1  -6   1 16754.4 861.334   4
  -1   6  -1 15896.2 814.876   1
  -1   6  -2 1897.45 284.478   1
   1  -6   2 1876.21 283.908   1
   1  -6   3 2034.67 292.572   6
   1  -6   3 1757.95 289.126   1
  -1   6  -3 2005.73 304.375   1
  -1   6  -4 4295.22 453.213   1
   1  -6   4 4539.24 471.222   1
   1  -6   4 3999.50 414.066   6
   1  -6   5 23300.9 1100.39   1
  -1   6  -5 22731.0 1087.24   1
  -1   6  -5 22429.0 838.536   3
   1  -6   5 22672.7 992.547   6
   1  -6   6 19775.8 1048.88   1
  -1   6  -6 17391.3 636.594   9
   1  -6   6 18006.0 895.240   6
  -1   6  -6 18278.4 1006.33   1
  -1   6  -6 18614.3 742.285   3
  -1   6  -7 19570.4 651.662   9
   1  -6   7 21575.2 993.794   6
  -1   6  -7 23015.4 1172.34   1
  -1   6  -7 21637.1 793.158   3
  -1   6  -8 17222.1 1050.91   1
  -1   6  -8 17919.9 701.671   3
  -1   6  -8 16231.7 817.220   2
  -1   6  -9 1355.30 185.113   3
  -1   6  -9 1159.62 220.355   2
  -1   6  -9 1127.00 284.622   1
  -1   6 -10 2765.11 347.606   2
  -1   6 -10 3064.80 479.038   1
  -1   6 -10 2803.34 260.884   3
  -1   6 -11 682.739 126.253   3
  -1   6 -11 727.454 184.650   2
  -1   6 -11 939.970 261.193   8
  -1   6 -11 713.561 238.990   1
  -1   6 -11 686.253 254.930  10
  -1   6 -12 304.194 157.926   1
  -1   6 -12 223.342 153.768   8
  -1   6 -12 252.520 220.021  10
  -1   6 -13 1092.51 306.334   8
  -1   6 -13 2007.08 457.356  10
  -1   6 -13 1214.38 328.493   1
  -1   6 -14-68.3411 93.1137   8
  -1   6 -14 191.030 177.267  10
  -1   6 -14 110.808 116.589   1
  -1   6 -15 11.5570 125.541  10
  -1   6 -15-100.118 114.149   8
   1  -5 -16 282.096 221.588  11
  -1   5  15 834.951 304.521   4
   1  -5 -15 1052.40 342.288  11
  -1   5  14-127.329 121.198   4
   1  -5 -14 137.323 107.546  11
  -1   5  13 78.4234 102.066   4
   1  -5 -13-79.8654 102.804  11
   1  -5 -12 153.004 154.035  11
   1  -5 -12 25.5380 55.5937   5
  -1   5  12 206.745 138.740   4
  -1   5  11 2051.26 391.175   4
   1  -5 -11 1813.04 318.190   5
   1  -5 -11 1831.08 376.342  11
  -1   5  10 5775.88 332.153   7
   1  -5 -10 5866.17 561.930   5
   1  -5 -10 7113.27 704.241  11
  -1   5  10 5978.84 635.927   4
   1  -5  -9 6570.63 575.750   5
   1  -5  -9 6511.45 651.941  11
  -1   5   9 7141.32 669.696   4
  -1   5   9 6426.21 375.132   7
   1  -5  -8 425.597 168.378  11
  -1   5   8 474.034 107.235   7
   1  -5  -8 605.110 129.875   6
  -1   5   8 460.675 171.993   4
   1  -5  -8 386.250 133.525   5
   1  -5  -7 2614.86 277.766   6
  -1   5   7 2087.14 333.595   4
   1  -5  -7 2500.93 353.722   4
   1  -5  -7 2107.89 337.286  11
   1  -5  -6 17825.8 733.965   6
  -1   5   6 18754.7 957.665   4
   1  -5  -6 16779.5 876.773   4
  -1   5   6 17635.1 926.111  11
   1  -5  -5 9326.89 627.395   4
  -1   5   5 8747.04 632.553   4
   1  -5  -5 9627.69 543.527   6
  -1   5   5 9380.89 645.502  11
   1  -5  -4 23546.1 857.493   6
   1  -5  -4 22847.5 944.384   4
  -1   5   4 24939.7 1018.96  11
   1  -5  -3 17850.9 754.918   6
   1  -5  -3 16609.5 788.736   4
  -1   5   3 18067.3 837.963  11
  -1   5   2 12799.1 684.251  11
   1  -5  -2 12577.2 670.632   4
   1  -5  -1 31162.4 1049.79   4
  -1   5   1 31920.2 1056.83   1
  -1   5   0 2577.09 302.844   1
   1  -5   0 2384.29 293.355   4
  -1   5   0 2441.49 279.916   6
   1  -5   1 236174. 2904.19   1
  -1   5  -1 239051. 2915.73   1
  -1   5  -1 242569. 2800.03   6
  -1   5  -2 50664.4 1366.61   1
  -1   5  -2 49540.1 1282.97   6
   1  -5   2 49310.5 1357.48   1
  -1   5  -3 13001.1 719.673   1
   1  -5   3 12676.8 707.093   1
   1  -5   3 13002.8 685.723   6
  -1   5  -3 11681.9 631.596   6
   1  -5   4 16464.2 834.547   1
   1  -5   4 16477.7 781.735   6
  -1   5  -4 16063.9 825.604   1
  -1   5  -4 15178.2 653.613   3
  -1   5  -4 16877.7 765.048   6
  -1   5  -5 18018.2 705.363   3
  -1   5  -5 17636.8 793.271   6
   1  -5   5 16755.9 878.833   1
   1  -5   5 18156.6 830.167   6
  -1   5  -5 16930.9 877.225   1
   1  -5   6 44752.8 1311.07   6
  -1   5  -6 43684.8 1088.50   3
  -1   5  -6 41957.4 1441.73   1
   1  -5   6 42997.7 1470.28   1
  -1   5  -6 42140.1 857.245   9
  -1   5  -7 8162.05 467.794   3
   1  -5   7 8389.99 682.425   1
  -1   5  -7 7485.52 342.530   9
  -1   5  -7 8694.84 679.333   1
  -1   5  -8 7412.94 438.750   3
  -1   5  -8 8043.35 681.754   1
  -1   5  -8 7711.47 516.248   2
  -1   5  -9 19468.9 831.833   2
  -1   5  -9 20752.7 727.029   3
  -1   5  -9 19698.5 1112.35   1
  -1   5 -10 6943.55 657.751   8
  -1   5 -10 7347.95 705.816   1
  -1   5 -10 6845.98 500.193   2
  -1   5 -10 7760.15 439.335   3
  -1   5 -11 1708.12 206.892   3
  -1   5 -11 1448.01 316.129   8
  -1   5 -11 1732.59 364.770   1
  -1   5 -11 1575.60 246.087   2
  -1   5 -12 4431.20 635.801  10
  -1   5 -12 4435.32 601.576   1
  -1   5 -12 4628.09 592.503   8
  -1   5 -12 4064.32 314.085   3
  -1   5 -13 1348.67 372.543  10
  -1   5 -13 1075.64 289.263   8
  -1   5 -13 1283.93 344.835   1
  -1   5 -14-64.2160 90.9250   1
  -1   5 -14-71.5532 97.5903   8
  -1   5 -14 79.1177 123.880  10
   1  -5  15 2.37583 61.6014   4
  -1   5 -15-27.2673 70.8462   8
  -1   5 -16 19.0018 51.7649   8
  -1   5 -16-47.8626 103.569  10
   1  -4 -16 89.5164 117.196  11
  -1   4  15 1491.69 398.731   4
   1  -4 -15 1493.58 402.103  11
  -1   4  14-65.1015 98.3219   4
   1  -4 -14-149.517 124.729  11
  -1   4  13 2700.72 475.441   4
   1  -4 -13 2003.87 419.709  11
   1  -4 -12-51.5161 121.453  11
  -1   4  12-20.8521 72.9809   4
  -1   4  11 807.923 249.093   4
   1  -4 -11 636.641 187.475   5
   1  -4 -11 741.722 246.493  11
  -1   4  10 4612.38 543.210   4
  -1   4  10 4090.73 215.657   7
   1  -4 -10 4030.17 446.704   5
   1  -4 -10 5054.43 581.372  11
   1  -4  -9 12377.4 750.854   5
   1  -4  -9 11511.4 838.079  11
  -1   4   9 12543.6 861.423   4
  -1   4   9 12106.1 737.748   3
  -1   4   9 12096.8 429.999   7
   1  -4  -8 27991.5 1208.81   4
  -1   4   8 31805.5 1291.43   4
   1  -4  -8 29834.8 1139.10   5
  -1   4   8 29462.5 725.538   7
   1  -4  -8 31289.0 1314.08  11
   1  -4  -7 798.507 181.015   5
  -1   4   7 743.466 183.734   4
   1  -4  -7 858.838 197.636   4
   1  -4  -6 7874.41 434.391   6
   1  -4  -6 7785.50 566.291   4
   1  -4  -6 7995.84 560.826   5
  -1   4   6 7764.55 582.107   4
  -1   4   5 28692.8 596.348  10
   1  -4  -5 29215.6 849.665   6
   1  -4  -5 32277.9 1108.22   4
  -1   4   5 31006.8 1116.54  11
  -1   4   4 58126.1 1466.27  11
   1  -4  -4 55541.3 1196.66   6
   1  -4  -4 57255.4 1399.56   4
  -1   4   4 55790.6 778.851  10
  -1   4   3 342.968 106.246  11
   1  -4  -3 536.679 133.106   4
  -1   4   3 437.400 111.209   6
   1  -4  -3 354.174 103.413   6
  -1   4   2 57953.8 1370.62  11
  -1   4   2 60723.5 1241.87   6
   1  -4  -2 56324.3 1309.60   4
  -1   4   1 47592.2 1168.52   1
  -1   4   1 48041.9 1125.54   6
   1  -4  -1 45339.0 1161.20   4
  -1   4   0 3760.74 317.589   6
  -1   4   0 3368.00 306.747   1
   1  -4   0 2883.60 294.164   4
  -1   4  -1 26722.3 862.024   6
   1  -4   1 27188.0 884.638   1
  -1   4  -1 26868.3 879.830   1
   1  -4   2 45041.9 1178.77   1
  -1   4  -2 45285.8 1170.00   1
  -1   4  -2 44663.2 1135.40   6
   1  -4   3 17212.8 728.651   6
  -1   4  -3 18154.4 729.763   6
  -1   4  -3 17623.4 762.152   1
   1  -4   3 16940.2 750.786   1
   1  -4   4 8581.56 562.406   1
  -1   4  -4 8567.33 555.693   1
   1  -4   4 8766.94 526.002   6
  -1   4  -4 8303.00 454.622   3
  -1   4  -4 8930.76 521.870   6
   1  -4   5 43156.4 1175.18   6
   1  -4   5 40015.7 1273.39   1
  -1   4  -5 41183.6 1004.97   3
  -1   4  -5 40971.6 1280.79   1
  -1   4  -5 39592.7 1104.57   6
  -1   4  -6 51509.4 1292.72   6
  -1   4  -6 56263.1 1184.07   3
  -1   4  -6 56439.3 1563.22   1
   1  -4   6 56361.6 1595.17   1
  -1   4  -6 54134.3 781.152   9
  -1   4  -7 395.860 112.654   1
  -1   4  -7 577.794 141.124   6
   1  -4   7 479.929 149.490   1
  -1   4  -7 657.572 126.176   3
  -1   4  -8 36482.1 955.002   3
   1  -4   8 35744.0 1418.45   1
  -1   4  -8 36433.9 1380.66   1
  -1   4  -8 33482.2 973.831   2
  -1   4  -9 123.132 63.2944   2
  -1   4  -9 123.149 91.9185   1
  -1   4  -9 208.074 77.0416   3
  -1   4 -10-6.96489 41.1524   8
  -1   4 -10-17.8051 104.497   1
  -1   4 -10-4.22047 37.1969   2
  -1   4 -10 4.37030 53.9362   3
  -1   4 -11 1879.25 226.469   3
  -1   4 -11 1729.69 231.025   2
  -1   4 -11 1964.03 369.286   8
  -1   4 -11 1689.03 341.852   1
  -1   4 -12 2977.50 466.032   8
  -1   4 -12 2788.06 279.131   3
  -1   4 -12 3024.41 476.810   1
  -1   4 -13 1628.14 213.847   3
  -1   4 -13 2427.14 484.292  10
  -1   4 -13 2805.51 479.581   1
  -1   4 -13 2639.72 461.353   8
  -1   4 -14 115.759 139.929   8
   1  -4  14 177.920 130.785   4
  -1   4 -14 269.277 183.100  10
  -1   4 -15 186.622 129.628   8
  -1   4 -15 360.102 205.812  10
   1  -4  15 121.105 162.680   4
  -1   4 -16 38.3595 108.999  10
  -1   4 -16-85.9068 108.963   8
  -1   3  16 215.121 162.195   4
   1  -3 -16 118.448 132.406  11
  -1   3  15 1261.79 357.213   4
   1  -3 -15 572.320 250.652  11
  -1   3  14 49.9125 66.1066   4
   1  -3 -14-107.611 112.402  11
   1  -3 -13 3049.86 509.906  11
  -1   3  13 2647.69 463.633   4
  -1   3  12 5564.97 641.616   4
   1  -3 -12 4889.30 610.713  11
   1  -3 -11 15569.5 1033.82  11
  -1   3  11 13995.4 805.493   3
  -1   3  10 442.049 137.633   3
   1  -3 -10 416.038 160.114   5
  -1   3  10 550.111 195.694   4
   1  -3 -10 380.511 168.615  11
  -1   3   9 44418.6 596.255   7
  -1   3   9 50055.9 1644.11   4
  -1   3   9 47095.3 1373.56   3
   1  -3  -9 50614.4 1698.24  11
   1  -3  -9 48978.4 1454.55   5
  -1   3   8 26263.3 557.504   7
   1  -3  -8 29032.4 1094.06   5
   1  -3  -8 26676.0 1138.91   4
   1  -3  -8 27198.9 1181.69  11
  -1   3   8 29228.7 1200.33   4
  -1   3   7 216.044 88.5822   4
   1  -3  -7 191.832 97.0819   5
   1  -3  -7 169.194 81.6600   4
   1  -3  -6 3926.63 367.132   5
  -1   3   6 3830.31 277.701  10
  -1   3   6 4582.91 423.084   4
   1  -3  -6 3584.50 374.027   4
   1  -3  -5 13446.0 677.668   4
  -1   3   5 12325.6 455.847  10
   1  -3  -5 13936.3 664.849   5
  -1   3   5 13424.0 700.607  11
  -1   3   5 13207.6 681.143   4
  -1   3   4 305335. 3174.65  11
   1  -3  -4 302575. 3005.94   4
  -1   3   4 310771. 3108.21   4
  -1   3   4 306409. 2087.81  10
  -1   3   3 54602.6 1044.13   6
  -1   3   3 55527.9 1252.83   4
  -1   3   3 55468.6 1288.72  11
   1  -3  -3 52700.6 1196.63   4
   1  -3  -3 55413.4 1078.29   6
  -1   3   2 13305.5 606.847  11
  -1   3   2 13067.5 521.484   6
   1  -3  -2 13424.8 572.602   4
  -1   3   2 13413.0 586.714   4
   1  -3  -1 8242.87 434.262   4
  -1   3   1 7944.22 440.428   4
  -1   3   1 7373.78 403.752   6
  -1   3   0 6901.81 395.797   6
  -1   3   0 6457.03 376.130   1
   1  -3   0 6213.57 376.296   4
  -1   3  -1 79420.9 1374.47   6
   1  -3   1 81965.7 1354.18   1
   1  -3   2 821.419 140.935   1
  -1   3  -2 1260.35 176.543   1
  -1   3  -2 985.596 156.767   6
  -1   3  -3 32364.8 904.884   6
   1  -3   3 34565.2 946.841   6
   1  -3   3 32740.5 948.913   1
  -1   3  -3 34220.3 959.943   1
  -1   3  -3 34366.7 874.859   3
   1  -3   4 36230.2 1069.18   1
  -1   3  -4 37758.6 1069.88   1
  -1   3  -4 37600.3 995.085   6
  -1   3  -4 37420.5 919.107   3
  -1   3  -5 17.6648 12.5860   9
  -1   3  -5-4.43417 21.1678   3
   1  -3   5 41.9739 41.0072   1
  -1   3  -5-45.5657 49.6227   1
  -1   3  -5-16.0114 24.2246   6
  -1   3  -6 11401.3 516.984   3
  -1   3  -6 10585.5 536.416   6
   1  -3   6 10029.0 503.795   3
   1  -3   6 11238.4 672.097   1
  -1   3  -6 10920.3 648.166   1
  -1   3  -7 814.525 187.791   1
  -1   3  -7 721.646 141.434   6
   1  -3   7 1039.29 169.078   3
   1  -3   7 907.476 203.917   1
  -1   3  -7 940.638 151.063   3
  -1   3  -8 33582.0 922.181   3
  -1   3  -8 34101.1 1272.83   1
   1  -3   8 31857.4 952.394   3
   1  -3   8 33661.6 1317.74   1
  -1   3  -8 31749.9 842.496   2
  -1   3  -8 31681.9 955.882   6
  -1   3  -9 24.1980 81.6404   1
   1  -3   9 251.949 91.6216   3
  -1   3  -9 187.621 61.5364   6
  -1   3  -9 228.221 77.8452   2
  -1   3  -9 159.866 58.3055   3
   1  -3   9 141.969 105.147   1
  -1   3  -9 435.600 155.037   8
  -1   3 -10 23.7203 47.6903   8
   1  -3  10 78.2876 30.4412   3
  -1   3 -10-27.0665 31.5512   2
  -1   3 -10 48.7677 31.9795   3
   1  -3  11 610.619 141.506   3
  -1   3 -11 751.941 149.588   3
  -1   3 -11 551.158 179.300   1
  -1   3 -11 919.370 238.406   8
   1  -3  12 2930.41 328.505   3
  -1   3 -12 3465.00 495.332   8
   1  -3  13 4976.60 654.541   4
  -1   3 -13 5204.90 630.138   8
  -1   3 -14-92.6656 105.383   8
  -1   3 -14 204.456 144.607  10
   1  -3  14 16.0509 74.7954   4
  -1   3 -15 616.969 242.189   8
   1  -3  15 363.655 187.866   4
  -1   3 -15 257.770 189.534  10
  -1   3 -16-214.133 153.981   8
  -1   3 -16 77.0885 107.737  10
   1  -3  16 163.518 160.928   4
  -1   2  16-89.1149 116.088   4
   1  -2 -16 238.686 168.630  11
   1  -2 -15 2262.89 461.917  11
  -1   2  15 1989.41 442.788   4
   1  -2 -14 142.304 120.986  11
  -1   2  14 355.851 199.716   4
  -1   2  13 635.101 243.178   4
   1  -2 -13 789.169 234.759  11
  -1   2  13 436.157 126.844   2
  -1   2  12 3555.58 508.400   4
   1  -2 -12 3120.88 476.424  11
  -1   2  12 2599.54 342.720   3
  -1   2  11-19.4844 63.4893   4
  -1   2  11 92.9361 67.0104   3
   1  -2 -11 183.651 132.374  11
  -1   2  10 18640.5 845.754   3
  -1   2  10 21149.4 1115.77   4
   1  -2 -10 22506.1 1148.62  11
  -1   2   9 217.594 111.252   1
  -1   2   9 114.864 145.167   4
   1  -2  -9 61.2568 94.1161  11
   1  -2  -9 16.7674 78.7083   4
  -1   2   9 84.6274 68.3489   3
  -1   2   8 31601.8 1214.53   8
   1  -2  -8 30990.1 1078.67   5
   1  -2  -8 28696.3 1153.25   4
  -1   2   8 29977.4 1180.02   4
   1  -2  -8 29747.4 1198.45  11
  -1   2   7-17.4302 60.4061   4
   1  -2  -7 26.0503 42.4821  11
   1  -2  -7 89.6155 56.4002   5
   1  -2  -7 73.0445 63.8586   4
  -1   2   6 2050.71 223.640  10
  -1   2   6 2133.56 274.765   4
   1  -2  -6 2115.76 264.326   5
   1  -2  -6 1974.04 263.395   4
  -1   2   5 1557.21 216.273   4
   1  -2  -5 1497.09 209.886   5
  -1   2   5 1403.81 137.077   6
   1  -2  -5 1472.03 209.932   4
  -1   2   5 1393.09 169.406  10
  -1   2   4 46409.5 832.763   6
   1  -2  -4 43889.6 1084.19   5
  -1   2   4 44809.2 890.530  10
   1  -2  -4 44503.8 1083.91   4
  -1   2   4 46727.4 1117.68   4
  -1   2   4 45082.5 1147.16  11
   1  -2  -3 16361.8 605.340   4
  -1   2   3 16865.1 518.635   6
   1  -2  -3 16501.0 638.478   5
  -1   2   3 18102.4 648.034   4
  -1   2   3 16477.7 656.243  11
  -1   2   2 20464.0 693.203  11
  -1   2   2 20953.9 592.780   6
  -1   2   2 21590.8 659.258   4
   1  -2  -2 21524.2 638.002   4
  -1   2   1 29974.3 745.114   4
  -1   2   1 28264.0 712.780   6
   1  -2  -1 28627.6 700.479   4
   1  -2   0 4344.47 268.865   4
  -1   2   0 4554.58 264.631   1
  -1   2   0 4154.14 278.530   6
  -1   2  -1 6153.91 345.032   6
  -1   2  -1 6392.86 319.639   1
   1  -2   1 5993.44 311.474   1
  -1   2  -2 18570.0 609.785   6
   1  -2   2 19317.9 595.257   1
  -1   2  -2 21004.0 620.484   1
  -1   2  -3 65894.2 1175.30   6
   1  -2   3 64472.9 1202.98   1
   1  -2   4 13081.8 527.435   3
   1  -2   4 12861.6 579.275   1
  -1   2  -4 13855.9 534.786   3
  -1   2  -4 13860.0 592.568   1
  -1   2  -4 13070.6 533.792   6
   1  -2   5 55605.4 1123.77   3
   1  -2   5 56869.6 1320.77   1
  -1   2  -5 54653.9 1116.26   6
  -1   2  -5 58058.5 1306.41   1
  -1   2  -5 57451.4 1118.90   3
  -1   2  -6 21777.0 700.247   3
  -1   2  -6 21225.8 704.391   6
   1  -2   6 21028.9 875.237   1
   1  -2   6 22198.5 738.781   3
  -1   2  -6 23216.6 890.741   1
  -1   2  -7 1235.16 174.928   3
  -1   2  -7 1039.62 159.869   6
  -1   2  -7 1293.39 231.487   1
  -1   2  -7 1325.75 145.404   2
   1  -2   7 1323.66 237.803   1
   1  -2   7 1184.81 177.346   3
  -1   2  -8 29356.7 690.992   2
   1  -2   8 28629.1 908.584   3
  -1   2  -8 31071.1 1172.42   1
   1  -2   8 30349.4 1201.69   1
  -1   2  -8 30447.6 884.715   3
  -1   2  -8 28109.3 836.758   6
  -1   2  -9 64.9175 55.5464   8
  -1   2  -9 31.9732 81.9340   1
  -1   2  -9 97.7628 54.7430   6
   1  -2   9 77.1342 55.2139   3
  -1   2  -9 88.8508 42.5317   3
  -1   2  -9 145.708 51.9973   2
   1  -2   9 93.3765 73.5799   1
  -1   2 -10 6388.14 432.429   3
   1  -2  10 5647.02 441.922   3
  -1   2 -10 5774.85 384.606   6
  -1   2 -10 6181.52 584.012   1
  -1   2 -10 6782.24 618.221   8
   1  -2  11 361.605 158.726   4
  -1   2 -11 231.163 123.168   8
   1  -2  11 84.0034 59.7366   3
   1  -2  11 258.917 71.2955   5
   1  -2  12 485.876 142.471   3
   1  -2  12 303.331 80.4539   5
  -1   2 -12 666.085 218.726   8
   1  -2  12 427.186 186.820   4
   1  -2  13 478.564 199.571   4
  -1   2 -13 476.988 128.826   3
   1  -2  13 871.335 194.089   3
  -1   2 -13 413.842 148.297   8
  -1   2 -14 1383.86 360.970  10
  -1   2 -14 1387.64 349.237   8
  -1   2 -15 367.017 196.749  10
  -1   2 -15 644.727 251.925   8
   1  -2  15 744.330 293.309   4
  -1   2 -16 52.0849 134.839  10
   1  -2  16-91.7858 115.216   4
  -1   2 -17-1.62676 111.780  10
  -1   1  16 594.665 264.246   4
   1  -1 -16 466.303 211.395  11
   1  -1 -15-59.0966 89.3831  11
  -1   1  15-43.2532 89.4095   4
   1  -1 -14 216.312 136.814  11
  -1   1  14-310.267 172.914   4
  -1   1  13 895.715 199.263   3
  -1   1  13 1112.31 194.577   2
  -1   1  13 933.243 276.961   4
   1  -1 -13 906.039 267.847  11
   1  -1 -12 59.9907 72.5089  11
  -1   1  12 191.801 81.2270   3
  -1   1  12 147.178 73.5784   2
  -1   1  12 151.262 74.8400   4
  -1   1  11 2724.20 310.036   3
   1  -1 -11 2957.02 430.567  11
  -1   1  11 3381.01 466.111   4
  -1   1  10 2135.77 262.769   3
  -1   1  10 2022.11 338.033   4
   1  -1 -10 1976.46 329.173  11
  -1   1   9 11049.6 765.015   1
  -1   1   9 10965.7 575.750   3
  -1   1   9 11342.4 758.492   4
   1  -1  -9 11099.7 744.561  11
  -1   1   8 2096.20 303.539   8
  -1   1   8 2129.35 309.538   4
   1  -1  -8 2517.07 333.953  11
  -1   1   8 2165.50 246.972   3
  -1   1   8 2666.38 352.826   1
  -1   1   7 52672.0 1431.57   8
  -1   1   7 52395.8 1453.05   1
  -1   1   7 55728.6 1478.16   4
  -1   1   6 1625.58 217.905  10
   1  -1  -6 1509.79 226.944   4
  -1   1   6 1713.45 116.949   6
  -1   1   6 1966.27 255.986   4
  -1   1   6 1655.07 226.346   5
  -1   1   5 4789.02 222.234   6
   1  -1  -5 4648.01 365.035   4
  -1   1   5 4119.51 333.001   5
  -1   1   5 4334.76 350.703   4
   1  -1  -5 4584.65 351.707   5
  -1   1   5 4449.15 330.260  10
  -1   1   4 17834.2 451.343   6
   1  -1  -4 17854.1 661.383   5
   1  -1  -4 17104.7 642.974   4
  -1   1   4 17976.9 653.205   4
  -1   1   4 17366.1 607.208  10
  -1   1   3 1024.10 141.277   4
   1  -1  -3 950.959 149.789   5
  -1   1   3 1003.74 148.890  11
   1  -1  -3 825.426 126.851   4
   1  -1  -2 192150. 1932.18   5
  -1   1   2 192004. 1893.77  11
  -1   1   2 190460. 1704.87   4
   1  -1  -2 188741. 1670.89   4
  -1   1   1 5290.80 258.122   4
   1  -1  -1 5160.13 296.370   5
   1  -1  -1 5083.70 243.727   4
  -1   1   0 307.273 53.6940   1
   1  -1   0 250.721 65.3302   5
   1  -1   0 177.702 44.2172   4
   1  -1   1 48152.5 701.269   1
  -1   1  -1 49853.2 698.358   1
   1  -1   2 104752. 1194.13   1
  -1   1  -2 105750. 1170.06   1
   1  -1   2 107651. 1377.97   3
   1  -1   3 120843. 1449.37   1
  -1   1  -3 123997. 1443.41   1
   1  -1   3 120210. 1511.73   3
  -1   1  -4 70.3490 44.1834   3
   1  -1   4 128.841 50.5666   3
  -1   1  -4 104.351 51.2585   1
   1  -1   4 136.242 54.7328   1
   1  -1   5 13307.9 608.838   1
  -1   1  -5 13679.1 598.193   1
  -1   1  -5 14290.7 542.356   3
   1  -1   5 13948.9 567.288   3
  -1   1  -6 1378.10 167.307   6
   1  -1   6 1241.35 175.007   3
  -1   1  -6 1540.18 188.516   3
  -1   1  -6 1347.07 204.385   1
   1  -1   6 1472.56 222.260   1
  -1   1  -7 1570.51 244.105   1
  -1   1  -7 1494.51 175.785   6
   1  -1   7 1494.01 203.164   3
   1  -1   7 1568.28 245.612   1
  -1   1  -7 1754.02 209.675   3
  -1   1  -7 1621.55 127.299   2
  -1   1  -8 16062.3 393.923   2
   1  -1   8 16394.5 705.647   3
   1  -1   8 17463.6 884.177   1
  -1   1  -8 15758.5 587.878   6
  -1   1  -8 17809.3 697.789   3
  -1   1  -8 17052.0 847.249   1
  -1   1  -9 2475.27 233.900   6
   1  -1   9 2991.54 383.988   4
   1  -1   9 2817.14 184.540   5
  -1   1  -9 2878.19 289.867   3
   1  -1   9 2696.00 301.143   3
   1  -1   9 3190.83 403.218   1
   1  -1   9 2408.97 125.775   9
  -1   1  -9 3034.00 395.681   8
  -1   1 -10 8194.69 422.566   6
   1  -1  10 10019.4 749.745   4
   1  -1  10 8484.99 264.739   9
   1  -1  10 8733.36 340.977   5
   1  -1  10 8195.49 547.042   3
  -1   1 -10 9069.00 711.155   8
  -1   1 -11 63.2763 30.0379   6
   1  -1  11 127.181 74.3068   3
   1  -1  11 77.5453 37.5378   5
   1  -1  11 65.2978 23.2668   9
  -1   1 -11 25.4207 86.6560   8
   1  -1  11 62.8446 100.808   4
  -1   1 -12 381.876 157.876   8
   1  -1  12 341.496 58.1941   9
   1  -1  12 422.781 135.375   3
  -1   1 -12 663.730 158.629   3
   1  -1  12 282.245 148.449   4
   1  -1  13 1782.83 289.910   3
   1  -1  13 2500.18 438.364   4
  -1   1 -13 1943.84 278.970   3
  -1   1 -13 2568.25 439.475   8
  -1   1 -14 1283.66 338.247   8
   1  -1  14 1049.29 302.261   4
  -1   1 -14 1824.23 398.595  10
  -1   1 -15 1554.05 382.638  10
   1  -1  15 2001.14 437.751   4
  -1   1 -16 205.515 164.443  10
   1  -1  16 269.701 188.741   4
  -1   1 -17-78.0649 113.173  10
   1   0 -16 79.9461 123.193  11
  -1   0  16-199.694 155.274   4
  -1   0  15-100.307 118.169   4
   1   0 -15-7.82682 62.3394  11
   1   0 -14 228.084 138.661  11
  -1   0  14 330.856 173.511   4
   1   0 -13 1255.76 310.544  11
  -1   0  13 1310.96 326.946   4
   1   0 -13 1698.49 349.377  10
  -1   0  13 1086.60 197.739   2
   1   0 -12 804.359 235.218  11
  -1   0  12 821.465 166.212   3
  -1   0  12 1002.76 201.850   2
  -1   0  12 1038.61 275.181   4
   1   0 -12 1116.65 272.959  10
  -1   0  11 1957.25 243.677   3
   1   0 -11 2214.90 367.123  10
  -1   0  11 2332.17 283.195   2
  -1   0  11 1875.14 293.210   5
  -1   0  11 2187.54 373.286   4
   1   0 -11 2155.93 369.517  11
  -1   0  10 2846.98 408.273   4
   1   0 -10 2796.12 390.579  11
  -1   0  10 2616.94 333.500   5
  -1   0  10 2753.94 302.418   2
   1   0 -10 2786.56 379.497  10
  -1   0  10 2477.68 261.859   3
   1   0  -9 2857.24 369.603  11
  -1   0   9 2518.38 313.816   5
  -1   0   9 2555.88 347.755   8
  -1   0   9 2834.77 383.278   1
   1   0  -9 2427.47 337.352  10
  -1   0   9 2544.65 361.548   4
  -1   0   9 2468.92 248.325   3
   1   0  -8 752.994 184.218  10
  -1   0   8 848.981 140.424   3
   1   0  -8 897.074 196.607  11
  -1   0   8 688.399 182.107   4
  -1   0   8 773.558 191.087   1
  -1   0   8 750.308 177.375   8
  -1   0   7 12552.7 652.258   5
  -1   0   7 14299.6 759.053   1
  -1   0   7 15109.0 774.374   4
  -1   0   7 14236.2 714.799   8
   1   0  -7 14938.0 754.239  10
  -1   0   6 4810.83 408.199   1
  -1   0   6 4786.03 402.695   4
  -1   0   6 4883.97 401.354  10
  -1   0   6 4805.94 379.901   5
  -1   0   6 4829.98 180.223   7
   1   0  -6 5310.45 409.674  11
  -1   0   6 4563.18 375.321   8
  -1   0   5 18505.2 733.264   1
  -1   0   5 17579.1 697.106   5
  -1   0   5 19855.3 746.981   4
  -1   0   5 17941.3 720.167  10
   1   0  -5 18589.9 704.774  11
  -1   0   4 6031.75 373.535   4
  -1   0   4 5487.59 371.147  10
  -1   0   4 5421.12 355.024   1
   1   0  -4 5353.86 343.725  11
  -1   0   3 2283.93 202.338   1
   1   0  -3 2669.61 219.543  11
   1   0  -3 2196.69 193.111   4
  -1   0   3 2535.60 212.622   4
  -1   0   3 2684.92 216.507  11
  -1   0   3 2267.36 220.359  10
  -1   0   2 2012.04 170.137  11
   1   0  -2 2111.07 161.278   4
  -1   0   2 2162.98 165.242   4
  -1   0   1 8128.10 253.527   4
   1   0  -1 7705.90 351.979   5
   1   0  -1 7930.76 252.261   4
   1   0   0 232031. 1833.62   3
   1   0   0 225912. 1757.25   5
   1   0   1 16309.9 416.919   5
   1   0   1 16952.3 514.795   3
  -1   0  -1 16628.9 413.366   5
  -1   0  -2 87804.1 883.459   1
   1   0   2 87894.1 822.340   5
   1   0   2 85517.7 1213.53   3
   1   0   2 86201.8 891.940   1
  -1   0  -3 164049. 1519.37   1
   1   0   3 160462. 914.988   5
   1   0   3 158237. 1502.48   1
   1   0   3 158772. 1741.12   3
   1   0   4 227.159 39.7522   9
   1   0   4 205.111 66.3162   3
   1   0   4 190.962 64.0820   1
  -1   0  -4 117.971 48.1473   1
   1   0   5 78641.5 1415.43   1
   1   0   5 77969.6 1356.15   3
  -1   0  -5 83440.0 1337.91   3
   1   0   5 79832.3 727.405   9
   1   0   6 15006.2 684.611   1
   1   0   6 15213.0 629.765   3
  -1   0  -6 15957.1 617.277   3
   1   0   7 9.63685 54.5023   1
   1   0   7 104.829 65.9059   3
  -1   0  -7 124.319 71.0664   3
   1   0   8 2553.13 324.542   4
   1   0   8 2126.99 258.553   3
   1   0   8 2381.25 318.682   1
  -1   0  -8 2098.72 246.475   3
  -1   0  -9 6334.42 348.490   6
   1   0   9 7024.86 572.490   4
   1   0   9 7190.93 595.797   1
   1   0   9 5800.12 448.847   3
   1   0  10 17402.7 962.068   4
  -1   0 -10 14616.0 530.849   6
   1   0  10 14509.4 741.095   3
   1   0  10 16007.5 944.524   1
  -1   0 -10 16468.5 953.200   8
  -1   0 -11 724.797 117.567   6
   1   0  11 708.632 170.365   3
  -1   0 -11 559.759 189.209   8
   1   0  11 581.614 191.965   4
  -1   0 -11 906.765 189.774   3
  -1   0 -12 2937.16 445.859   8
  -1   0 -12 2863.21 216.843   6
   1   0  12 3435.07 484.483   4
   1   0  12 2634.19 345.459   3
  -1   0 -12 3025.46 357.197   3
   1   0  13 162.055 76.8759   3
   1   0  13 34.5697 63.4337   4
  -1   0 -13 72.1117 73.3367   8
   1   0  14 241.088 150.740   4
  -1   0 -15 20.2208 63.8676  10
   1   0  15 64.2396 111.069   4
  -1   0 -16 557.128 244.596  10
   1   0  16 1058.12 342.155   4
  -1   0 -17 137.819 137.944  10
   1   0  17 149.321 127.006   4
   1   1 -16 116.268 130.936  11
  -1  -1  16 338.716 216.422   4
   1   1 -15 278.338 162.357  11
  -1  -1  15-132.992 129.002   4
   1   1 -14 393.667 189.674  10
  -1  -1  14 404.426 203.699   4
   1   1 -14 415.832 172.749  11
  -1  -1  14 372.277 124.923   2
   1   1 -13 332.012 150.516  11
   1   1 -13 99.2709 96.7250  10
  -1  -1  13 281.766 166.609   4
  -1  -1  13 371.562 123.926   2
   1   1 -12 3372.66 466.291  11
  -1  -1  12 3805.70 535.137   4
  -1  -1  12 3382.11 353.583   2
  -1  -1  12 3088.07 282.861   3
   1   1 -12 3486.33 488.311  10
   1   1 -11 3646.28 475.336  10
  -1  -1  11 3337.84 400.961   5
  -1  -1  11 3820.36 365.695   2
  -1  -1  11 3856.40 511.264   4
  -1  -1  11 3535.20 291.451   3
  -1  -1  10 2977.38 319.281   2
  -1  -1  10 2787.17 246.508   3
  -1  -1  10 2919.01 366.416   5
  -1  -1  10 3083.07 427.802   4
   1   1 -10 3068.51 416.638  10
  -1  -1   9 301.318 107.315   5
  -1  -1   9 552.104 159.727   8
  -1  -1   9 219.932 104.284   4
  -1  -1   9 386.114 88.8064   3
  -1  -1   9 368.067 151.363   1
  -1  -1   9 375.126 111.656   2
   1   1  -9 146.438 82.8084  10
  -1  -1   8 425.054 134.710   8
  -1  -1   8 420.301 141.777   1
   1   1  -8 557.399 166.053  10
  -1  -1   8 532.948 98.2107   3
  -1  -1   8 508.415 127.783   2
  -1  -1   8 304.515 123.346   4
  -1  -1   7 16210.9 500.212   3
  -1  -1   7 17225.5 701.622   2
   1   1  -7 15638.2 804.274  10
  -1  -1   7 17074.1 765.602   8
  -1  -1   7 16560.7 832.794   1
  -1  -1   7 16418.5 807.929   4
   1   1  -6 21196.9 883.850  10
  -1  -1   6 20667.5 818.173   5
  -1  -1   6 21232.5 885.006  10
  -1  -1   6 21281.7 847.359   4
  -1  -1   6 21287.5 873.771   1
  -1  -1   6 19566.2 747.017   8
  -1  -1   6 20786.7 449.283   7
  -1  -1   5 30111.0 933.645   5
  -1  -1   5 31320.2 946.001   4
   1   1  -5 30721.3 858.721  11
  -1  -1   5 30816.9 1009.25  10
  -1  -1   5 31299.1 574.269   7
  -1  -1   5 30014.5 954.913   1
  -1  -1   5 30990.1 854.057   8
  -1  -1   4 44109.9 720.314   7
  -1  -1   4 42153.1 898.894   8
  -1  -1   4 45897.7 1026.01   4
  -1  -1   4 43007.2 1105.94  10
  -1  -1   4 42468.4 1019.47   1
   1   1  -4 43413.7 916.045  11
   1   1  -3 1613.18 153.041  11
  -1  -1   3 1614.05 171.193   4
  -1  -1   3 1809.50 215.603  10
  -1  -1   3 1555.56 171.286   1
   1   1  -3 1799.35 178.579   1
  -1  -1   2 14494.4 428.535   4
  -1  -1   2 14227.6 432.887   1
   1   1  -2 13935.0 421.112   1
  -1  -1   2 14553.5 407.279   3
   1   1  -2 14608.6 396.569  11
   1   1  -1 116213. 1191.75   3
  -1  -1   1 120639. 1204.67   3
  -1  -1   1 117571. 986.292   1
   1   1  -1 120284. 957.928   1
  -1  -1   1 117539. 956.676  11
   1   1   0 107657. 1204.16   3
   1   1   1 4768.33 270.298   3
   1   1   1 4914.47 269.998   9
   1   1   2 699.316 74.5702   4
   1   1   2 814.675 123.759   3
   1   1   2 742.051 99.4796   9
   1   1   3 7611.06 381.239   3
   1   1   3 8021.61 312.632   9
   1   1   3 7902.09 316.045   4
   1   1   4 34736.3 815.130   1
   1   1   4 36202.4 802.023   4
   1   1   4 35183.6 867.148   3
   1   1   5 2624.75 249.745   3
   1   1   5 2672.81 254.149   1
   1   1   5 2845.69 256.154   4
   1   1   6 69134.9 1374.90   3
  -1  -1  -6 70382.7 1354.21   3
   1   1   6 71944.6 1428.98   4
   1   1   6 67653.9 1436.27   1
   1   1   7 15029.6 743.958   1
  -1  -1  -7 15682.5 664.032   3
   1   1   7 14635.6 664.678   3
   1   1   8 21266.6 841.412   3
   1   1   8 20678.7 940.021   1
   1   1   9 17.6687 49.1709   3
   1   1   9 58.6921 41.3451   1
   1   1   9 18.2512 43.9287   4
  -1  -1 -10 7691.98 534.719   3
   1   1  10 7921.26 656.963   1
   1   1  10 8474.81 671.327   4
   1   1  10 7510.85 546.588   3
  -1  -1 -10 8404.54 679.681   8
  -1  -1 -11 964.550 129.798   6
   1   1  11 1358.89 242.890   3
   1   1  11 1503.58 294.381   4
  -1  -1 -11 1137.06 217.840   3
  -1  -1 -11 1070.51 259.811   8
  -1  -1 -11 1166.56 136.846   7
   1   1  12 3642.21 494.308   4
  -1  -1 -12 3151.91 208.154   7
   1   1  12 3329.21 400.737   3
  -1  -1 -12 4254.41 434.372   3
  -1  -1 -12 3416.20 230.541   6
  -1  -1 -13 61.9100 24.0991   7
  -1  -1 -13 50.8246 26.3873   6
   1   1  13-1.07594 55.8788   4
   1   1  14 1634.31 369.370   4
   1   1  15 296.461 163.218   4
  -1  -1 -15 635.787 235.209  10
  -1  -1 -16 1177.48 324.472  10
   1   1  16 2217.41 465.800   4
   1   1  17 1898.61 463.702   4
  -1  -1 -17 1447.94 386.716  10
  -1  -2  16 880.529 313.147   4
   1   2 -16 504.658 250.573  11
   1   2 -15 307.744 170.846  11
   1   2 -15 97.2493 114.901  10
  -1  -2  15 164.042 160.131   4
   1   2 -14 751.027 252.250  11
  -1  -2  14 689.287 212.236   9
  -1  -2  14 754.897 267.718   4
   1   2 -14 928.533 289.949  10
  -1  -2  13 116.788 84.3971   2
  -1  -2  13 154.124 112.394   4
   1   2 -13-4.71876 59.2359  10
  -1  -2  13 126.474 84.0916   9
   1   2 -12 1171.71 300.492  10
  -1  -2  12 779.447 243.051   4
  -1  -2  12 880.372 183.758   2
  -1  -2  11 189.140 56.3158   3
  -1  -2  11 70.5639 64.1614   4
   1   2 -11 104.445 73.9774  10
  -1  -2  11 91.4662 78.5658   2
  -1  -2  10 442.925 145.190   5
  -1  -2  10 431.133 82.0146   3
  -1  -2  10 566.550 179.607   4
  -1  -2  10 564.816 144.728   2
   1   2 -10 438.983 172.349  10
  -1  -2   9 3065.30 203.710   3
  -1  -2   9 3240.83 179.757   6
  -1  -2   9 3317.73 384.220   5
  -1  -2   9 3114.27 409.821   4
  -1  -2   9 3442.63 342.785   2
  -1  -2   9 3732.75 460.191   1
   1   2  -9 3269.11 423.647  10
  -1  -2   8 153.575 71.3312   2
  -1  -2   8 313.404 108.248   8
  -1  -2   8 256.348 101.209   5
  -1  -2   8 421.962 136.405   4
  -1  -2   8 228.257 116.526   1
  -1  -2   8 358.434 66.9809   3
  -1  -2   8 277.101 60.0749   6
   1   2  -8 375.426 136.390  10
  -1  -2   7 2054.43 142.408   3
   1   2  -7 2131.06 310.441  10
  -1  -2   7 2368.25 265.095   2
  -1  -2   7 1875.62 277.159   4
  -1  -2   7 2119.49 302.366   1
   1   2  -7 1880.51 279.259   1
  -1  -2   7 2268.23 270.485   8
  -1  -2   6 1995.84 128.932   3
  -1  -2   6 2291.65 309.761  10
  -1  -2   6 2005.76 241.335   2
   1   2  -6 1860.01 272.349  10
  -1  -2   6 2289.18 249.061   8
  -1  -2   6 1832.97 262.289   1
  -1  -2   5 15228.0 475.729   7
  -1  -2   5 14390.0 353.961   3
  -1  -2   5 15417.8 637.580   2
  -1  -2   5 14513.7 683.853   1
   1   2  -5 14912.6 666.283   1
  -1  -2   5 15993.9 765.722  10
  -1  -2   5 15714.4 584.737   8
  -1  -2   4 64662.9 711.269   3
   1   2  -4 65246.0 1275.47   1
  -1  -2   4 66390.3 1463.28  10
  -1  -2   4 63873.9 1270.09   2
  -1  -2   4 63756.1 1311.19   1
  -1  -2   4 66522.9 1006.14   7
  -1  -2   4 62882.2 1032.00   8
  -1  -2   3 1472.20 205.425  10
  -1  -2   3 1270.64 102.427   3
  -1  -2   3 1633.15 141.000   8
  -1  -2   3 1553.07 182.703   1
  -1  -2   3 1256.17 174.259   2
  -1  -2   3 1479.37 200.681   9
  -1  -2   3 1261.27 141.449   7
   1   2  -3 1326.37 166.115   1
  -1  -2   2 1505.18 117.900   3
   1   2  -2 1600.58 106.911  11
  -1  -2   2 2005.50 116.603   8
  -1  -2   2 1371.88 152.618   7
  -1  -2   2 1367.21 184.399  10
   1   2  -2 1383.23 147.506   1
  -1  -2   2 1444.69 155.225   1
   1   2  -2 1485.29 121.509   3
  -1  -2   1 454390. 2204.46   3
   1   2  -1 450539. 2343.50   3
   1   2   0 988873. 3684.72   3
  -1  -2   0 987722. 3552.03   3
   1   2   0 999765. 3153.70   1
   1   2   0 999999. 4418.23   9
  -1  -2  -1 40947.4 575.770   8
   1   2   1 40280.7 795.553   3
   1   2   1 38772.5 849.361   9
  -1  -2  -1 39844.0 561.143   4
   1   2   1 41762.4 578.708   4
   1   2   2 828812. 3894.06   3
  -1  -2  -2 849941. 3292.86   8
   1   2   2 822290. 3799.05   9
  -1  -2  -2 849858. 2923.44   4
   1   2   2 856022. 2985.98   4
   1   2   3 145208. 1427.62   4
  -1  -2  -3 144755. 1593.28   8
  -1  -2  -3 137551. 1420.85   4
   1   2   3 142083. 1725.00   3
  -1  -2  -3 144447. 1248.22   2
   1   2   4 3210.24 278.490   3
  -1  -2  -4 3423.55 252.410   4
   1   2   4 3542.53 283.588   8
   1   2   4 3352.58 252.077   4
  -1  -2  -4 3541.34 176.274   2
  -1  -2  -4 3585.34 287.149   8
  -1  -2  -5 58625.8 1273.23   8
   1   2   5 58201.7 1269.53   8
  -1  -2  -5 56173.9 1155.55   4
   1   2   5 59957.7 1179.98   4
   1   2   5 58171.6 1254.73   3
   1   2   6 6985.26 458.893   3
   1   2   6 7297.12 494.963   8
  -1  -2  -6 6901.67 447.097   4
   1   2   6 7495.07 459.510   4
   1   2   7 94816.1 1909.58   8
  -1  -2  -7 91689.5 772.367   5
   1   2   8 7517.83 563.839   1
   1   2   8 6821.89 501.360   3
  -1  -2  -9 11.3315 24.3209   7
   1   2   9 30.7144 68.8667   4
   1   2   9 225.355 114.306   1
   1   2   9 98.5449 65.3538   3
  -1  -2  -9-19.0740 91.8665   8
  -1  -2  -9 84.0054 77.5110   3
   1   2  10 184.588 88.5830   3
   1   2  10 130.255 81.6716   1
   1   2  10 355.186 135.609   4
  -1  -2 -10 269.436 109.224   3
  -1  -2 -10 243.001 65.4926   7
   1   2  11 1259.68 271.750   4
  -1  -2 -11 990.577 207.934   3
   1   2  11 853.602 198.801   3
  -1  -2 -11 1044.70 134.472   7
  -1  -2 -12 5769.90 293.537   7
   1   2  12 7554.87 699.900   4
   1   2  13 116.175 74.4601   4
   1   2  14 168.584 136.512   4
  -1  -2 -15 214.453 129.675  10
   1   2  15 86.5135 99.0256   4
  -1  -2 -16 254.467 149.991  10
   1   2  16 35.7233 83.5870   4
  -1  -2 -17 1154.76 312.812  10
   1   2  17 915.281 337.809   4
   1   3 -16 509.716 217.976  11
   1   3 -15 903.556 304.242  10
   1   3 -15 658.931 227.752  11
  -1  -3  15 810.493 296.282   4
  -1  -3  14 370.206 197.594   4
   1   3 -14 794.510 278.646  10
  -1  -3  14 644.835 197.085   9
  -1  -3  13 73.9091 78.5062   9
  -1  -3  13-259.724 153.087   4
   1   3 -13-135.472 124.258  10
  -1  -3  12 289.869 113.651   2
   1   3 -12 304.557 147.867  10
  -1  -3  12 119.722 82.1121   4
  -1  -3  12 67.2540 70.7863   9
  -1  -3  11 204.302 99.4008   2
  -1  -3  11 198.330 112.928   4
   1   3 -11-15.9271 82.8357  10
  -1  -3  11-89.7641 76.2730   9
   1   3 -10 3200.07 463.868  10
  -1  -3  10 3884.53 244.452   6
  -1  -3  10 3729.72 482.648   4
  -1  -3  10 3592.78 382.776   2
  -1  -3  10 4240.14 446.689   9
   1   3  -9 4700.79 534.323  10
  -1  -3   9 4104.85 485.653   4
  -1  -3   9 4105.14 269.738   6
  -1  -3   9 4049.25 387.783   2
  -1  -3   9 4193.49 431.068   9
   1   3  -9 4314.61 487.031   1
  -1  -3   8 13.1576 33.6190   2
  -1  -3   8-11.4115 79.9364   1
   1   3  -8-6.34697 104.225  10
   1   3  -8-30.4284 74.5446   1
  -1  -3   8-71.5117 88.4425   9
   1   3  -7 3317.44 412.119  10
  -1  -3   7 3341.05 397.357   1
   1   3  -7 3729.86 402.182   1
  -1  -3   7 3155.52 348.966   9
  -1  -3   7 3708.33 353.074   2
  -1  -3   6 9409.01 543.078   2
  -1  -3   6 9248.76 568.770   9
  -1  -3   6 8621.71 595.709   1
  -1  -3   5 71073.9 1708.84  10
  -1  -3   5 70909.9 1510.53   9
  -1  -3   5 73817.6 1607.52   1
   1   3  -5 71030.9 1537.98   1
  -1  -3   5 71206.1 1454.74   2
  -1  -3   4 154319. 1757.46   7
  -1  -3   4 152862. 2068.56   2
  -1  -3   4 149826. 2126.43   1
  -1  -3   4 157821. 2148.39   9
   1   3  -4 156161. 2142.84   1
  -1  -3   4 157776. 2402.54  10
  -1  -3   3 8753.40 230.968   3
  -1  -3   3 9189.55 503.214   9
   1   3  -3 8956.20 257.011   3
  -1  -3   3 9378.38 491.009   1
  -1  -3   3 9147.13 433.907   7
   1   3  -3 9853.61 497.546   1
  -1  -3   3 9697.24 559.806  10
  -1  -3   2 765.876 83.8102   3
   1   3  -2 764.750 128.693   1
  -1  -3   2 671.569 114.960   7
   1   3  -2 638.550 83.4518   3
  -1  -3   2 755.799 131.398   1
  -1  -3   2 737.960 147.245  10
   1   3  -2 827.941 150.565   9
  -1  -3   1 369.556 86.5934   1
   1   3  -1 436.107 76.0572   3
   1   3  -1 460.107 113.157   9
  -1  -3   1 602.800 133.695  10
  -1  -3   1 477.089 77.5450   3
   1   3  -1 487.334 97.5531   1
   1   3  -1 407.241 101.822   2
   1   3   0 167450. 1882.02   2
   1   3   0 165345. 1644.60   1
  -1  -3   0 166443. 1533.46   3
   1   3   0 162094. 1577.06   3
   1   3   0 167669. 1990.37   9
  -1  -3   0 166972. 1626.38   1
   1   3   1 326426. 2282.03   1
  -1  -3  -1 323094. 2333.40   3
   1   3   1 320272. 2379.57   3
   1   3   1 316935. 1692.25   8
   1   3   1 324026. 2718.82   9
   1   3   1 321706. 2498.80   2
  -1  -3  -1 322013. 2120.26   4
   1   3   2 7604.29 366.129   2
   1   3   2 7339.95 319.326   8
  -1  -3  -2 7318.06 331.354   4
   1   3   2 7450.14 344.595   4
   1   3   2 7750.28 399.778   3
   1   3   3 85603.4 1439.11   3
   1   3   3 87854.5 1179.01   2
   1   3   3 87954.6 1289.51   8
  -1  -3  -3 85123.5 1225.89   4
   1   3   3 87965.2 1268.03   4
  -1  -3  -3 86831.2 1141.10   2
   1   3   4 58507.8 1251.24   3
   1   3   4 60452.8 1206.47   8
   1   3   4 60581.1 1151.73   4
  -1  -3  -4 59659.8 1116.06   7
  -1  -3  -4 59791.4 1117.94   4
   1   3   4 59010.3 913.308   2
   1   3   5 50331.2 1227.86   3
   1   3   5 52149.4 1238.02   8
  -1  -3  -5 51017.4 1159.33   4
   1   3   5 52384.1 1155.69   4
   1   3   5 50846.1 790.714   2
  -1  -3  -5 52089.2 1046.60   7
  -1  -3  -6 32189.4 824.653   7
   1   3   6 31838.8 1020.59   3
  -1  -3  -6 31636.7 979.975   4
   1   3   6 31973.6 979.862   4
   1   3   6 32421.8 1056.33   8
   1   3   6 29845.9 556.825   2
   1   3   7 15907.8 762.876   3
   1   3   7 16520.4 815.026   8
  -1  -3  -7 16660.3 593.704   7
  -1  -3  -7 17422.6 786.587   4
  -1  -3  -8 22.1241 16.5075   5
   1   3   8 74.1608 70.9680   3
  -1  -3  -8 79.0017 69.6939   4
  -1  -3  -8 32.4237 41.5042   3
   1   3   8-36.7388 51.6353   4
  -1  -3  -8 9.43022 38.8911   7
   1   3   8 99.8228 72.4183   8
  -1  -3  -9 864.375 135.322   7
  -1  -3  -9 882.294 195.276   3
   1   3   9 674.529 176.665   4
  -1  -3  -9 720.994 96.2351   5
   1   3   9 858.650 193.494   3
  -1  -3 -10 488.211 151.051   3
  -1  -3 -10 367.022 88.6014   7
   1   3  10 441.179 142.949   3
   1   3  10 422.016 149.947   4
  -1  -3 -11 2842.81 235.476   7
   1   3  11 2673.05 399.011   4
   1   3  12 2661.73 414.429   4
  -1  -3 -12 3028.86 232.879   7
   1   3  13 604.527 218.371   4
   1   3  14 1720.27 374.696   4
  -1  -3 -15 430.057 169.240  10
   1   3  15 567.887 219.540   4
  -1  -3 -16 342.843 159.153  10
   1   3  16 365.703 223.338   4
  -1  -3 -17 491.293 212.961  10
   1   3  17 653.228 267.979   4
   1   4 -15 252.795 174.697  10
  -1  -4  15 446.830 243.792   4
  -1  -4  14 1615.95 407.574   4
   1   4 -14 1747.90 415.212  10
   1   4 -13 441.188 191.284  10
  -1  -4  13 948.908 292.055   4
  -1  -4  13 926.842 227.723   9
  -1  -4  12-34.2112 80.5795   4
   1   4 -12-71.2166 141.424  10
  -1  -4  12 114.857 83.9027   9
   1   4 -11 344.371 166.958  10
  -1  -4  11 344.417 89.1554   6
  -1  -4  11 451.149 154.252   9
  -1  -4  11 683.213 224.538   4
   1   4 -10 3254.32 482.419  10
  -1  -4  10 3217.56 275.001   6
  -1  -4  10 3175.51 388.449   9
  -1  -4  10 2937.54 359.023   2
   1   4 -10 2960.02 443.087   1
  -1  -4   9 1913.94 218.917   6
  -1  -4   9 1804.72 281.197   9
   1   4  -9 2135.62 381.150  10
  -1  -4   9 1849.14 279.738   2
   1   4  -9 1551.48 309.158   1
   1   4  -8 1815.96 312.108   1
  -1  -4   8 2167.25 308.302   9
  -1  -4   8 2615.06 387.952   1
  -1  -4   8 2460.22 315.254   2
   1   4  -8 1912.13 340.486  10
  -1  -4   7 9151.16 595.502   9
  -1  -4   7 9802.02 707.153   1
   1   4  -7 10196.1 693.388   1
   1   4  -7 9845.81 727.328  10
  -1  -4   7 9748.41 599.799   2
   1   4  -6 5759.08 379.727   7
   1   4  -6 6803.55 414.732   8
  -1  -4   6 6270.40 531.748   1
   1   4  -6 6146.90 517.179   1
  -1  -4   6 6009.71 460.346   2
  -1  -4   6 6144.52 470.430   9
  -1  -4   5 82.5714 48.7240   2
   1   4  -5 83.2346 49.2915   7
  -1  -4   5 106.469 76.1184  10
  -1  -4   5 42.2334 35.7716   1
   1   4  -5 104.169 53.4326   8
  -1  -4   5 85.9678 77.1076   9
  -1  -4   4 1402.80 213.915   2
  -1  -4   4 1110.98 195.350   1
   1   4  -4 1219.89 182.355   7
   1   4  -4 1484.10 227.608   1
  -1  -4   4 1383.23 207.235   9
  -1  -4   4 1099.93 216.888  10
   1   4  -4 1404.24 146.864   8
   1   4  -3 356.466 60.7225   8
   1   4  -3 399.988 102.104   7
  -1  -4   3 305.561 94.8319   7
   1   4  -3 339.351 55.9260   3
  -1  -4   3 559.700 156.486   1
  -1  -4   3 423.707 127.556  10
   1   4  -3 389.785 110.730   2
  -1  -4   3 336.103 102.630   9
   1   4  -3 281.097 100.171   1
   1   4  -2 9469.50 494.421   7
   1   4  -2 8959.72 514.375   2
  -1  -4   2 9670.75 556.890  10
  -1  -4   2 9374.97 317.699   3
   1   4  -2 8802.91 322.556   3
  -1  -4   2 8878.67 507.461   9
  -1  -4   2 8873.55 483.798   1
  -1  -4   2 9572.75 497.208   7
   1   4  -2 9636.80 512.529   1
   1   4  -2 9150.28 534.999   9
   1   4  -2 9115.05 241.078   8
   1   4  -1 586.580 118.572   1
  -1  -4   1 658.539 97.3791   3
   1   4  -1 599.424 94.1415   3
  -1  -4   1 474.715 107.270   1
  -1  -4   1 565.689 129.943  10
   1   4  -1 852.631 153.442   2
   1   4  -1 629.358 139.164   9
   1   4  -1 733.085 137.425   7
   1   4   0 30425.6 935.578   9
  -1  -4   0 30788.5 880.826  10
  -1  -4   0 31468.9 722.843   3
  -1  -4   0 30224.6 826.265   1
   1   4   0 31951.9 852.627   1
   1   4   0 31384.5 894.771   2
   1   4   0 30578.7 736.820   3
   1   4   0 30640.4 876.722   7
   1   4   1 349.946 103.776   9
   1   4   1 349.318 89.4397   3
  -1  -4  -1 435.147 100.892   3
  -1  -4  -1 387.553 69.3756  11
  -1  -4  -1 445.769 91.6339   4
   1   4   1 458.187 97.2808   1
   1   4   1 445.012 112.872   7
   1   4   1 385.555 105.263   2
   1   4   2 114094. 1652.31   3
  -1  -4  -2 121697. 1650.77   3
   1   4   2 114873. 1605.85   2
   1   4   2 115941. 1345.65   8
  -1  -4  -2 116830. 1557.54   4
   1   4   2 119500. 1622.37   4
  -1  -4  -2 116714. 1355.98  11
  -1  -4  -3 1506.79 174.667  11
   1   4   3 1299.36 188.047   3
  -1  -4  -3 1223.39 163.874   4
   1   4   3 1415.41 171.872   2
   1   4   3 1280.51 172.638   4
   1   4   3 1467.45 176.078   8
  -1  -4  -4 4749.78 345.588   7
   1   4   4 4660.06 372.542   3
   1   4   4 4325.76 332.472   8
  -1  -4  -4 4039.63 316.601   4
   1   4   4 4418.44 290.676   2
   1   4   4 4242.86 333.758   4
   1   4   5 1189.34 193.786   8
   1   4   5 1335.78 209.489   3
  -1  -4  -5 1436.20 202.356   4
   1   4   5 1298.60 197.795   4
   1   4   5 1232.21 148.840   2
  -1  -4  -5 1537.34 199.450   7
   1   4   6 15178.4 740.764   3
  -1  -4  -6 16093.0 735.481   4
  -1  -4  -6 16214.3 635.718   7
   1   4   6 14676.5 485.188   2
   1   4   6 15099.0 742.797   8
  -1  -4  -7 25781.2 807.507   7
  -1  -4  -7 27001.1 1013.08   4
   1   4   7 27336.1 1041.27   3
   1   4   7 24918.6 595.599   2
   1   4   7 26058.3 1050.87   8
   1   4   8 106.443 73.0141   3
   1   4   8 40.3852 50.9982   8
  -1  -4  -8 0.29836 48.4994   3
  -1  -4  -8-14.8797 49.5011   7
  -1  -4  -8-26.8219 58.8987   4
   1   4   8 13.9234 32.7531   4
   1   4   8-3.98620 24.5093   2
   1   4   9 8866.43 640.260   3
   1   4   9 8536.13 643.034   4
  -1  -4  -9 9133.00 659.844   4
  -1  -4  -9 9638.38 491.603   7
  -1  -4  -9 9318.40 647.938   3
   1   4   9 8044.90 263.767   2
  -1  -4 -10 146.767 70.6168   7
  -1  -4 -10 51.3377 32.3718   5
   1   4  10 18.7239 49.9306   4
   1   4  11 147.806 110.212   4
  -1  -4 -11 166.055 55.7874   5
  -1  -4 -11 93.6074 51.1589   7
   1   4  12 4421.24 545.015   4
   1   4  13 211.061 122.054   4
  -1  -4 -14 2031.88 343.358  10
   1   4  14 2258.23 431.091   4
   1   4  15 305.793 196.278   4
  -1  -4 -15 626.634 210.378  10
   1   4  16-90.2056 111.520   4
  -1  -4 -16 66.1953 72.3939  10
  -1  -4 -17 241.567 170.618  11
   1   5 -15 330.360 217.518  10
  -1  -5  15 235.085 167.277   4
  -1  -5  14 273.823 187.386   4
   1   5 -14 403.336 214.812  10
  -1  -5  13 220.569 129.170   4
  -1  -5  13-39.0906 58.2801   9
   1   5 -13 185.135 158.562  10
  -1  -5  12 42.2603 49.9090   9
   1   5 -12-140.351 133.648  10
  -1  -5  12 50.4266 90.4041   4
   1   5 -11 203.154 122.415   1
  -1  -5  11 121.765 65.8878   6
   1   5 -11 17.0113 84.3419  10
  -1  -5  11 265.661 120.066   9
   1   5 -10-34.6208 76.0701  10
  -1  -5  10 72.6799 77.5872   9
  -1  -5  10 72.5175 55.1378   6
   1   5 -10 105.020 88.8299   1
   1   5  -9 2126.38 372.169   1
  -1  -5   9 2670.35 296.687   6
  -1  -5   9 2782.92 352.912   9
   1   5  -9 2692.74 438.099  10
  -1  -5   8 5753.44 435.969   6
   1   5  -8 5189.22 550.435   1
  -1  -5   8 5285.66 474.885   9
   1   5  -8 5715.33 605.823  10
   1   5  -7 3884.96 347.952   8
  -1  -5   7 4519.74 425.187   9
  -1  -5   7 4088.83 413.000   2
  -1  -5   7 3640.13 457.415   1
   1   5  -7 3709.15 340.201   7
   1   5  -7 4517.41 494.303   1
   1   5  -7 4418.99 505.918  10
   1   5  -6 442.928 148.855   1
   1   5  -6 668.116 136.542   8
  -1  -5   6 563.635 169.014   1
  -1  -5   6 785.800 176.011   2
   1   5  -6 527.228 126.137   7
  -1  -5   6 410.063 130.770   9
   1   5  -5 1017.96 177.249   7
  -1  -5   5 1485.10 234.390   2
  -1  -5   5 1367.40 223.009   9
   1   5  -5 1394.88 169.021   8
   1   5  -5 1373.76 234.492   2
   1   5  -5 1565.59 262.516   1
  -1  -5   5 1231.54 233.507   1
  -1  -5   4 746.513 185.019  10
   1   5  -4 641.092 157.820   9
  -1  -5   4 391.063 122.970   1
   1   5  -4 437.249 88.2007   8
   1   5  -4 530.876 145.077   2
  -1  -5   4 589.993 159.478   2
   1   5  -4 533.650 59.8275   3
   1   5  -4 734.610 152.559   7
   1   5  -3 25151.6 967.809   9
  -1  -5   3 23040.8 909.087   1
  -1  -5   3 23617.7 970.935  10
   1   5  -3 22995.7 515.297   3
   1   5  -3 24637.1 867.348   7
   1   5  -3 25849.4 962.722   2
  -1  -5   2 8568.95 535.738   1
   1   5  -2 8724.50 517.673   7
   1   5  -2 8784.41 562.326   9
   1   5  -2 8735.68 541.402   1
   1   5  -2 8669.34 544.070   2
   1   5  -2 7894.43 342.845   3
  -1  -5   2 8722.91 519.051   7
  -1  -5   2 8162.83 545.810  10
   1   5  -1 4630.07 289.377   3
   1   5  -1 4855.98 393.874   2
  -1  -5   1 4269.96 363.394   1
   1   5  -1 4876.88 387.223   7
   1   5  -1 4930.62 388.989   1
  -1  -5   1 5280.69 409.901  10
   1   5  -1 5059.12 417.696   9
   1   5  -1 4701.19 205.142  11
   1   5   0 249.048 93.7191   7
   1   5   0 237.353 95.3357   9
   1   5   0 247.661 82.4139   1
   1   5   0 184.053 83.3855   2
   1   5   0 188.067 46.5820  11
   1   5   0 210.760 70.1304   3
  -1  -5   0 217.783 73.4738   3
  -1  -5   0 174.548 72.6242  10
  -1  -5   0 192.344 74.8425   4
   1   5   1 272.387 93.2887   2
   1   5   1 222.520 81.3610   1
  -1  -5  -1 348.331 99.2988  10
   1   5   1 288.583 98.4364   7
  -1  -5  -1 273.727 80.5132   4
   1   5   1 435.641 105.419   3
  -1  -5  -1 420.526 104.301   3
   1   5   2 55014.2 1218.85   3
   1   5   2 55761.0 1301.37   7
  -1  -5  -2 57037.2 1227.79   3
  -1  -5  -2 53830.4 1203.34   4
   1   5   2 56548.5 1256.63   4
   1   5   2 54979.5 1225.78   2
  -1  -5  -2 55892.8 1030.92  11
   1   5   2 55063.5 1282.31   1
   1   5   3 7126.98 463.844   7
   1   5   3 6429.19 440.988   3
  -1  -5  -3 6600.35 442.860   3
  -1  -5  -3 6558.73 427.585   4
   1   5   3 6776.05 392.111   8
   1   5   3 7230.71 431.790   2
  -1  -5  -3 7015.03 401.683  11
   1   5   3 6845.09 449.837   4
   1   5   4 1952.18 257.288   3
   1   5   4 2138.78 243.593   8
   1   5   4 1901.26 216.355   2
   1   5   4 2098.36 259.761   4
  -1  -5  -4 2104.62 242.389  11
  -1  -5  -4 2101.28 251.626   4
   1   5   5 511.100 132.981   8
   1   5   5 620.329 154.997   3
   1   5   5 685.602 126.605   2
  -1  -5  -5 556.507 134.143   4
  -1  -5  -5 414.251 123.602  11
  -1  -5  -6 1018.23 202.818  11
   1   5   6 1082.88 210.763   3
  -1  -5  -6 1014.11 192.255   4
   1   5   6 975.031 145.581   2
   1   5   6 918.823 184.237   8
   1   5   7 5283.60 475.538   3
   1   5   7 5076.46 318.049   2
  -1  -5  -7 5466.01 475.334   4
   1   5   7 5238.12 470.029   4
   1   5   7 5435.77 490.397   8
   1   5   8 2351.52 340.212   8
   1   5   8 2804.21 365.197   3
  -1  -5  -8 2566.65 345.075   4
   1   5   8 2278.16 328.876   4
   1   5   8 2178.60 198.264   2
  -1  -5  -9 10495.1 739.007   4
   1   5   9 11112.0 759.639   4
   1   5   9 10574.4 412.357   2
  -1  -5 -10 129.001 71.8970   7
   1   5  10 58.0922 28.3756   2
   1   5  10 125.767 71.7038   4
  -1  -5 -11 6015.54 380.972   5
   1   5  11 5831.46 612.552   4
  -1  -5 -12 415.964 100.464   5
   1   5  12 201.414 107.035   4
  -1  -5 -13 679.824 236.717  11
   1   5  13 800.208 238.020   4
   1   5  14 686.043 245.862   4
  -1  -5 -14 450.104 199.937  11
  -1  -5 -14 350.552 143.230  10
  -1  -5 -15 198.491 122.933  10
  -1  -5 -15 26.4460 80.5177  11
   1   5  15 87.0986 77.3580   4
  -1  -5 -16-94.0886 118.936  11
   1   5  16 51.7895 87.7984   4
  -1  -5 -17 188.992 158.407  11
   1   6 -14-38.9993 89.7073  10
  -1  -6  14 131.129 153.559   4
  -1  -6  13 67.0501 102.639   4
   1   6 -13 215.992 193.869  10
   1   6 -12 1579.91 371.880   1
   1   6 -12 1924.50 433.549  10
  -1  -6  11 103.429 91.9186   6
   1   6 -11 177.943 111.185   1
   1   6 -10 296.910 170.172   1
  -1  -6  10 309.805 130.719   6
   1   6 -10 376.877 175.031  10
   1   6  -9 179.474 84.6229   8
  -1  -6   9 176.010 83.2413   6
   1   6  -9 22.3796 93.3882   1
   1   6  -9 37.7547 96.2595  10
   1   6  -8 3504.21 357.746   7
   1   6  -8 3983.45 523.852  10
   1   6  -8 4540.81 539.554   1
  -1  -6   8 3917.50 398.591   6
   1   6  -7 1046.23 196.017   7
   1   6  -7 1267.30 279.333   1
   1   6  -7 1118.51 188.182   8
   1   6  -7 1162.58 279.504  10
   1   6  -6 1268.89 217.038   7
   1   6  -6 1513.80 302.149  10
   1   6  -6 1476.25 193.562   8
  -1  -6   6 1507.10 286.090   1
   1   6  -6 1611.03 293.278   1
   1   6  -6 1338.60 252.511   2
   1   6  -5 479.667 140.142   7
   1   6  -5 531.885 159.288  10
  -1  -6   5 342.125 128.558   1
   1   6  -5 496.124 160.458   1
   1   6  -5 545.041 156.633   2
   1   6  -5 551.083 112.163   8
   1   6  -4 294.026 109.066   7
  -1  -6   4 160.002 84.7542   1
   1   6  -4 257.799 50.7633   3
   1   6  -4 217.469 90.4653   9
   1   6  -4 262.091 109.379   1
   1   6  -4 274.224 111.481  10
   1   6  -4 245.634 71.9630   8
   1   6  -4 308.131 117.097   2
   1   6  -3 12679.3 434.243   3
   1   6  -3 13071.0 728.230   2
  -1  -6   3 13429.9 752.955   1
  -1  -6   3 13532.8 777.358  10
   1   6  -3 13504.5 751.348   9
   1   6  -3 13748.7 700.842   7
   1   6  -2 884.384 128.593   3
   1   6  -2 691.956 160.911   7
  -1  -6   2 959.858 195.702  10
   1   6  -2 1058.38 211.100   9
  -1  -6   2 701.708 164.103   1
   1   6  -2 1145.55 213.535   2
   1   6  -1 39232.2 1253.33   9
   1   6  -1 38171.0 1159.20   7
   1   6  -1 36901.9 894.163   3
  -1  -6   1 37339.0 1171.27   1
   1   6  -1 36018.3 695.178  11
   1   6  -1 40923.6 1231.03   2
  -1  -6   1 38123.0 1170.01  10
  -1  -6   0 171.540 77.6109  10
   1   6   0 115.305 71.5811   7
   1   6   0 209.979 96.7219   9
  -1  -6   0 177.822 82.4216   4
   1   6   0 114.795 56.2270   3
   1   6   0 131.563 76.8416   2
   1   6   0 91.0853 38.5616  11
   1   6   1 1837.30 251.467   7
   1   6   1 1736.41 219.551   3
  -1  -6  -1 1725.20 221.107  10
  -1  -6  -1 1704.77 236.637   4
   1   6   1 1948.35 256.781   2
   1   6   2 1921.86 261.641   7
   1   6   2 2230.40 267.167   2
   1   6   2 1845.13 237.053   3
  -1  -6  -2 1931.84 218.325  10
  -1  -6  -2 1858.18 249.428   4
   1   6   3 406.548 120.072   7
   1   6   3 397.491 122.375   4
  -1  -6  -3 472.009 114.344  11
   1   6   3 510.148 129.806   3
  -1  -6  -3 496.078 124.690   4
   1   6   3 466.763 122.004   2
   1   6   4 33289.6 1105.46   3
  -1  -6  -4 33602.7 1098.00   4
   1   6   4 33951.4 1092.83   7
  -1  -6  -4 34290.5 1039.13  11
   1   6   4 35198.1 1018.23   2
  -1  -6  -5 11345.6 636.058  11
   1   6   5 11158.1 664.190   3
   1   6   5 10389.1 611.941   8
   1   6   5 10283.2 542.902   2
  -1  -6  -5 11005.3 645.210   4
  -1  -6  -6 565.401 153.060  11
   1   6   6 316.930 96.0760   2
   1   6   6 331.199 118.003   4
   1   6   6 176.217 63.8110   3
   1   6   6 363.748 114.418   8
   1   6   7 1370.94 189.735   2
   1   6   7 1097.64 224.603   3
  -1  -6  -7 1205.80 234.072   4
  -1  -6  -7 1117.77 226.204  11
   1   6   7 1540.14 274.931   4
   1   6   7 1625.96 275.450   8
   1   6   8 181.877 70.9674   2
   1   6   8 68.1250 70.0819   4
  -1  -6  -8 126.243 90.7936  11
  -1  -6  -8 231.306 114.997   4
   1   6   9 8381.56 431.142   2
   1   6   9 8206.83 673.551   4
  -1  -6  -9 9471.26 727.462  11
   1   6  10-11.5513 85.1617   4
  -1  -6 -10 33.1685 79.8389  11
   1   6  10 24.1655 26.2090   2
   1   6  11 8.78447 101.606   4
   1   6  11 194.252 57.6587   2
  -1  -6 -11 165.209 120.549  11
   1   6  12 640.441 212.074   4
  -1  -6 -12 686.981 148.262   5
  -1  -6 -12 722.413 249.561  11
  -1  -6 -13 2992.05 341.984  10
  -1  -6 -13 3420.58 316.930   5
   1   6  13 3611.29 546.401   4
  -1  -6 -13 3212.17 512.870  11
  -1  -6 -14 1050.63 305.761  11
   1   6  14 1323.50 342.447   4
   1   6  15 201.354 157.266   4
  -1  -6 -15 343.371 190.803  11
   1   6  16 45.1912 119.374   4
  -1  -6 -16-18.7116 88.4258  11
   1   7 -14 83.0288 119.067  10
   1   7 -13 97.8715 109.078   1
   1   7 -13 104.628 127.209  10
   1   7 -12 399.744 226.379  10
   1   7 -12 605.514 258.616   1
   1   7 -11 288.808 183.947   1
   1   7 -11-93.7842 119.090  10
  -1  -7  11 120.121 72.4889   6
  -1  -7  10 80.8815 87.1348   6
   1   7 -10 20.5019 111.506   1
   1   7 -10-123.996 122.300  10
   1   7  -9 58.4635 70.2597   8
  -1  -7   9-23.6664 61.3237   6
   1   7  -9-211.371 144.811  10
   1   7  -9-63.4141 142.787   1
   1   7  -8 1049.06 212.840   7
   1   7  -8 1589.47 333.186   1
  -1  -7   8 1474.37 263.726   6
   1   7  -8 1425.70 327.974  10
   1   7  -7 1038.24 183.416   8
   1   7  -7 1163.64 225.797   7
   1   7  -7 1263.55 286.463   1
   1   7  -7 1034.87 272.078  10
   1   7  -6 5336.91 474.467   7
   1   7  -6 5893.00 405.206   8
   1   7  -6 5690.03 589.615   1
   1   7  -6 6242.75 621.343  10
   1   7  -5 6349.64 520.109   7
   1   7  -5 6713.18 393.920   8
  -1  -7   5 6770.78 606.982   1
   1   7  -5 7603.19 657.318   1
   1   7  -5 6686.37 617.039  10
   1   7  -5 7029.32 602.075   9
   1   7  -5 5865.89 192.455   3
   1   7  -4 80.0059 66.8797   1
   1   7  -4 378.279 122.776   7
  -1  -7   4 174.235 96.9376   1
   1   7  -4 123.563 43.2335   3
   1   7  -4 244.829 108.956   9
   1   7  -4 334.623 136.298   2
  -1  -7   3 182.836 109.633   1
   1   7  -3 172.563 94.3379   7
   1   7  -3 282.866 71.8787   3
   1   7  -3 175.289 85.3076   9
   1   7  -3 161.279 78.2119   1
   1   7  -3 293.034 121.158   2
  -1  -7   2 1208.64 231.452  10
   1   7  -2 934.781 196.004   7
   1   7  -2 1042.80 212.819   2
   1   7  -2 944.715 144.428   3
   1   7  -2 955.544 212.564   1
  -1  -7   2 1212.81 235.435   1
   1   7  -2 1082.20 229.579   9
   1   7  -1 13742.1 744.045   7
  -1  -7   1 13378.9 769.226   1
   1   7  -1 12844.9 761.474   1
   1   7  -1 14225.7 805.797   9
   1   7  -1 12320.3 559.953   3
   1   7  -1 11693.1 455.659  11
  -1  -7   1 12218.4 697.931  10
   1   7  -1 13111.7 751.194   2
   1   7   0 450.823 137.524   2
  -1  -7   0 528.326 149.456   4
   1   7   0 418.729 132.554   7
   1   7   0 358.348 82.7022  11
   1   7   0 437.202 111.650   3
  -1  -7   0 509.952 142.633  10
   1   7   0 517.213 156.065   9
   1   7   1 82.6271 66.7428   2
   1   7   1 35.1670 33.3098   7
   1   7   1 171.370 80.0118   3
  -1  -7  -1 18.1976 24.9619  10
   1   7   1 119.745 53.5248  11
   1   7   2 223.750 93.6042   2
   1   7   2 166.801 77.2858   3
  -1  -7  -2 181.640 90.5592   4
  -1  -7  -2 233.017 84.4574  10
   1   7   2 288.123 111.205   7
   1   7   3 1417.20 228.394   2
   1   7   3 1457.20 243.103   7
   1   7   3 1577.80 238.959   3
  -1  -7  -3 1346.40 230.422   4
  -1  -7  -3 1328.26 181.895  10
   1   7   3 1626.30 270.435   1
   1   7   4 9071.17 604.931   7
   1   7   4 8865.28 599.856   3
  -1  -7  -4 8879.16 608.768   4
   1   7   4 8878.49 632.990   4
  -1  -7  -4 9766.11 586.331  11
  -1  -7  -4 8674.49 429.816  10
   1   7   4 8781.76 556.449   2
   1   7   5 149.381 79.4858   2
   1   7   5 137.187 70.3671   7
   1   7   5 160.054 103.809   4
  -1  -7  -5 165.115 86.7489  11
   1   7   5 198.085 109.426   3
  -1  -7  -5 191.705 82.9921   4
   1   7   6 4852.82 494.175   4
   1   7   6 4939.08 483.162   3
   1   7   6 4179.82 426.977   8
  -1  -7  -6 5465.69 506.691   4
   1   7   6 4230.20 372.190   2
  -1  -7  -6 4453.70 443.190  11
   1   7   7 0.72554 31.7422   8
   1   7   7 80.3655 63.5179   2
  -1  -7  -7 34.2908 73.9651  11
  -1  -7  -7 29.9185 43.1708   4
   1   7   7-19.3308 72.1896   4
   1   7   8 809.639 159.520   2
   1   7   8 866.148 225.513   4
  -1  -7  -8 789.247 210.235  11
   1   7   9 6319.72 622.138   4
  -1  -7  -9 5574.31 584.884  11
   1   7   9 5975.39 414.717   2
   1   7  10 16752.3 1050.31   4
  -1  -7 -10 15100.5 1000.94  11
   1   7  10 13991.9 611.218   2
   1   7  11 9173.40 467.455   2
  -1  -7 -11 9336.50 815.119  11
   1   7  11 9643.15 827.921   4
  -1  -7 -12 800.406 167.474   5
  -1  -7 -12 807.302 146.957  10
   1   7  12 857.093 259.525   4
  -1  -7 -12 1272.74 323.101  11
  -1  -7 -13 3206.37 345.725   5
  -1  -7 -13 3758.40 569.133  11
   1   7  13 2953.98 499.144   4
  -1  -7 -14 560.246 236.372  11
   1   7  14 274.205 194.659   4
  -1  -7 -15 225.224 148.225  11
   1   7  15 654.592 251.257   4
  -1  -7 -16 42.7590 104.997  11
   1   7  16-200.470 157.071   4
   1   8 -13 95.8337 113.096   1
   1   8 -13-234.364 180.445  10
   1   8 -12 164.451 143.117  10
   1   8 -12 236.678 163.488   1
  -1  -8  11 258.959 139.117   6
   1   8 -11-54.5895 141.439   1
   1   8 -11-78.1208 117.968  10
   1   8 -10 1567.73 273.158   8
  -1  -8  10 1876.09 323.347   6
   1   8 -10 1825.40 395.762   1
   1   8 -10 1768.20 410.624  10
   1   8  -9 620.257 167.265   8
   1   8  -9 901.738 272.463   1
  -1  -8   9 752.762 199.573   6
   1   8  -9 517.590 211.931  10
  -1  -8   8 425.733 160.653   6
   1   8  -8 356.237 187.041   1
   1   8  -8 213.983 148.683  10
   1   8  -7 7.00253 25.8396   8
   1   8  -7-141.329 148.448   1
  -1  -8   7 20.7676 68.3056   6
   1   8  -7-56.6646 110.393  10
   1   8  -6 8416.23 492.943   8
   1   8  -6 8316.56 752.458  10
   1   8  -5 3022.95 185.712   3
   1   8  -5 4104.07 512.574   1
   1   8  -4 3040.92 441.636   1
   1   8  -4 3540.32 250.676   3
   1   8  -3 23.4785 35.8452   3
   1   8  -3-33.4347 60.6705   1
  -1  -8   3-12.2710 72.3349   1
   1   8  -2 311.304 89.7394   3
   1   8  -2 192.459 112.076   1
  -1  -8   2 333.734 138.593   1
   1   8  -1 1603.23 288.747   1
  -1  -8   1 2256.04 318.099  10
   1   8  -1 1778.56 228.179   3
   1   8  -1 1892.64 203.595  11
   1   8  -1 1834.77 298.123   2
  -1  -8   1 1732.74 293.598   4
   1   8   0 2632.23 292.553   3
   1   8   0 2757.14 359.901   2
   1   8   0 2733.28 370.068   1
  -1  -8   0 2857.59 372.947   4
   1   8   0 2604.02 242.600  11
  -1  -8   0 2622.74 323.266  10
   1   8   1 2612.05 302.173   3
   1   8   1 2886.20 382.042   1
  -1  -8  -1 2490.51 303.442  10
   1   8   1 2386.49 245.012  11
   1   8   1 3260.02 386.045   2
  -1  -8  -1 2966.52 373.529   4
   1   8   2 253.662 116.217   2
   1   8   2 276.715 131.278   1
   1   8   2 125.924 77.4792   3
  -1  -8  -2 188.033 74.1563  10
  -1  -8  -2 229.018 107.867   4
   1   8   3 2597.30 327.525   3
  -1  -8  -3 2103.20 240.259  10
  -1  -8  -3 2163.65 320.702   4
   1   8   3 2259.15 314.487   2
   1   8   3 2128.75 331.504   1
   1   8   4 13009.2 762.849   3
  -1  -8  -4 13044.5 551.167  10
  -1  -8  -4 13579.5 805.669   4
   1   8   4 14346.9 867.436   4
   1   8   4 12562.6 716.549   2
   1   8   5 2458.38 369.446   4
  -1  -8  -5 2861.35 354.227  11
  -1  -8  -5 2476.84 354.441   4
  -1  -8  -5 2704.66 234.827  10
   1   8   5 2913.82 343.890   2
  -1  -8  -6 34309.0 1333.79   4
  -1  -8  -6 34232.8 1282.30  11
  -1  -8  -6 30428.3 727.541  10
   1   8   6 32960.9 1368.51   4
   1   8   6 31475.8 1097.56   2
   1   8   6 32524.1 1234.66   8
   1   8   7 7228.79 677.390   4
  -1  -8  -7 7354.61 625.793  11
  -1  -8  -7 6496.79 314.611  10
   1   8   7 6707.71 503.926   2
  -1  -8  -8 2346.78 379.616  11
   1   8   8 2832.22 425.225   4
   1   8   8 2443.76 297.938   2
   1   8   9 185.647 88.1439   2
  -1  -8  -9 414.120 171.120  11
   1   8   9 274.116 148.398   4
  -1  -8 -10 3707.46 517.189  11
   1   8  10 3090.32 320.515   2
   1   8  10 3332.55 496.119   4
   1   8  11 6595.76 717.574   4
  -1  -8 -11 5616.32 652.079  11
   1   8  12 1823.26 400.040   4
  -1  -8 -12 1399.27 342.163  11
  -1  -8 -13 66.1342 123.450  11
   1   8  13 130.655 133.326   4
  -1  -8 -14 350.655 173.147  11
   1   8  14 389.731 203.788   4
   1   8  15 1702.74 440.417   4
  -1  -8 -15 1639.53 411.395  11
   1   9 -12 158.409 142.559   1
  -1  -9  11 178.571 114.269   6
   1   9 -11-24.2272 127.111   1
   1   9 -11 0.79642 96.4475  10
  -1  -9  10 1160.41 282.854   6
   1   9 -10 1208.21 350.212  10
   1   9 -10 1674.87 412.923   1
   1   9  -9-59.9201 59.6156   8
  -1  -9   9 99.6121 108.702   6
   1   9  -9 84.6975 86.1107   1
   1   9  -9 106.749 120.596  10
  -1  -9   8 992.291 249.265   6
   1   9  -8 1088.27 306.054   1
   1   9  -8 956.806 289.256  10
   1   9  -7-5.77192 91.4062   1
  -1  -9   7 0.44344 80.0920   6
   1   9  -7 102.422 121.068  10
   1   9  -6 2093.27 401.256   1
   1   9  -6 2301.47 267.277   8
   1   9  -5 693.019 229.361   1
   1   9  -5 445.943 83.6394   3
   1   9  -4 905.623 138.771   3
   1   9  -4 1262.18 301.624   1
   1   9  -3 8109.55 462.826   3
   1   9  -3 10135.7 809.284   1
   1   9  -2 7137.73 465.792   3
   1   9  -2 7222.23 421.583  11
   1   9  -2 8483.84 726.638   1
   1   9  -1 1220.07 255.699   1
   1   9  -1 1037.44 192.223   3
   1   9  -1 1023.72 160.879  11
  -1  -9   1 1288.30 265.504   4
   1   9   0 4514.38 405.462   3
   1   9   0 4728.76 357.404  11
   1   9   0 4903.16 539.166   1
  -1  -9   0 4942.02 524.619   4
   1   9   1 14383.9 753.509   3
   1   9   1 16374.0 984.098   1
  -1  -9  -1 16244.5 935.736   4
   1   9   1 14642.2 653.349  11
   1   9   2 2624.93 336.254   3
   1   9   2 2598.94 393.364   1
  -1  -9  -2 2907.92 318.210  10
  -1  -9  -2 1895.57 321.516   4
   1   9   3 1425.15 259.057   3
  -1  -9  -3 1460.28 214.258  10
  -1  -9  -3 1248.87 267.054   4
   1   9   3 1819.38 323.376   1
   1   9   4 1018.67 250.067   1
  -1  -9  -4 1068.75 164.185  10
   1   9   5 31.1521 48.4661   2
   1   9   5 26.4690 61.7360   4
  -1  -9  -5-28.3749 43.4755  10
   1   9   6 1533.61 265.000   2
  -1  -9  -6 1450.72 155.857  10
   1   9   6 1636.78 329.972   4
   1   9   7 18.1806 31.5849   2
  -1  -9  -7 59.9827 30.8590  10
   1   9   7-28.4984 102.897   4
  -1  -9  -7 170.866 94.1525  11
   1   9   8 1075.18 216.890   2
  -1  -9  -8 1437.71 305.122  11
   1   9   8 1230.98 293.458   4
   1   9   9 1239.90 229.096   2
  -1  -9  -9 1918.32 366.207  11
   1   9   9 2074.47 394.349   4
   1   9  10 371.500 135.109   2
  -1  -9 -10 671.788 230.210  11
   1   9  10 501.197 208.662   4
  -1  -9 -11 3510.31 541.328  11
   1   9  11 3316.18 525.947   4
   1   9  12 36.4521 100.161   4
  -1  -9 -12 37.4953 71.3089  11
   1   9  13 24.8312 68.3102   4
  -1  -9 -13 152.428 142.568  11
  -1  -9 -14 171.405 176.822  11
   1   9  14-12.1854 67.9486   4
  -1  -9 -15 419.326 216.108  11
   1  10 -11 48.4233 93.3322   1
   1  10 -10 814.209 295.271   1
  -1 -10  10 1177.13 302.569   6
  -1 -10   9 250.346 132.400   6
   1  10  -9 206.553 155.804   1
  -1 -10   8 89.0514 108.351   6
   1  10  -8 364.887 191.369   1
  -1 -10   7 1427.49 318.261   6
   1  10  -7 1294.25 341.626   1
  -1 -10   6 10348.5 830.342   6
   1  10  -6 10327.6 944.931   1
   1  10  -5 2681.32 465.569   1
   1  10  -4 2375.77 420.359   1
   1  10  -4 1728.06 210.573   3
   1  10  -3 6852.47 442.392  11
   1  10  -3 6800.75 458.499   3
   1  10  -2 757.435 141.828  11
   1  10  -2 1037.46 190.785   3
   1  10  -2 1224.98 295.375   1
   1  10  -1 1944.93 271.676   3
   1  10  -1 2517.10 411.767   1
   1  10  -1 2399.53 266.227  11
   1  10   0 449.149 178.821   1
   1  10   0 486.053 140.835   3
   1  10   0 424.417 116.650  11
   1  10   1 5446.97 490.929   3
   1  10   1 5882.64 633.475   1
   1  10   1 5611.02 433.922  11
   1  10   2 4710.11 566.128   1
   1  10   3 1514.15 326.073   1
   1  10   4 380.685 168.623   1
   1  10   5 276.685 147.321   1
   1  10   6 736.055 237.498   4
   1  10   7 23.1365 74.8565   4
   1  10   8 621.308 224.321   4
  -1 -10  -9-63.6618 109.755  11
   1  10   9-128.220 114.203   4
  -1 -10 -10-29.0821 73.4237  11
   1  10  10 37.5608 72.5072   4
  -1 -10 -11 622.961 230.261  11
   1  10  11 515.963 245.799   4
  -1 -10 -12 43.5511 82.9307  11
   1  10  12 88.0885 107.552   4
  -1 -10 -13 151.111 169.651  11
   1  10  13 257.989 158.067   4
  -1 -10 -14-25.6245 78.2823  11
   1  10  14-155.580 139.322   4
   1  11 -10-0.81539 59.3486   1
  -1 -11  10 80.4672 113.931   6
  -1 -11   9 173.579 124.535   6
   1  11  -9 26.2630 92.5689   1
   1  11  -8 89.0932 114.190   1
  -1 -11   8 45.5656 61.5503   6
  -1 -11   7 847.246 266.939   6
   1  11  -7 742.306 273.845   1
   1  11  -6 760.863 276.821   1
  -1 -11   6 935.188 279.872   6
   1  11  -5 599.512 211.148   1
  -1 -11   5 533.276 213.384   6
   1  11  -4 250.384 154.647   1
   1  11  -3 38.7922 86.8320   1
   1  11  -2 67.5085 52.2959   3
   1  11  -2-226.809 143.163   1
   1  11  -1 610.467 141.408  11
   1  11  -1 747.854 235.398   1
   1  11  -1 575.298 156.802   3
   1  11   0-79.7009 90.5683   1
   1  11   0 34.4875 37.8181  11
   1  11   0 64.7943 62.8458   3
   1  11   1 1444.44 329.708   1
   1  11   2 333.284 161.442   1
   1  11   3 2340.71 426.462   1
   1  11   4 358.453 178.635   1
   1  11   5-104.829 99.3011   1
   1  11   6 72.5518 61.9142   1
   1  11   7 203.623 148.941   4
   1  11   8 1409.66 348.880   4
   1  11   9-115.689 118.505   4
   1  11  10 48.3645 86.1990   4
  -1 -11 -11 21.9525 73.9964  11
   1  11  11 66.3004 92.0006   4
  -1 -11 -12 254.923 143.541   6
   1  11  12 98.6405 114.181   4
  -1 -11 -13 124.473 125.777  11
   1  11  13 311.505 189.345   4
  -1 -12   8 341.767 166.876   6
   1  12  -8-67.5787 98.6159   1
  -1 -12   7 88.3178 107.629   6
   1  12  -7-215.047 155.478   1
   1  12  -6 302.426 167.500   1
  -1 -12   6 293.061 174.098   6
   1  12  -5 350.396 194.662   1
  -1 -12   5 435.064 205.263   6
  -1 -12   4 829.752 273.628   6
   1  12  -4 632.340 256.563   1
  -1 -12   3 432.527 199.143   6
   1  12  -3 197.107 141.115   1
   1  12  -2 761.361 254.928   1
   1  12  -1 1098.45 318.585   1
   1  12   0-363.121 186.958   1
   1  12   1 80.3778 127.861   1
   1  12   2-210.859 147.498   1
   1  12   3 2247.28 442.048   1
   1  12   4 272.189 169.985   1
   1  12   5 182.288 147.555   1
   1  12   6-25.5232 82.3538   1
   1  12   7 393.327 175.996   1
   1  12   8 636.377 254.643   1
   1  12   8 1066.49 329.480   4
   1  12   9 134.533 130.331   4
   1  12  10-177.739 149.187   4
   1  12  11-22.5311 83.0772   4
  -1 -12 -11 93.1621 106.233   6
  -1 -13   7 225.763 161.271   6
   1  13  -6 337.666 210.861   1
  -1 -13   6 102.697 129.776   6
   1  13  -5-57.2371 147.611   1
  -1 -13   5 112.989 118.564   6
   1  13  -4-174.715 146.211   1
  -1 -13   4 146.897 111.317   6
  -1 -13   3 16.8256 80.9072   6
   1  13  -3-75.1886 105.937   1
  -1 -13   2 1544.06 372.901   6
   1  13  -2 1538.61 382.636   1
   1  13  -1 539.492 246.846   1
   1  13   0-346.088 195.031   1
   1  13   1 184.037 140.063   1
   1  13   2 706.182 267.368   1
   1  13   3 2779.02 517.314   1
   1  13   4 76.8993 117.972   1
   1  13   5 1539.45 391.557   1
   1  13   6 469.252 214.830   1
   1  13   7 377.678 207.093   1
   1  13   8-7.84541 68.7814   1
  -1 -13  -9-57.6103 86.0843   6
   1  13   9-17.1035 74.2559   1
  -1 -13 -10 60.1709 98.2796   6
   1  13  10-194.396 156.626   4
  -1 -14   4 276.762 191.055   6
   1  14  -4-134.742 137.195   1
  -1 -14   3-71.7454 105.295   6
   1  14  -3-5.77475 53.3274   1
  -1 -14   2 535.550 256.628   6
   1  14  -2 453.884 214.278   1
  -1 -14   1 1333.94 363.981   6
   1  14  -1 474.020 221.584   1
  -1 -14   0 230.116 196.434   6
   1  14   0 257.001 158.734   1
   1  14   1 371.741 197.871   1
  -1 -14  -1 526.995 248.143   6
  -1 -14  -2 351.119 187.510   6
   1  14   2 92.8646 116.654   1
  -1 -14  -3-24.9924 78.3305   6
   1  14   3-131.621 130.394   1
   1  14   4 96.9344 133.056   1
   1  14   5 388.924 226.783   1
  -1 -14  -5 292.996 182.319   6
   1  14   6 247.658 172.491   1
  -1 -14  -6 247.233 167.269   6
  -1 -14  -7 56.0873 64.8923   6
   1  14   7-97.1538 125.653   1
  -1 -14  -8 228.254 157.419   6
  -1 -15   0 166.615 191.122   6
  -1 -15  -1 250.704 180.624   6
   1  15   1 510.043 234.694   1
  -1 -15  -2 306.075 203.502   6
   1  15   2 168.867 153.183   1
  -1 -15  -3 612.182 246.276   6
   2 -14  -2 464.123 220.155   6
   2 -14  -1 200.838 162.007   6
   2 -14   0-24.2362 108.374   6
   2 -14   1 178.525 139.270   6
   2 -14   2 89.8105 155.161   6
   2 -13  -6 1171.33 333.104   6
  -2  13   5 149.512 148.618   1
   2 -13  -5-13.1216 128.611   6
  -2  13   4 99.6170 128.247   1
   2 -13  -4 119.933 133.097   6
  -2  13   3-170.476 150.131   1
   2 -13  -3 74.0576 107.236   6
  -2  13   2 1948.72 456.556   1
   2 -13  -2 2219.17 475.252   6
   2 -13  -1 145.063 104.001   6
  -2  13   1 459.233 226.455   1
   2 -13   0 320.201 201.828   6
  -2  13   0 773.313 317.613   1
   2 -13   1 424.969 199.187   6
  -2  13  -1 665.569 268.962   1
   2 -13   2 1490.91 385.348   6
  -2  13  -2 1266.95 379.984   1
   2 -13   3 1539.37 388.384   6
  -2  13  -3 1442.41 328.361  10
  -2  13  -3 1481.25 404.832   1
   2 -13   4 89.1750 121.783   6
  -2  13  -4 110.343 164.073   1
  -2  13  -4 256.029 146.250  10
  -2  13  -5 2209.00 433.323   3
  -2  13  -5 1448.07 353.610  10
  -2  13  -6 761.126 265.399  10
  -2  12   8 602.737 273.730   1
  -2  12   7 1663.63 431.388   1
   2 -12  -6 1170.13 335.655   6
  -2  12   6 1496.39 407.589   1
   2 -12  -5 2109.54 432.663   6
  -2  12   5 2151.42 469.517   1
  -2  12   4 1442.84 386.118   1
   2 -12  -4 1014.21 296.145   6
   2 -12  -3 185.193 125.886   6
  -2  12   3 758.422 294.487   1
  -2  12   2 2209.08 460.538   1
   2 -12  -2 2985.98 520.058   6
  -2  12   1 345.014 193.968   1
   2 -12  -1-18.9581 80.3809   6
   2 -12   0 4050.48 611.023   6
  -2  12   0 3869.77 428.011  10
  -2  12   0 3712.23 595.126   1
  -2  12  -1 2879.34 521.856   1
   2 -12   1 2815.51 514.679   6
  -2  12  -1 2646.00 388.785  10
   2 -12   2 848.373 285.773   6
  -2  12  -2 517.132 236.095   1
  -2  12  -2 593.312 192.516  10
  -2  12  -3 250.441 134.596  10
   2 -12   3-16.0844 70.7448   6
  -2  12  -3 124.038 126.438   1
   2 -12   4 340.721 195.198   6
  -2  12  -4 210.279 143.072   1
  -2  12  -4 356.704 164.585  10
  -2  12  -5 1966.98 456.069   1
  -2  12  -5 2236.97 412.776   3
  -2  12  -5 2239.46 424.511  10
  -2  12  -6 410.208 171.107   3
  -2  12  -6 269.621 165.028  10
  -2  12  -7-167.462 148.085   1
  -2  12  -7 271.134 166.706  10
  -2  12  -8-257.608 175.057  10
   2 -11 -10-148.290 143.706   5
  -2  11   9 993.144 342.737   4
  -2  11   8-84.9382 118.871   4
  -2  11   7 1653.06 418.576   1
  -2  11   7 1713.19 439.130   4
   2 -11  -6 1429.37 338.414   6
  -2  11   6 1538.95 380.201   1
   2 -11  -5 992.603 289.620   6
  -2  11   5 1507.91 378.150   1
  -2  11   4 2145.48 440.174   1
   2 -11  -4 2089.75 416.776   6
   2 -11  -3-67.8640 141.748   6
  -2  11   3 46.1855 86.2989   1
  -2  11   2 973.977 293.900   1
   2 -11  -2 1024.64 295.883   6
  -2  11   2 922.422 172.293  10
   2 -11  -1-47.4344 59.1110   6
  -2  11   1-101.801 118.789   1
   2 -11   0 4133.47 586.916   6
  -2  11   0 5046.01 663.602   1
   2 -11   1 1613.38 373.394   6
  -2  11  -1 1942.77 403.682   1
   2 -11   2 642.160 230.535   6
  -2  11  -2 852.244 280.956   1
   2 -11   3 68.0009 96.3956   6
  -2  11  -3-278.707 163.750   1
   2 -11   4 110.873 101.913   6
  -2  11  -4-1.37130 85.2105   1
  -2  11  -5 4264.16 646.227   1
  -2  11  -5 4075.01 540.210   3
  -2  11  -6 308.679 147.752   3
  -2  11  -6 734.647 291.908   1
  -2  11  -7 1347.83 293.182   3
  -2  11  -7 1467.46 386.400   1
  -2  11  -8 174.670 129.871   1
  -2  11  -8 118.208 136.960  10
  -2  11  -9-200.694 158.887   1
  -2  11  -9 143.680 130.229  10
  -2  11 -10 101.371 132.816  10
   2 -10 -11 585.881 257.779   5
   2 -10 -10 480.813 226.522   5
  -2  10  10 583.930 261.506   4
   2 -10  -9 3842.94 604.121   5
  -2  10   9 3987.46 653.091   4
  -2  10   8 145.760 143.667   4
  -2  10   7 13.6297 64.0730   4
  -2  10   6 56.8859 86.8639   1
  -2  10   6-6.86118 96.7153   4
   2 -10  -5 3376.86 491.567   6
  -2  10   5 3223.03 523.333   1
  -2  10   4 3523.41 543.361   1
   2 -10  -4 3446.64 502.557   6
   2 -10  -3 469.882 175.954   6
  -2  10   3 1128.44 299.614   1
  -2  10   2 1074.26 301.126   1
   2 -10  -2 1041.28 278.999   6
  -2  10   1-106.854 101.589   1
   2 -10  -1-342.726 171.636   6
  -2  10   0 171.307 121.767   1
   2 -10   0-102.153 107.672   6
   2 -10   1 3268.91 502.315   6
  -2  10  -1 2825.08 469.096   1
   2 -10   2 98.4997 91.4069   6
  -2  10  -2 18.1860 61.3483   1
   2 -10   3-105.243 165.904   6
  -2  10  -3 198.318 148.678   1
   2 -10   4 1496.48 344.207   6
  -2  10  -4 1844.11 394.774   1
  -2  10  -5 4200.31 610.618   1
  -2  10  -5 4383.35 540.172   3
  -2  10  -6 126.647 105.379   1
  -2  10  -6 136.903 83.1938   3
  -2  10  -7 4316.27 630.327   1
  -2  10  -7 4012.31 492.663   3
  -2  10  -8 908.569 236.540   3
  -2  10  -8 1500.11 379.973   1
  -2  10  -9 135.952 110.514   1
  -2  10 -10 447.757 210.100   1
  -2  10 -10 587.955 255.000  10
  -2  10 -11 1422.56 420.001  10
   2  -9 -12 313.206 192.929   5
   2  -9 -11 873.220 307.579   5
  -2   9  11 332.796 206.582   4
   2  -9 -10 705.733 258.515   5
  -2   9  10 1213.31 365.815   4
   2  -9  -9 1814.37 399.679   5
  -2   9   9 1445.57 376.773   4
  -2   9   8 242.089 161.691   4
  -2   9   7 2024.03 418.508   4
  -2   9   6 171.367 94.1679   4
  -2   9   5 396.573 189.094   1
  -2   9   5 154.854 105.016   4
   2  -9  -5 400.557 158.199   6
  -2   9   4 8206.62 775.749   1
   2  -9  -4 8120.30 722.899   6
  -2   9   3 8140.51 772.093   1
   2  -9  -3 7166.19 686.729   6
  -2   9   2 161.868 121.926   1
   2  -9  -2 95.1180 85.7178   6
   2  -9  -1 7245.84 694.303   6
  -2   9   1 6520.40 682.921   1
  -2   9   0 219.395 109.802   1
   2  -9   0 49.5371 110.871   6
   2  -9   1 886.009 246.478   6
  -2   9  -1 742.249 235.243   1
  -2   9  -2 19931.7 1195.04   1
   2  -9   2 18226.5 1123.14   6
   2  -9   3 103.368 82.9805   6
  -2   9  -3 267.842 160.427   1
  -2   9  -4 9166.17 827.559   1
  -2   9  -5 951.173 240.269   3
  -2   9  -5 911.575 266.645   1
  -2   9  -6-60.3092 89.5646   1
  -2   9  -6 54.9876 60.5421   3
  -2   9  -7 2567.23 460.161   1
  -2   9  -7 2826.98 402.846   3
  -2   9  -8 402.021 156.237   3
  -2   9  -8 412.812 180.064   1
  -2   9  -9 1265.95 256.486   3
  -2   9  -9 560.896 223.298   1
  -2   9 -10-16.2980 63.1242   1
  -2   9 -11 698.370 268.485   1
  -2   9 -12 477.243 230.883   1
  -2   9 -12 1241.59 401.539  10
   2  -8 -13 159.300 136.588   5
   2  -8 -12 717.546 258.439   5
  -2   8  12 506.502 239.186   4
   2  -8 -11 25.5281 101.042   5
  -2   8  11-193.455 148.626   4
   2  -8 -10 2299.20 454.155   5
  -2   8  10 2379.23 477.833   4
   2  -8  -9 2820.20 480.809   5
  -2   8   9 2434.44 463.036   4
   2  -8  -8 7992.39 806.042   5
  -2   8   8 7399.64 787.893   4
  -2   8   7 7090.26 755.449   4
  -2   8   6 2356.43 426.494   4
  -2   8   6 1693.95 109.333  10
  -2   8   5 5326.67 629.754   4
  -2   8   4 224.884 132.822   1
  -2   8   4 329.790 159.146   4
  -2   8   3 64057.8 2020.68   1
   2  -8  -3 63372.4 1931.04   6
  -2   8   2 91466.6 2398.62   1
   2  -8  -2 90892.0 2314.84   6
  -2   8   1 251.675 122.231   1
   2  -8  -1 417.911 196.011   6
   2  -8   0 28326.8 1306.08   6
  -2   8   0 27742.3 1308.91   1
   2  -8   1 18102.0 1051.09   6
  -2   8  -1 16920.3 1020.37   1
  -2   8  -2 10116.1 797.484   1
   2  -8   2 9547.65 764.270   6
  -2   8  -3 748.050 242.431   1
  -2   8  -4 3685.84 496.570   1
  -2   8  -4 3875.15 475.639   3
  -2   8  -5 3227.78 473.127   1
  -2   8  -5 2378.31 372.281   3
  -2   8  -6 476.140 196.905   1
  -2   8  -6 388.379 148.231   3
  -2   8  -7 4367.06 480.461   3
  -2   8  -7 4141.38 557.572   1
  -2   8  -8 20.9873 65.8979   3
  -2   8  -8 266.997 148.978   1
  -2   8  -9 2289.52 335.874   3
  -2   8  -9 1904.22 400.345   1
  -2   8 -10 211.375 102.878   3
  -2   8 -10 40.9031 78.7725   1
  -2   8 -11 0.68965 103.978   1
  -2   8 -12 589.177 241.281   1
  -2   8 -13 826.714 294.283   8
  -2   8 -13 954.956 322.715   1
   2  -7 -13 578.439 221.620   5
  -2   7  13 814.628 298.424   4
   2  -7 -12 832.651 275.070   5
  -2   7  12 998.116 319.859   4
   2  -7 -11 74.3923 116.661   5
  -2   7  11 254.396 172.584   4
   2  -7 -10 413.370 181.298   5
  -2   7  10 322.845 171.890   4
   2  -7  -9 4123.98 560.404   5
  -2   7   9 3468.09 528.529   4
   2  -7  -8 527.648 235.474   5
  -2   7   8 761.267 253.511   4
   2  -7  -7 8435.39 776.774   5
  -2   7   7 8099.05 770.268   4
  -2   7   7 7282.31 324.338  10
  -2   7   6 3188.74 471.972   4
  -2   7   6 2968.48 219.354  10
  -2   7   5 61.5136 75.0578   4
  -2   7   4 298.223 143.532   4
  -2   7   3 7732.51 664.987   1
  -2   7   3 7119.64 660.868   4
  -2   7   2 2138.27 343.701   1
   2  -7  -2 1957.39 326.013   4
  -2   7   1 2467.58 367.886   1
   2  -7  -1 2960.55 397.823   4
  -2   7   0 1.56891 87.2505   1
   2  -7   0-26.2042 55.1219   4
  -2   7  -1 692.319 203.972   1
   2  -7   1 623.498 179.752   4
  -2   7  -2 9123.97 709.414   1
   2  -7   2 8528.09 708.007   4
   2  -7   3 645.155 199.537   1
  -2   7  -3 273.155 114.711   1
  -2   7  -4 32919.6 1387.64   1
  -2   7  -4 32898.5 1312.21   3
  -2   7  -5 3081.70 440.444   1
  -2   7  -5 2617.71 369.617   3
  -2   7  -6 1530.21 316.488   1
  -2   7  -6 1507.60 274.625   3
  -2   7  -7 283.858 119.794   3
  -2   7  -7 354.652 160.455   1
  -2   7  -8 1103.30 229.502   3
  -2   7  -8 923.449 127.034   9
  -2   7  -9 7370.14 587.644   3
  -2   7  -9 8116.26 783.808   1
  -2   7 -10 274.695 152.885   1
  -2   7 -10 66.3991 51.3291   3
  -2   7 -11 463.047 222.068   1
  -2   7 -11 212.813 99.0219   3
  -2   7 -12-63.3301 86.6972   1
  -2   7 -13 716.549 268.336   1
  -2   7 -13 381.599 194.576   8
  -2   7 -14 438.215 230.236   8
  -2   7 -14 555.281 235.861   1
  -2   6  14 166.542 141.392   4
   2  -6 -13 888.757 276.073   5
  -2   6  13 1084.67 328.945   4
   2  -6 -12 3464.48 527.617   5
  -2   6  12 3348.48 560.519   4
  -2   6  11 293.471 160.291   4
   2  -6 -11-134.636 114.354   5
   2  -6 -10 516.752 200.043   5
  -2   6  10 303.784 160.434   4
   2  -6  -9 1059.41 276.170   5
  -2   6   9 422.394 171.690   4
   2  -6  -8 2998.50 452.206   5
  -2   6   8 2546.00 424.574   4
   2  -6  -7 2583.67 414.784   5
  -2   6   7 2855.74 251.248  10
  -2   6   7 2221.73 384.047   4
   2  -6  -6 7688.21 690.502   5
  -2   6   6 7472.03 679.955   4
  -2   6   6 6732.67 379.395  10
  -2   6   5 6343.76 607.185   4
  -2   6   4 169.116 87.6262   6
   2  -6  -4 122.945 80.9311   4
  -2   6   4-11.8865 53.1879   4
  -2   6   3 11259.2 702.012   6
   2  -6  -3 10545.7 713.763   4
  -2   6   3 10990.9 770.364   4
  -2   6   2 4287.83 440.014   6
  -2   6   2 4194.59 447.182   1
   2  -6  -2 4726.10 482.117   4
  -2   6   1 16667.7 871.042   6
  -2   6   1 18651.2 931.157   1
   2  -6  -1 17725.4 920.105   4
  -2   6   0 41205.4 1375.64   6
  -2   6   0 42247.5 1395.13   1
   2  -6   0 41301.3 1410.63   4
  -2   6  -1 962.813 209.674   1
   2  -6   1 533.894 149.922   4
  -2   6  -2 2996.17 374.356   1
   2  -6   2 3294.28 409.483   4
  -2   6  -3 37.5538 67.8824   1
   2  -6   3 68.7406 54.7112   1
   2  -6   4 44172.5 1515.02   1
  -2   6  -4 45142.3 1517.91   1
  -2   6  -4 45676.9 1498.31   3
   2  -6   5 3531.82 442.230   1
  -2   6  -5 3713.06 452.273   1
  -2   6  -5 3916.59 437.153   3
  -2   6  -6 1000.26 243.631   1
  -2   6  -6 1531.74 267.495   3
  -2   6  -7 41.9585 52.5025   3
  -2   6  -7 36.7458 61.7767   1
  -2   6  -8 522.589 157.894   3
  -2   6  -8 699.351 216.357   1
  -2   6  -8 376.232 64.5101   9
  -2   6  -9 6935.28 562.733   3
  -2   6  -9 7259.16 715.690   1
  -2   6 -10-187.076 127.086   1
  -2   6 -10-5.79608 55.5725   3
  -2   6 -11 1995.62 296.646   3
  -2   6 -11 1941.40 386.385   1
  -2   6 -12 94.3719 69.5356   3
  -2   6 -12 271.735 136.379   1
  -2   6 -13 153.735 125.059   1
  -2   6 -13 342.169 184.240   8
  -2   6 -14 4.43612 59.0077   8
  -2   6 -14 155.272 98.1219   1
  -2   6 -15-7.17726 80.2299   8
  -2   5  14 117.059 83.7800   4
  -2   5  13 82.3825 100.403   4
   2  -5 -12 513.029 206.968   5
  -2   5  12 258.498 160.139   4
   2  -5 -11 145.296 116.060   5
  -2   5  11 41.0981 69.7496   4
   2  -5 -10 1465.19 320.765   5
  -2   5  10 1355.36 322.590   4
   2  -5  -9 58.8839 93.5201   5
  -2   5   9-142.387 111.417   4
  -2   5   8 768.503 219.480   4
   2  -5  -8 781.424 234.822   5
  -2   5   8 736.557 148.880  10
   2  -5  -7 2721.27 403.968   5
  -2   5   7 2052.50 234.777  10
  -2   5   7 2015.72 346.981   4
  -2   5   6 3247.23 342.448   6
   2  -5  -6 3906.33 473.806   5
   2  -5  -6 4342.54 476.168   4
  -2   5   6 3487.32 441.831   4
  -2   5   6 3448.57 300.361  10
  -2   5   5 6955.32 508.263   6
   2  -5  -5 7576.98 642.420   5
   2  -5  -5 7053.35 578.808   4
  -2   5   5 7478.10 622.960   4
  -2   5   4 60.0862 50.9441   6
  -2   5   4 3.93288 50.9813   4
   2  -5  -4 61.2986 58.7786   4
  -2   5   3 4400.93 466.928  11
  -2   5   3 5380.96 458.758   6
   2  -5  -3 4264.28 426.583   4
  -2   5   3 4789.00 472.735   4
  -2   5   2 1935.43 280.179   1
  -2   5   2 1693.18 273.709   4
   2  -5  -2 1655.28 263.371   4
  -2   5   2 2128.42 292.055   6
  -2   5   1 22836.5 953.433   1
  -2   5   1 24975.2 1005.02   6
   2  -5  -1 22586.0 960.210   4
  -2   5   0 47359.7 1357.78   1
   2  -5   0 43679.8 1340.68   4
  -2   5   0 46410.0 1381.66   6
  -2   5  -1 42051.5 1331.89   6
  -2   5  -1 39869.3 1237.56   1
   2  -5   1 40837.0 1318.01   4
  -2   5  -2 917.576 202.792   6
  -2   5  -2 925.330 192.145   1
   2  -5   2 750.134 180.500   4
   2  -5   2 692.975 167.892   1
  -2   5  -3 1.60378 51.2621   3
  -2   5  -3 52.5021 71.5218   6
  -2   5  -3 64.0066 44.3135   1
   2  -5   3 129.258 87.6294   1
  -2   5  -4 12151.9 735.318   6
   2  -5   4 12708.3 759.527   1
  -2   5  -4 13591.3 776.561   1
  -2   5  -4 12588.0 744.242   3
  -2   5  -5 2320.69 329.630   6
   2  -5   5 2246.76 329.911   1
  -2   5  -5 2246.32 316.635   3
  -2   5  -5 2524.01 341.577   1
   2  -5   6 17340.5 951.281   1
  -2   5  -6 17537.9 940.360   1
  -2   5  -6 16061.9 843.349   3
   2  -5   7 7264.79 636.998   1
  -2   5  -7 7300.70 634.786   1
  -2   5  -7 7229.53 560.342   3
  -2   5  -8 1737.66 277.486   3
  -2   5  -8 1494.99 289.380   1
  -2   5  -9 50.2071 57.6170   1
  -2   5  -9 31.8772 48.8938   3
  -2   5 -10 980.540 208.950   3
  -2   5 -10 1010.75 271.623   1
  -2   5 -11 2435.54 319.470   3
  -2   5 -11 2288.60 408.340   1
  -2   5 -11 2152.75 282.648   2
  -2   5 -12 231.324 142.370   1
  -2   5 -12 71.1740 52.9128   3
  -2   5 -12 421.808 182.430   8
  -2   5 -13 301.147 167.645   1
  -2   5 -13 21.1151 71.3695   8
  -2   5 -13 195.030 94.2356   3
  -2   5 -14 507.706 224.715   8
  -2   5 -14 468.159 206.425   1
  -2   5 -15 1199.08 354.632   8
   2  -4 -15 302.449 188.930  11
   2  -4 -14 18.4710 98.4851  11
  -2   4  14-90.0041 111.769   4
  -2   4  13 590.827 247.849   4
   2  -4 -13 586.995 253.862  11
  -2   4  12 307.297 158.326   4
   2  -4 -12 199.676 148.705  11
  -2   4  11 1104.81 285.894   4
   2  -4 -10 2611.11 425.271   5
  -2   4  10 2596.32 429.141   4
   2  -4  -9 526.322 186.088   5
  -2   4   9 428.648 166.826   4
   2  -4  -8-83.6761 80.8122   5
  -2   4   8 12.8222 63.9353   4
  -2   4   8 98.7249 65.0601  10
  -2   4   7 4300.60 360.699   6
   2  -4  -7 5332.92 542.308   5
   2  -4  -7 4177.20 465.055   4
  -2   4   7 4111.61 469.173   4
  -2   4   7 3477.10 334.546  10
  -2   4   6 6336.59 450.870   6
   2  -4  -6 6247.98 574.028   5
   2  -4  -6 7391.18 587.802   4
  -2   4   6 6710.49 579.561   4
  -2   4   6 6125.07 425.891  10
  -2   4   5 13631.1 676.494   6
   2  -4  -5 14909.5 856.577   5
   2  -4  -5 12927.4 746.113   4
  -2   4   5 14031.7 804.886   4
  -2   4   4 27.6305 44.0392   6
  -2   4   4 81.8953 65.8363  11
   2  -4  -4 64.7606 47.2907   5
   2  -4  -4 13.5592 31.3380   4
  -2   4   4 58.5479 67.8643   4
  -2   4   3 26058.3 961.123   6
   2  -4  -3 26747.6 1098.27   5
   2  -4  -3 26286.3 987.030   4
  -2   4   3 26528.2 1029.67   4
  -2   4   3 26764.6 1097.49  11
  -2   4   2 1373.64 224.338   6
  -2   4   2 1273.63 221.507   4
   2  -4  -2 1164.90 199.509   4
  -2   4   1 31264.5 1005.81   1
  -2   4   1 33242.8 1108.87   6
   2  -4  -1 30287.0 1017.44   4
  -2   4   0 3277.67 352.856   6
  -2   4   0 3209.25 320.922   1
   2  -4   0 3055.89 324.399   4
  -2   4  -1 27061.8 1011.63   6
  -2   4  -1 25420.7 895.324   1
   2  -4   1 25378.8 949.606   4
  -2   4  -2 1261.89 219.648   6
  -2   4  -2 1747.77 240.186   1
   2  -4   2 1175.01 199.642   1
  -2   4  -3 2881.42 336.868   6
   2  -4   3 2673.76 308.591   1
  -2   4  -3 3193.07 331.938   1
  -2   4  -4 5295.71 461.304   6
   2  -4   4 5967.71 481.149   1
  -2   4  -4 6310.56 483.543   1
  -2   4  -5 10487.5 654.842   6
   2  -4   5 10063.4 652.445   1
  -2   4  -5 10418.7 646.357   1
  -2   4  -6 5132.94 464.844   6
   2  -4   6 5386.89 500.474   1
  -2   4  -6 4799.64 460.536   1
  -2   4  -7 11317.5 690.874   3
  -2   4  -7 11958.0 721.124   6
   2  -4   7 12067.9 783.171   1
  -2   4  -7 11980.0 766.064   1
  -2   4  -8 3521.01 384.296   3
  -2   4  -8 3364.22 389.127   6
   2  -4   8 3346.91 433.265   1
  -2   4  -8 2567.17 370.756   1
  -2   4  -9 14853.2 927.938   1
  -2   4  -9 15073.9 794.994   3
  -2   4  -9 13722.8 795.308   6
  -2   4 -10 5265.44 580.917   1
  -2   4 -10 5371.97 484.111   3
  -2   4 -11 4984.74 471.754   3
  -2   4 -11 5328.36 605.986   1
  -2   4 -11 4718.83 377.535   2
  -2   4 -12 0.54768 91.0409   1
  -2   4 -12 143.699 86.2616   3
  -2   4 -13 1597.70 384.121   8
  -2   4 -13 1554.88 354.787   1
  -2   4 -13 1585.96 268.437   3
  -2   4 -14 912.155 305.421   8
  -2   4 -14 355.697 135.908   3
  -2   4 -15 78.8532 102.688   8
   2  -4  15 659.243 276.470   4
  -2   4 -16 63.8025 103.284   8
   2  -3 -15 306.883 194.889  11
  -2   3  15 561.460 286.933   4
   2  -3 -14 75.4134 112.303  11
  -2   3  14 136.478 129.427   4
  -2   3  13 624.291 241.282   4
   2  -3 -13 462.707 211.892  11
  -2   3  12-119.112 108.228   4
   2  -3 -12-8.08679 72.2280  11
  -2   3  11 1082.31 289.440   4
   2  -3 -11 836.164 264.768  11
  -2   3  10 1800.22 347.926   4
   2  -3 -10 1699.24 353.500  11
   2  -3  -9 2452.18 385.263   5
  -2   3   9 2478.89 387.026   4
   2  -3  -9 2637.14 415.361  11
  -2   3   9 2339.41 318.342  10
  -2   3   8 3234.93 277.708   6
   2  -3  -8 3935.72 464.270   5
  -2   3   8 2977.95 405.566   4
  -2   3   8 2857.64 335.628  10
  -2   3   7-22.7563 34.1214   6
  -2   3   7-24.8496 81.0782   4
   2  -3  -7 4.62291 40.7944   4
  -2   3   7 11.9818 40.6913  10
  -2   3   6 2474.66 286.752  10
  -2   3   6 2816.90 283.371   6
   2  -3  -6 2736.84 367.353   5
   2  -3  -6 2268.41 316.575   4
  -2   3   6 2733.53 349.945   4
  -2   3   6 2656.04 360.660  11
  -2   3   5 5590.93 404.311   6
   2  -3  -5 6666.26 553.503   5
   2  -3  -5 5653.61 469.906   4
  -2   3   5 6058.35 497.906   4
  -2   3   5 5627.87 502.597  11
  -2   3   4 24634.8 866.511   6
   2  -3  -4 27615.3 1085.33   5
  -2   3   4 25749.9 1033.29  11
   2  -3  -4 24817.4 926.239   4
  -2   3   4 24879.3 960.937   4
  -2   3   3 22498.5 841.338   6
   2  -3  -3 24938.6 1005.92   5
  -2   3   3 23319.3 963.077  11
  -2   3   3 23363.2 890.046   4
  -2   3   2 43816.7 1187.52   6
   2  -3  -2 41169.9 1254.90   5
   2  -3  -2 40684.1 1088.80   4
  -2   3   2 42591.1 1162.14   4
  -2   3   1 29230.8 883.806   1
  -2   3   1 30083.3 986.990   6
   2  -3  -1 28596.3 1020.73   5
   2  -3  -1 26192.4 849.912   4
  -2   3   1 28884.0 932.579   4
  -2   3   0 2399.89 282.911   6
  -2   3   0 2221.40 235.605   1
   2  -3   0 2134.61 243.966   4
  -2   3  -1 92662.0 1777.30   6
  -2   3  -1 97331.9 1561.29   1
   2  -3   1 95827.8 1657.67   4
   2  -3   2 4552.16 348.201   1
  -2   3  -2 4350.04 390.241   6
  -2   3  -2 5263.57 375.977   1
  -2   3  -3 82465.3 1527.30   1
  -2   3  -3 79636.9 1679.37   6
  -2   3  -4 13482.7 697.902   6
   2  -3   4 12828.8 645.801   1
  -2   3  -4 13665.0 652.901   1
  -2   3  -5 6955.36 510.117   6
   2  -3   5 5908.10 465.712   1
  -2   3  -5 6372.45 469.850   1
  -2   3  -6 18520.5 843.785   6
   2  -3   6 17765.2 860.496   1
  -2   3  -6 18530.4 842.536   1
  -2   3  -7 1736.75 277.947   1
  -2   3  -7 2142.79 293.369   6
   2  -3   7 2078.34 310.390   1
   2  -3   7 1576.66 255.607   3
  -2   3  -8 56195.5 1645.53   1
  -2   3  -8 56035.7 1510.01   6
   2  -3   8 58152.6 1726.18   1
  -2   3  -8 59264.1 1541.35   3
   2  -3   8 57097.4 1587.85   3
  -2   3  -9 27661.7 1071.59   3
  -2   3  -9 25332.9 1025.81   6
  -2   3  -9 24451.1 1148.66   1
   2  -3   9 24677.8 1074.05   3
   2  -3  10 62.3312 48.2526   3
  -2   3 -10 39.1077 56.4523   6
  -2   3 -10 11.2785 46.6920   3
  -2   3 -10-87.7410 89.8057   1
  -2   3 -11 1932.32 294.437   3
   2  -3  11 1189.04 249.197   3
  -2   3 -11 1096.50 220.898   6
  -2   3 -11 1462.95 181.427   2
  -2   3 -11 1491.69 311.164   1
  -2   3 -12 6554.11 552.500   3
   2  -3  12 5058.85 523.859   3
  -2   3 -12 5456.56 651.126   8
  -2   3 -12 5700.55 639.651   1
  -2   3 -13 2836.59 496.508   8
  -2   3 -13 2241.15 327.189   3
  -2   3 -14 76.5360 100.781   8
   2  -3  14 283.354 166.804   4
  -2   3 -14 142.821 94.8329   3
  -2   3 -15 177.657 144.045   8
   2  -3  15-18.9527 74.4678   4
   2  -3  16 132.781 131.048   4
  -2   3 -16 88.5142 104.745   8
  -2   2  15 1438.49 383.975   4
   2  -2 -15 540.290 247.905  11
   2  -2 -14 101.804 114.858  11
  -2   2  14-169.168 138.710   4
   2  -2 -13 1457.28 359.351  11
  -2   2  13 1358.85 345.188   4
  -2   2  12 141.414 156.144   4
   2  -2 -12-136.738 122.552  11
  -2   2  11 450.552 179.899   4
   2  -2 -11 327.685 167.581  11
  -2   2  10 2104.38 370.252   4
   2  -2 -10 2385.32 405.059  11
  -2   2   9 4552.69 271.289   6
  -2   2   9 5546.03 567.036   4
  -2   2   9 5123.41 497.787  10
   2  -2  -9 4938.00 553.411  11
  -2   2   8 15080.5 557.922   6
   2  -2  -8 14824.3 860.133   4
   2  -2  -8 15354.4 938.833  11
  -2   2   8 16469.6 925.204   4
  -2   2   8 14702.8 804.153  10
  -2   2   7 361.608 94.3067   6
   2  -2  -7 495.494 172.568   5
   2  -2  -7 299.134 122.848   4
  -2   2   7 368.853 125.407   4
  -2   2   7 388.033 113.006  10
  -2   2   6 25737.2 812.419   6
   2  -2  -6 27324.6 1126.17   5
  -2   2   6 27982.4 1100.60  11
   2  -2  -6 26390.3 1023.63   4
  -2   2   6 27264.2 1051.80   4
  -2   2   6 26170.0 979.650  10
  -2   2   5 1067.72 171.791   6
   2  -2  -5 1305.03 248.475   5
   2  -2  -5 1228.14 209.638   4
  -2   2   5 1302.08 216.295   4
  -2   2   5 1048.07 203.076  11
  -2   2   4 16089.7 657.881   6
   2  -2  -4 16146.6 813.908   5
   2  -2  -4 14966.5 674.358   4
  -2   2   4 15891.3 711.863   4
  -2   2   4 15823.9 769.951  11
   2  -2  -3 4567.07 416.904   5
   2  -2  -3 4414.29 343.311   4
  -2   2   3 4793.44 408.196  11
  -2   2   3 4291.86 347.681   4
   2  -2  -2 10412.4 602.818   5
   2  -2  -2 9723.35 476.192   4
  -2   2   2 10765.0 525.514   4
   2  -2  -1 1656.76 234.159   5
   2  -2  -1 1821.60 199.709   4
  -2   2   1 1826.72 207.360   4
  -2   2   0 621.089 108.435   1
   2  -2   0 574.667 136.451   5
   2  -2   0 629.546 109.487   4
  -2   2  -1 87961.3 1259.33   1
   2  -2   1 90128.7 1582.45   5
   2  -2   1 84489.2 1358.14   4
   2  -2   2 49607.8 1008.06   1
   2  -2   2 49330.2 1125.72   5
  -2   2  -2 49499.0 988.097   1
   2  -2   3 3988.43 307.790   1
  -2   2  -3 4228.37 305.847   1
   2  -2   4 36166.7 995.381   1
   2  -2   4 37039.1 1163.12   3
  -2   2  -4 37777.1 982.511   1
   2  -2   5 53262.0 1307.39   1
  -2   2  -5 57023.0 1292.37   1
   2  -2   5 55069.6 1453.18   3
   2  -2   6 47671.7 1387.48   3
  -2   2  -6 49293.1 1287.20   1
   2  -2   6 47101.1 1311.89   1
  -2   2  -6 47208.1 573.267   9
   2  -2   7 854.082 188.432   3
  -2   2  -7 798.601 172.938   6
  -2   2  -7 996.322 197.694   1
   2  -2   7 1101.33 214.354   1
  -2   2  -8 42559.0 1292.24   3
  -2   2  -8 38321.2 1192.17   6
   2  -2   8 40853.1 1387.69   1
  -2   2  -8 42253.8 1357.38   1
   2  -2   8 39640.8 1322.84   3
   2  -2   9 1621.80 292.292   1
   2  -2   9 1569.92 271.340   3
  -2   2  -9 1502.97 241.887   6
  -2   2  -9 1616.57 276.636   1
  -2   2  -9 1837.94 280.121   3
   2  -2  10 43.5207 56.5235   3
  -2   2 -10-31.6659 96.8691   1
  -2   2 -10 1.46912 44.2305   6
  -2   2 -10-36.3824 73.5096   3
  -2   2 -10 148.541 107.983   8
  -2   2 -11 2204.83 298.256   6
   2  -2  11 1977.13 322.181   3
  -2   2 -11 2158.70 386.229   8
  -2   2 -11 1829.88 289.301   3
  -2   2 -11 2194.90 181.578   2
  -2   2 -12 1641.24 368.156   8
  -2   2 -12 2077.56 316.105   3
  -2   2 -12 1341.08 241.485   6
   2  -2  12 2129.61 390.499   4
  -2   2 -13 4751.84 482.782   3
   2  -2  13 5078.52 642.284   4
  -2   2 -13 5577.42 682.291   8
   2  -2  14 81.6746 73.5713   4
  -2   2 -14 103.661 72.3919   3
  -2   2 -14 0.66023 75.1645   8
  -2   2 -15 913.421 289.703   8
   2  -2  15 783.460 280.453   4
  -2   2 -15 1030.23 232.839   3
  -2   2 -16-32.6395 77.5092   8
   2  -2  16-29.9531 81.4825   4
   2  -1 -15 160.947 171.221  11
  -2   1  15 59.0593 61.4728   4
  -2   1  14-34.7436 78.8337   4
   2  -1 -14-73.8210 97.6614  11
  -2   1  14 177.400 104.402   2
   2  -1 -13 1949.48 398.710  11
  -2   1  13 2186.09 429.946   4
  -2   1  13 2205.98 345.595   2
  -2   1  12 2732.55 455.169   4
   2  -1 -12 2986.01 473.745  11
  -2   1  11 242.757 128.358   4
  -2   1  11 290.182 114.191   3
   2  -1 -11 114.736 76.0804  11
   2  -1 -10 3710.62 482.121  11
  -2   1  10 3999.02 495.488   4
   2  -1  -9 16790.3 978.058  11
  -2   1   9 15263.4 468.944   6
  -2   1   9 17400.0 983.315   4
  -2   1   8 16824.4 562.040   6
  -2   1   8 17311.5 921.587   4
   2  -1  -8 17893.0 964.680  11
  -2   1   8 16290.6 888.912  10
  -2   1   8 16580.3 901.569   1
  -2   1   7 5661.26 350.408   6
  -2   1   7 5476.01 486.215   4
   2  -1  -7 5612.87 517.474  11
  -2   1   7 6381.37 528.599  10
  -2   1   7 5243.81 477.937   1
  -2   1   6 1239.62 233.699   5
  -2   1   6 1345.69 224.575   1
   2  -1  -6 1138.52 209.449   4
  -2   1   6 1411.41 232.710   4
  -2   1   6 1145.05 214.942  10
   2  -1  -5 3751.66 345.171   4
  -2   1   5 4534.45 382.633   4
  -2   1   5 4543.52 403.316  11
  -2   1   5 3842.09 376.207  10
  -2   1   4 150066. 2237.06  11
   2  -1  -4 158807. 2500.78   5
   2  -1  -4 148464. 2023.41   4
  -2   1   4 157234. 2101.70   4
  -2   1   3 14884.5 680.580  11
   2  -1  -3 15782.6 750.308   5
   2  -1  -3 15578.8 602.307   4
  -2   1   3 15251.0 602.350   4
   2  -1  -2 81643.4 1641.17   5
   2  -1  -2 77908.3 1213.28   4
  -2   1   2 81802.6 1291.02   4
   2  -1  -1 44708.7 1179.69   5
   2  -1  -1 43269.1 828.321   4
  -2   1   1 45381.8 895.872   4
  -2   1   1 45089.4 1197.50   3
  -2   1   0 1611.44 136.882   1
   2  -1   0 1552.05 209.126   5
   2  -1   0 1458.20 143.992   4
   2  -1   1 19029.6 692.860   5
  -2   1  -1 20293.0 477.420   1
   2  -1   1 18501.6 526.592   4
   2  -1   2 761.953 106.204   1
   2  -1   2 858.093 137.319   5
  -2   1  -2 901.164 110.429   1
   2  -1   2 720.045 150.595   3
   2  -1   3 27282.1 757.153   5
   2  -1   3 28919.4 721.071   1
  -2   1  -3 27739.2 682.618   1
   2  -1   3 28647.6 989.311   3
   2  -1   4 13536.5 494.405   5
   2  -1   4 13057.0 541.980   1
  -2   1  -4 13765.4 536.582   1
   2  -1   4 13087.8 687.920   3
  -2   1  -4 13588.9 480.690   9
  -2   1  -5 9608.01 496.920   1
   2  -1   5 10223.6 396.800   5
   2  -1   5 10117.0 616.121   3
   2  -1   5 9597.31 510.350   1
  -2   1  -5 10099.7 364.773   9
   2  -1   6 7366.32 304.478   5
   2  -1   6 6656.95 464.639   1
  -2   1  -6 6412.45 442.553   1
   2  -1   6 7518.44 539.515   3
   2  -1   7 31.0459 41.6682   1
   2  -1   7-38.2376 22.0954   5
  -2   1  -7-27.7730 62.0808   1
  -2   1  -8 26484.1 1030.93   3
   2  -1   8 24978.8 1053.27   1
  -2   1  -8 25788.1 1026.92   1
   2  -1   8 25534.2 1055.83   3
  -2   1  -9 2559.13 327.960   3
   2  -1   9 1985.16 300.319   3
   2  -1   9 1975.21 311.218   1
  -2   1  -9 2146.55 353.916   8
  -2   1 -10 2025.16 300.089   3
  -2   1 -10 1694.81 247.837   6
   2  -1  10 1931.19 316.749   3
   2  -1  10 2233.68 351.956   4
  -2   1 -10 2089.65 357.378   8
  -2   1 -10 1951.50 140.708   2
  -2   1 -11 424.747 203.765   8
   2  -1  11 251.339 133.966   3
  -2   1 -11 46.0328 51.1178   6
  -2   1 -11 65.9637 45.4001   3
   2  -1  11 232.928 124.795   4
  -2   1 -12 1251.40 312.553   8
  -2   1 -12 822.163 183.067   6
  -2   1 -12 1168.95 245.856   3
   2  -1  12 1039.33 283.402   4
  -2   1 -13 5885.93 554.283   3
   2  -1  13 6905.35 724.477   4
  -2   1 -13 6415.44 721.453   8
  -2   1 -14 592.686 214.154   8
  -2   1 -14 515.192 166.860   3
   2  -1  14 371.862 161.442   4
   2  -1  15 1457.62 377.352   4
  -2   1 -15 1242.77 268.788   3
  -2   1 -15 2155.04 463.779   8
  -2   1 -16 138.102 147.591   8
   2  -1  16-109.799 122.874   4
  -2   1 -16-95.8970 82.5926   3
  -2   1 -17-182.217 155.589   8
  -2   0  15 378.346 198.749   4
   2   0 -15 557.805 246.283  11
  -2   0  14 217.495 150.124   4
   2   0 -14 201.161 140.668  11
  -2   0  14 131.790 89.1021   2
   2   0 -13 976.368 274.322  11
  -2   0  13 1282.40 335.473   4
  -2   0  13 994.929 232.921   2
  -2   0  12-49.8825 98.3414   4
   2   0 -12 68.2773 84.4634  11
  -2   0  12 214.646 113.952   2
  -2   0  11 533.860 132.528   3
  -2   0  11 384.374 158.296   4
   2   0 -11 541.305 191.105  11
   2   0 -10 9236.15 741.971  11
  -2   0  10 9196.84 746.977   4
  -2   0   9 1616.53 145.635   7
  -2   0   9 1437.98 143.981   6
  -2   0   9 1726.24 311.948   4
   2   0  -9 1518.16 287.322  11
  -2   0   8 49103.7 905.986   7
  -2   0   8 50093.8 1557.05   1
  -2   0   8 51130.3 1563.06   4
  -2   0   8 51787.3 1642.59  10
   2   0  -8 51595.3 1577.24  11
  -2   0   8 51300.3 1523.05   8
  -2   0   7-114.997 76.9630   1
  -2   0   7 37.9608 50.5131   4
  -2   0   7 18.4057 65.6470  10
  -2   0   6 4213.81 393.762   1
  -2   0   6 4003.70 422.161   5
  -2   0   6 4399.99 400.405   4
  -2   0   6 3954.11 419.765  10
  -2   0   5 4421.90 366.923   4
  -2   0   5 4762.21 436.695  10
  -2   0   5 4219.33 361.237   1
  -2   0   4 4016.10 338.407  11
  -2   0   4 3757.72 309.951   4
  -2   0   4 3579.19 299.761   1
   2   0  -3 5200.55 322.350   4
  -2   0   3 5824.85 345.546   4
  -2   0   3 5442.53 398.540   3
  -2   0   3 5298.58 370.544  11
  -2   0   3 5331.45 322.948   1
   2   0  -2 10240.3 398.566   4
  -2   0   2 10344.3 409.689   4
  -2   0   2 10537.3 504.079  11
  -2   0   2 10319.8 385.135   1
  -2   0   2 10996.6 569.599   3
   2   0  -1 4238.95 217.635   4
  -2   0   1 4291.14 229.900   4
  -2   0   1 4474.43 362.815   3
  -2   0   0 1231.16 188.420   3
  -2   0   0 1185.16 175.930   5
   2   0   0 1283.18 100.594   4
  -2   0  -1 1482.56 184.931   5
   2   0   1 1464.74 106.348   4
   2   0   1 1444.33 211.304   3
   2   0   2 51.4652 56.7681   3
   2   0   2 82.9051 25.2846   1
  -2   0  -2 87.9851 30.5205   1
  -2   0  -2 65.7754 39.9530   5
   2   0   3 42694.5 766.449   1
  -2   0  -3 43931.3 738.738   1
  -2   0  -3 42865.3 964.161   9
   2   0   3 42680.0 1198.06   3
   2   0   4 834.918 173.272   3
   2   0   4 1156.50 147.385   1
  -2   0  -4 1091.84 143.881   9
  -2   0  -5 12824.2 451.288   9
   2   0   5 12534.7 548.435   1
   2   0   5 12547.5 681.870   3
   2   0   6 3165.11 309.622   1
   2   0   6 3902.19 392.351   3
   2   0   7 272.054 109.361   3
   2   0   7 95.9847 60.9827   1
  -2   0  -8 25416.7 1012.30   3
   2   0   8 23716.4 989.990   1
  -2   0  -8 24314.5 1092.93   8
   2   0   8 24235.0 1040.24   3
  -2   0  -9 807.120 205.637   8
   2   0   9 699.517 183.785   3
  -2   0  -9 734.334 173.200   3
   2   0   9 639.584 170.459   4
   2   0   9 796.494 194.047   1
  -2   0 -10 12931.7 766.483   3
  -2   0 -10 11700.4 847.957   8
   2   0  10 12066.6 796.115   4
   2   0  10 11684.9 803.862   1
   2   0  10 11245.1 757.088   3
  -2   0 -11-40.8300 54.2962   3
   2   0  11 15.8149 73.6756   4
  -2   0 -11 107.476 77.3082   8
  -2   0 -12-54.1133 83.9356   8
  -2   0 -12 16.9526 40.1030   6
  -2   0 -12-1.46732 60.8911   3
   2   0  12-160.841 113.565   4
  -2   0 -13 1203.09 308.753   8
  -2   0 -13 1042.70 240.746   3
   2   0  13 1076.50 282.439   4
  -2   0 -14 383.392 150.202   3
   2   0  14 400.722 191.936   4
  -2   0 -14 122.072 126.025   8
  -2   0 -15 692.512 264.415   8
   2   0  15 1106.18 318.861   4
  -2   0 -15 765.609 227.560   3
  -2   0 -16-45.2711 79.0801   8
   2   0  16 71.5303 106.007   4
  -2   0 -16-14.4800 52.9687   3
   2   0  17 166.679 72.4934   4
   2   1 -15-155.321 126.247  11
  -2  -1  15 36.5529 117.176   4
  -2  -1  14 468.580 214.917   4
   2   1 -14 517.696 270.460  11
  -2  -1  14 218.057 121.142   2
  -2  -1  13-99.7847 102.516   4
   2   1 -13 140.333 108.603  11
  -2  -1  13 126.223 106.391   2
   2   1 -12-36.3528 62.2473  11
  -2  -1  12-16.5929 67.1836   4
  -2  -1  12-22.0639 82.8080   2
  -2  -1  11 4856.76 576.364   4
   2   1 -11 4518.05 524.400  11
  -2  -1  11 4349.82 483.038   2
  -2  -1  10 24.9277 15.6127   6
  -2  -1  10 66.6550 52.4302   4
  -2  -1  10 52.9188 42.7370   3
   2   1 -10-40.9545 81.6358  11
  -2  -1   9 36.1334 22.5929   7
  -2  -1   9-59.7069 125.041   4
  -2  -1   9 100.862 75.4837   8
   2   1  -9-19.3219 61.5173  11
  -2  -1   8 1512.73 169.713   7
  -2  -1   8 1571.09 281.974   1
  -2  -1   8 1647.01 264.569   8
  -2  -1   8 1501.34 265.429   4
   2   1  -8 1797.96 281.356  11
  -2  -1   7 10534.3 469.146   7
  -2  -1   7 11104.1 680.397   4
  -2  -1   7 11034.9 696.773   1
  -2  -1   7 10830.4 748.385  10
  -2  -1   7 10680.1 627.433   8
   2   1  -6 2634.21 303.969  11
  -2  -1   6 2822.15 364.992   5
  -2  -1   6 2649.25 308.217   4
  -2  -1   6 2355.41 299.139   1
  -2  -1   6 2504.09 355.649  10
  -2  -1   5 1339.06 202.878   4
  -2  -1   5 1158.74 228.968  10
  -2  -1   5 1374.27 192.203   3
  -2  -1   5 1173.88 191.925   1
  -2  -1   4 1967.79 219.507   4
  -2  -1   4 1786.93 214.869   1
  -2  -1   4 1783.06 214.814   3
  -2  -1   3 5317.31 318.155   4
  -2  -1   3 5101.06 315.515   1
  -2  -1   3 4668.34 314.221  11
  -2  -1   3 5464.73 376.366   3
  -2  -1   2 52265.6 850.425   4
  -2  -1   2 50641.3 844.768   1
  -2  -1   2 50230.3 980.879  11
  -2  -1   2 51754.1 1168.01   3
  -2  -1   1 16847.4 383.567   4
  -2  -1   1 16569.8 364.105   1
  -2  -1   1 16667.9 665.405   3
  -2  -1   0 27793.7 872.731   5
   2   1   0 26852.5 875.941   3
  -2  -1   0 28485.8 892.178   3
  -2  -1  -1 2450.78 247.222   5
  -2  -1  -1 2956.45 295.022   3
   2   1   1 2288.50 262.517   3
   2   1   2 2405.60 276.947   3
  -2  -1  -2 2264.13 221.203   5
  -2  -1  -2 2657.20 264.636   9
  -2  -1  -3 33333.8 788.416   5
   2   1   3 36561.6 597.170   4
   2   1   3 34353.2 617.360   1
  -2  -1  -3 34468.4 900.710   9
   2   1   3 35356.2 1086.28   3
  -2  -1  -4 8148.24 419.721   9
  -2  -1  -4 7732.61 342.708   5
   2   1   4 7990.85 347.239   4
   2   1   4 7137.97 344.260   1
   2   1   4 8154.34 537.952   3
   2   1   5 14869.4 754.185   3
   2   1   5 14690.6 551.768   4
   2   1   5 14513.8 568.918   1
   2   1   6 3799.06 315.708   4
   2   1   6 3803.99 327.580   1
   2   1   6 3696.91 269.729   9
   2   1   6 4037.17 407.605   3
   2   1   7-9.42853 37.1682   1
   2   1   7 9.69303 18.0687   9
   2   1   7-27.5620 50.1788   3
  -2  -1  -7 130.885 81.8349   3
   2   1   7 8.73062 60.8787   4
  -2  -1  -7 27.7190 54.2857   8
  -2  -1  -8 6230.82 508.960   3
   2   1   8 6524.58 546.373   3
   2   1   8 5760.56 480.541   1
  -2  -1  -8 5815.01 224.910   2
   2   1   8 5515.27 314.664   9
  -2  -1  -8 7089.06 584.221   8
  -2  -1  -9 311.199 144.803   8
   2   1   9 267.290 111.606   1
   2   1   9 267.641 118.158   3
  -2  -1  -9 240.642 100.670   3
   2   1   9 283.335 104.006   4
   2   1   9 369.519 80.8807   9
   2   1  10 13962.4 860.885   3
  -2  -1 -10 14592.5 827.739   3
  -2  -1 -10 15409.2 950.841   8
   2   1  10 16387.9 908.231   4
   2   1  10 14732.3 894.886   1
   2   1  10 13662.3 466.970   9
  -2  -1 -11 68.5811 83.5531   8
  -2  -1 -11 41.1982 60.7479   3
   2   1  11 145.031 107.886   4
   2   1  11 88.1687 37.0382   9
  -2  -1 -12-53.1456 114.997   8
  -2  -1 -12 10.7768 56.2088   3
   2   1  12-57.7121 75.7275   4
   2   1  12 20.6784 18.9662   9
  -2  -1 -13 133.115 76.6847   3
   2   1  13 189.519 120.399   4
  -2  -1 -13-9.19313 81.4974   8
  -2  -1 -14 1513.51 319.604   3
   2   1  14 2043.13 399.761   4
  -2  -1 -14 1506.83 372.282   8
  -2  -1 -15 1457.59 375.384   8
   2   1  15 1581.88 376.348   4
  -2  -1 -15 1751.54 338.060   3
   2   1  16 355.882 192.684   4
  -2  -1 -16 518.693 192.238   3
   2   1  17 257.031 146.538   4
  -2  -2  15 134.740 129.891   4
   2   2 -15 298.806 164.134  11
  -2  -2  15-102.050 112.538   9
  -2  -2  14-174.953 103.151   2
  -2  -2  14-31.5185 84.0464   4
   2   2 -14 40.5532 73.3763  11
  -2  -2  14-98.6877 98.6551   9
  -2  -2  13 450.635 161.828   2
  -2  -2  13 398.343 186.289   9
  -2  -2  13 228.035 164.366   4
   2   2 -13 400.680 192.189  11
  -2  -2  12 460.686 188.814   4
  -2  -2  12 667.476 201.525   2
   2   2 -12 742.133 217.286  11
  -2  -2  11 1463.10 338.586   4
   2   2 -11 1508.96 296.333  11
  -2  -2  11 1637.27 195.697   3
  -2  -2  11 2036.77 332.645   2
  -2  -2  10 107.093 53.9117   3
  -2  -2  10-24.1301 56.6001   2
  -2  -2  10 100.083 47.6444   3
  -2  -2  10 106.126 94.7740   4
   2   2 -10 61.4381 63.6604  11
  -2  -2   9 860.482 197.485   8
  -2  -2   9 947.723 136.389   3
  -2  -2   9 1066.31 159.349   3
   2   2  -9 1289.56 245.153  11
  -2  -2   9 935.628 234.460   4
  -2  -2   9 887.801 216.745   2
  -2  -2   8 570.747 155.183   8
  -2  -2   8 693.273 124.328   7
  -2  -2   8 487.998 105.894   3
  -2  -2   8 592.931 185.137   1
  -2  -2   8 355.551 122.675   4
  -2  -2   8 629.873 175.029   2
  -2  -2   7 5343.84 355.967   3
  -2  -2   7 5022.90 465.171   4
  -2  -2   7 4673.74 463.346   1
  -2  -2   7 5901.90 517.411   2
  -2  -2   7 5182.69 347.183   7
  -2  -2   7 4989.31 411.441   8
  -2  -2   6 7295.02 428.524   7
  -2  -2   6 7784.22 634.765  10
  -2  -2   6 7278.51 593.000   5
  -2  -2   6 7120.92 404.386   3
  -2  -2   6 7754.00 534.176   4
  -2  -2   6 7475.25 545.070   1
   2   2  -6 7361.89 468.692  11
  -2  -2   6 7121.32 452.636   8
  -2  -2   5 2400.75 250.829   7
  -2  -2   5 2293.44 266.771   4
  -2  -2   5 2285.53 276.763   1
  -2  -2   5 2561.97 347.137  10
  -2  -2   5 2466.87 238.069   3
  -2  -2   5 2167.44 229.561   8
  -2  -2   4 2542.19 251.728   4
  -2  -2   4 2552.51 263.986   1
  -2  -2   4 1943.77 289.541  10
  -2  -2   4 2395.10 234.252   3
  -2  -2   3 229.097 72.6025   1
  -2  -2   3 377.535 90.9674   3
  -2  -2   3 245.296 71.5558   4
  -2  -2   2 666.371 126.330   3
   2   2  -2 628.261 97.1814   1
  -2  -2   2 534.904 88.4054   4
  -2  -2   2 648.075 95.5227  11
  -2  -2   2 570.957 94.6912   1
  -2  -2   1 1239.21 176.856   3
   2   2  -1 1383.95 191.883   3
  -2  -2   1 1271.18 117.602   1
  -2  -2   1 1276.41 107.671   4
   2   2  -1 1294.61 115.383   1
  -2  -2   0 31293.8 901.124   3
   2   2   0 29971.5 916.562   3
   2   2   0 29159.0 413.960   1
   2   2   1 465.723 118.901   3
  -2  -2  -1 499.857 125.875   3
   2   2   2 12486.9 632.032   3
  -2  -2  -2 11969.2 587.169   9
   2   2   3 6086.52 245.350   4
   2   2   3 5779.86 406.900   9
  -2  -2  -3 5746.33 395.793   9
   2   2   3 5946.95 451.366   3
   2   2   4 108.678 63.3776   3
   2   2   4 73.6857 38.2688   1
   2   2   4 94.3499 39.7474   4
   2   2   4 138.005 64.0639   9
   2   2   5 38307.9 1223.36   3
  -2  -2  -5 36420.7 719.767   5
   2   2   5 37511.1 870.195   4
   2   2   5 35553.3 899.527   1
   2   2   5 36696.3 981.545   9
  -2  -2  -5 40173.9 1122.53   8
   2   2   6 7858.25 567.740   3
  -2  -2  -6 7405.39 276.286   5
   2   2   6 7493.86 434.635   4
  -2  -2  -6 7742.35 350.077   2
   2   2   6 7066.03 446.343   1
   2   2   6 7074.04 425.632   9
  -2  -2  -6 7880.23 541.191   8
   2   2   7 17580.6 877.490   3
   2   2   7 18555.9 755.278   4
  -2  -2  -7 17187.4 467.709   2
   2   2   7 16699.4 752.672   1
   2   2   7 16027.1 631.910   9
  -2  -2  -7 17517.3 862.362   8
  -2  -2  -8 950.939 213.323   8
   2   2   8 850.022 181.757   1
   2   2   8 853.517 206.545   3
  -2  -2  -8 1030.75 93.9419   2
  -2  -2  -8 873.110 197.345   3
   2   2   8 898.823 151.059   9
  -2  -2  -9 2848.69 360.460   3
   2   2   9 3021.65 393.735   3
   2   2   9 2850.92 347.988   4
   2   2   9 2492.21 251.661   9
   2   2   9 2751.94 356.246   1
  -2  -2  -9 3075.78 402.060   8
  -2  -2 -10 7140.44 591.069   3
   2   2  10 6752.01 578.490   4
   2   2  10 6707.30 404.659   9
  -2  -2 -10 7345.95 656.650   8
   2   2  10 6901.19 598.885   1
  -2  -2 -11 561.938 202.226   8
   2   2  11 651.957 127.367   9
  -2  -2 -11 517.125 171.774   3
   2   2  11 477.466 161.646   4
  -2  -2 -12 2617.95 432.986   8
  -2  -2 -12 2739.21 392.238   3
   2   2  12 2177.46 369.049   4
   2   2  12 2738.06 256.146   9
  -2  -2 -13 11.4065 71.4812   8
  -2  -2 -13 134.867 103.630   3
   2   2  13 141.114 101.441   4
   2   2  14 52.2286 82.0762   4
  -2  -2 -14 165.990 115.688   3
   2   2  15 11.2535 84.7047   4
  -2  -2 -15-63.0872 75.7745   3
   2   2  16-234.381 158.721   4
   2   2  17 175.133 142.362   4
   2   3 -15-182.348 131.356  11
  -2  -3  15-64.5634 97.5202   4
  -2  -3  14 225.793 132.771   2
  -2  -3  14 306.915 174.035   9
   2   3 -14 319.961 153.992  11
  -2  -3  14 130.934 124.205   4
  -2  -3  13 153.218 110.113   2
  -2  -3  13 167.407 132.464   4
   2   3 -13 140.731 115.221  11
  -2  -3  13 151.172 118.252   9
  -2  -3  12 347.843 148.428   2
  -2  -3  12 467.805 193.800   4
  -2  -3  12 443.644 195.126   9
   2   3 -12 609.685 181.797  11
  -2  -3  11 348.777 172.125   4
  -2  -3  11 169.974 120.476   9
   2   3 -11 416.611 145.334  11
  -2  -3  11 239.838 129.683   2
  -2  -3  10 500.525 64.0899   3
  -2  -3  10 494.030 177.125   4
   2   3 -10 851.404 202.799  11
  -2  -3  10 400.134 172.176   9
  -2  -3  10 481.555 187.550   2
  -2  -3  10 605.189 73.9325   3
  -2  -3   9 1618.14 129.613   3
  -2  -3   9 2361.17 368.108   4
  -2  -3   9 1937.29 321.323   2
   2   3  -9 1802.36 275.743  11
  -2  -3   9 2102.17 373.511   9
  -2  -3   9 1883.77 153.076   3
  -2  -3   8 68.5247 57.7752   7
  -2  -3   8 32.0421 59.5357   1
  -2  -3   8-2.11827 17.0741   3
  -2  -3   8-35.1532 56.8357   4
  -2  -3   8 5.67123 61.4873   9
  -2  -3   8 12.7270 52.9231   2
  -2  -3   8-0.26683 21.1480   8
  -2  -3   7 2579.23 268.745   7
  -2  -3   7 2805.53 355.139   4
  -2  -3   7 2761.22 366.384   1
  -2  -3   7 2770.26 396.884   9
   2   3  -7 2944.80 303.919  11
  -2  -3   7 2812.14 363.207   2
  -2  -3   7 2378.22 272.341   8
  -2  -3   7 2378.39 196.244   3
  -2  -3   6 529.585 141.143   1
  -2  -3   6 632.655 135.661   7
   2   3  -6 813.108 145.017  11
  -2  -3   6 540.355 98.2671   3
  -2  -3   6 693.688 161.830   4
  -2  -3   6 424.793 162.080   9
  -2  -3   6 639.741 171.178   2
  -2  -3   6 536.316 113.771   8
  -2  -3   5 9034.76 404.171   3
  -2  -3   5 8122.10 477.976   7
  -2  -3   5 8868.18 659.696   9
  -2  -3   5 8266.98 525.970   4
  -2  -3   5 8881.82 621.089   2
  -2  -3   5 8072.06 535.155   1
   2   3  -5 8678.24 429.473  11
  -2  -3   5 8542.25 660.569  10
  -2  -3   5 7838.11 401.843   8
  -2  -3   4 26384.6 1043.23   2
  -2  -3   4 27827.2 902.959   7
  -2  -3   4 27146.1 734.152   3
  -2  -3   4 26782.5 1123.69  10
  -2  -3   4 25508.6 882.631   1
   2   3  -4 27334.1 881.567   1
  -2  -3   4 28175.6 1141.25   9
  -2  -3   4 25842.2 641.585   8
  -2  -3   3 854.608 164.253   7
  -2  -3   3 680.120 120.132   3
   2   3  -3 690.080 129.859   1
  -2  -3   3 650.623 124.560   1
  -2  -3   3 481.114 144.948  10
  -2  -3   3 642.227 85.5960   8
   2   3  -2 189.145 65.3970   1
   2   3  -2 247.918 77.9983   3
  -2  -3   2 192.314 65.6701   3
  -2  -3   2 147.459 57.5165   1
  -2  -3   1 385.919 80.0140   1
   2   3  -1 256.236 85.4244   3
  -2  -3   1 527.226 115.123   3
   2   3  -1 254.630 60.7148   1
  -2  -3   1 310.761 47.8703  11
  -2  -3   0 27499.1 830.059   3
   2   3   0 27399.6 603.043   1
  -2  -3   0 25644.3 504.805   4
   2   3   0 26619.7 876.478   3
  -2  -3  -1 31942.4 930.283   3
   2   3   1 31567.9 623.632   1
  -2  -3  -1 30172.3 472.646   4
   2   3   1 32462.5 1080.20   9
   2   3   1 31577.8 984.097   3
   2   3   2 837.698 107.752   1
   2   3   2 692.380 151.960   3
  -2  -3  -2 696.764 147.344   3
  -2  -3  -2 906.106 87.6391   4
  -2  -3  -2 661.633 134.186   2
   2   3   2 908.395 180.181   9
  -2  -3  -2 651.156 105.032   8
   2   3   3 13262.6 680.351   3
  -2  -3  -3 12408.2 388.514   4
   2   3   3 13038.2 417.068   4
  -2  -3  -3 12549.7 560.926   2
   2   3   3 12670.4 641.176   9
  -2  -3  -3 12801.1 520.390   8
  -2  -3  -4 468.193 112.374   8
   2   3   4 637.816 160.163   3
   2   3   4 416.358 87.7685   4
  -2  -3  -4 551.951 97.4249   4
   2   3   4 455.478 119.083   9
  -2  -3  -4 433.815 99.7093   2
   2   3   5 1881.77 281.143   3
  -2  -3  -5 1619.04 185.814   4
   2   3   5 1605.06 186.496   4
  -2  -3  -5 1748.95 191.338   2
   2   3   5 1706.66 232.010   9
  -2  -3  -5 1874.88 241.968   8
   2   3   6 3327.63 375.917   3
   2   3   6 2993.03 283.312   4
  -2  -3  -6 2844.57 228.659   2
   2   3   6 2932.26 299.718   9
  -2  -3  -6 2883.84 323.217   8
  -2  -3  -7 1049.90 211.811   8
   2   3   7 1162.03 235.091   3
   2   3   7 1122.49 190.425   4
  -2  -3  -7 1378.49 146.189   2
   2   3   7 1247.13 196.289   9
   2   3   8 12488.7 787.380   3
  -2  -3  -8 12214.9 739.222   3
  -2  -3  -8 10747.8 258.392   5
   2   3   8 12463.7 618.805   9
   2   3   8 11928.5 698.467   1
  -2  -3  -8 12754.5 768.500   8
  -2  -3  -9 625.160 197.284   8
   2   3   9 754.933 188.203   1
  -2  -3  -9 654.487 187.710   3
   2   3   9 627.223 164.853   4
   2   3   9 636.806 139.855   9
  -2  -3 -10 5760.56 546.025   3
   2   3  10 6131.01 543.408   4
   2   3  10 5737.22 552.227   1
   2   3  10 5620.73 422.884   9
  -2  -3 -10 5840.31 581.495   8
  -2  -3 -11 244.477 121.196   8
  -2  -3 -11 40.6804 86.3842   3
   2   3  11 54.4375 59.9332   4
  -2  -3 -12 2905.94 413.297   3
   2   3  12 3127.95 439.701   4
  -2  -3 -13 294.441 143.118   3
   2   3  13 419.504 176.728   4
   2   3  14 29.8283 65.2761   4
  -2  -3 -14 43.9705 83.9368   3
   2   3  15-126.578 117.504   4
  -2  -3 -15-2.08697 47.2942   3
   2   3  16 932.800 307.865   4
   2   3  17 1370.33 372.950   4
  -2  -4  14 420.014 166.938   2
  -2  -4  14 647.590 276.483   4
   2   4 -14 254.900 170.795  11
  -2  -4  14 458.549 193.717   9
  -2  -4  13-7.02932 41.7508   2
  -2  -4  13-63.4217 93.7326   4
   2   4 -13-84.0564 82.7803  11
  -2  -4  13-47.9205 73.3958   9
  -2  -4  12 144.214 102.229   2
  -2  -4  12 28.3132 52.5774   9
  -2  -4  12-141.204 121.404   4
   2   4 -12-91.4053 80.9561  11
  -2  -4  11 371.732 149.749   2
  -2  -4  11 270.497 119.822   4
   2   4 -11 139.742 89.3280  11
  -2  -4  11 155.277 108.009   9
  -2  -4  10 63.5163 54.2518   2
  -2  -4  10-24.3466 98.9832   4
   2   4 -10 160.351 89.7262  11
  -2  -4   9 1217.81 257.779   2
  -2  -4   9 1367.40 287.535   4
  -2  -4   9 1422.77 303.462   9
  -2  -4   8 430.562 152.506   4
  -2  -4   8 133.831 81.0146   9
   2   4  -8 471.629 167.382   1
  -2  -4   8 323.342 137.269   2
  -2  -4   7-24.8310 46.3456   7
  -2  -4   7-49.7388 82.2294   4
  -2  -4   7 3.47500 7.53503   3
   2   4  -7-95.0431 75.3475   1
   2   4  -7-108.857 58.5496  11
  -2  -4   7 83.1615 70.2126   1
  -2  -4   7-17.6968 58.9385   9
  -2  -4   7-67.2342 80.2332   2
  -2  -4   6 275.656 101.196   7
   2   4  -6 373.119 132.604   1
  -2  -4   6 266.690 52.5983   3
   2   4  -6 209.836 72.4938  11
  -2  -4   6 381.066 134.567   1
  -2  -4   6 130.285 80.5044   9
  -2  -4   6 330.431 123.518   2
  -2  -4   5 3555.90 221.461   3
  -2  -4   5 3253.42 329.137   7
  -2  -4   5 3115.38 349.367   1
   2   4  -5 3721.71 250.024  11
  -2  -4   5 4030.67 430.251   2
  -2  -4   5 3099.50 398.210   9
  -2  -4   4 8215.20 369.860   3
  -2  -4   4 9659.36 559.950   7
  -2  -4   4 7675.39 513.164   1
   2   4  -4 8936.11 543.119   1
  -2  -4   4 9806.45 652.855   2
  -2  -4   4 9479.52 697.031  10
  -2  -4   4 9382.15 665.384   9
  -2  -4   3 0.23676 39.2326   7
   2   4  -3-8.67352 31.0094   3
  -2  -4   3-25.2539 38.8089   1
  -2  -4   3-19.7239 39.8997   3
   2   4  -3-32.6860 68.6523   1
  -2  -4   3 45.1125 56.1337  10
  -2  -4   3-56.6754 103.068   9
  -2  -4   2 10671.8 472.726   3
  -2  -4   2 10966.8 607.713   7
  -2  -4   2 9508.11 489.806   1
   2   4  -2 10651.3 521.177   1
   2   4  -2 10495.9 509.517   3
  -2  -4   1 39903.8 1173.00   7
   2   4  -1 36797.4 1003.49   3
  -2  -4   1 37130.1 905.751   1
   2   4  -1 39676.2 943.437   1
  -2  -4   1 38282.3 939.951   3
  -2  -4   0 23457.0 771.868   3
   2   4   0 23872.1 697.104   1
  -2  -4   0 22413.4 612.747   4
   2   4   0 25547.3 1031.77   9
   2   4   0 23777.3 837.154   3
  -2  -4  -1 52806.1 1210.67   3
   2   4   1 51659.5 1289.90   3
   2   4   1 52106.6 994.496   1
  -2  -4  -1 52139.8 866.969   4
   2   4   1 51164.8 1430.68   9
   2   4   2 157532. 2324.18   3
  -2  -4  -2 163526. 2217.18   3
   2   4   2 161737. 1815.62   1
  -2  -4  -2 158769. 1564.83   8
  -2  -4  -2 157192. 1522.35   4
  -2  -4  -2 162013. 2207.89   2
   2   4   2 162919. 2515.03   9
   2   4   3 11378.9 649.059   3
  -2  -4  -3 11364.9 612.975   3
  -2  -4  -3 10980.8 425.803   4
   2   4   3 11202.1 466.013   4
  -2  -4  -3 11828.1 570.612   2
   2   4   3 10783.8 636.890   9
  -2  -4  -3 11754.5 491.973   8
   2   4   4 24726.0 983.564   3
  -2  -4  -4 24169.4 697.460   4
   2   4   4 25426.5 748.684   4
  -2  -4  -4 24469.1 793.174   2
   2   4   4 26722.3 990.246   9
  -2  -4  -4 25195.6 804.253   8
   2   4   5 6679.44 530.870   3
  -2  -4  -5 7432.13 423.059   4
   2   4   5 7829.79 536.818   9
   2   4   5 8197.24 454.569   4
  -2  -4  -5 7594.95 422.648   2
  -2  -4  -5 7834.19 491.574   8
   2   4   6 24959.4 1053.80   3
  -2  -4  -6 21842.3 795.671   4
   2   4   6 23950.3 838.231   4
   2   4   6 22246.2 903.034   9
  -2  -4  -6 23613.1 711.948   2
  -2  -4  -6 22725.0 910.037   8
   2   4   7 38503.9 1363.65   3
  -2  -4  -7 34315.0 1083.98   4
   2   4   7 36261.1 1143.35   9
  -2  -4  -7 36708.2 1233.82   8
  -2  -4  -8 1334.53 249.911   8
  -2  -4  -8 1147.91 207.819   7
   2   4   8 1526.65 281.728   3
  -2  -4  -8 1195.43 218.052   4
  -2  -4  -8 1055.99 227.569   3
   2   4   8 1350.46 225.198   9
  -2  -4  -9 5170.81 436.321   7
   2   4   9 6050.51 515.724   4
  -2  -4 -10 328.021 108.943   7
  -2  -4 -10 213.496 106.579   3
   2   4  10 245.444 117.637   4
  -2  -4 -11 1141.14 207.606   7
  -2  -4 -11 1054.34 248.345   3
   2   4  11 893.312 227.368   4
  -2  -4 -12 2706.78 317.253   7
   2   4  12 2998.32 436.922   4
  -2  -4 -12 2309.95 383.055   3
  -2  -4 -13 253.471 97.4562   7
  -2  -4 -13 192.099 121.726   3
   2   4  13 265.332 136.907   4
  -2  -4 -14 694.658 227.748   3
  -2  -4 -14 327.671 108.014   7
   2   4  14 363.196 173.515   4
   2   4  15 228.202 144.940   4
   2   4  16 13.1267 63.4239   4
   2   4  17 968.778 306.055   4
  -2  -5  14 271.510 187.357   4
  -2  -5  14 682.723 234.450   9
  -2  -5  13 6.96009 48.1596   2
  -2  -5  13-46.8626 101.069   4
  -2  -5  13 122.524 101.142   9
  -2  -5  12 98.5323 95.7738   2
  -2  -5  12-10.5234 62.5932   4
   2   5 -12-50.6267 61.8131  11
  -2  -5  12-53.6507 77.8112   9
  -2  -5  11-108.870 92.2343   2
  -2  -5  11 100.075 131.149   4
   2   5 -11-21.0521 54.8438  11
  -2  -5  11 123.537 89.1345   9
  -2  -5  10 1050.32 272.720   2
  -2  -5  10 599.194 208.271   4
   2   5 -10 1048.95 207.206  11
  -2  -5  10 910.469 246.686   9
  -2  -5   9 1115.13 266.099   2
  -2  -5   9 1035.95 271.930   9
   2   5  -9 1501.79 307.213   1
  -2  -5   9 1003.57 265.662   4
   2   5  -8-24.5799 58.9392   1
  -2  -5   8-49.4913 71.8418   2
   2   5  -8 12.8689 32.4304  11
  -2  -5   8 15.2021 70.2234   9
  -2  -5   7 278.879 135.661   2
   2   5  -7 173.388 104.815   1
  -2  -5   7 379.453 142.334   1
   2   5  -7 398.720 94.9489  11
  -2  -5   7 115.063 94.7632   9
  -2  -5   6 262.340 126.618   2
  -2  -5   6 433.804 136.582   7
  -2  -5   6 482.885 178.815   9
   2   5  -6 177.095 98.2115   1
  -2  -5   6 406.253 145.472   1
   2   5  -6 281.798 73.9040  11
  -2  -5   5 17472.9 804.595   7
  -2  -5   5 15481.0 409.083   3
  -2  -5   5 15793.3 830.283   1
   2   5  -5 16685.3 854.983   1
   2   5  -5 16423.9 459.581  11
  -2  -5   5 17987.7 935.895   2
  -2  -5   5 17578.2 956.147   9
  -2  -5   4 14583.0 733.615   7
  -2  -5   4 14599.1 467.987   3
  -2  -5   4 11989.4 677.664   1
  -2  -5   4 14440.0 817.412   2
  -2  -5   4 12785.1 802.313   9
  -2  -5   3 7258.89 520.244   7
  -2  -5   3 7220.36 364.290   3
  -2  -5   3 6019.26 455.883   1
   2   5  -3 6819.44 387.345   3
   2   5  -3 7618.55 517.491   1
  -2  -5   3 7928.38 589.348   2
  -2  -5   3 7441.77 622.914  10
  -2  -5   3 7187.49 587.695   9
  -2  -5   2 18218.7 825.267   7
  -2  -5   2 18138.4 621.889   3
  -2  -5   2 16270.5 712.446   1
   2   5  -2 18841.2 774.978   1
  -2  -5   2 19747.4 960.392  10
  -2  -5   2 17811.3 898.555   9
   2   5  -2 17039.2 664.528   3
  -2  -5   1 8257.64 450.409   3
  -2  -5   1 8448.09 565.176   7
  -2  -5   1 7311.84 454.055   1
   2   5  -1 8409.12 496.458   1
   2   5  -1 7833.02 618.012   9
   2   5  -1 8100.49 483.741   3
  -2  -5   0 47991.3 1349.80   7
  -2  -5   0 45792.7 1098.85   3
   2   5   0 46862.1 1132.78   1
  -2  -5   0 45178.7 1017.65   4
   2   5   0 47519.4 1479.98   9
   2   5   1 56724.4 1367.06   3
  -2  -5  -1 57353.7 1291.90   3
   2   5   1 56901.1 1221.89   1
  -2  -5  -1 56928.5 1108.17   4
  -2  -5  -1 55684.6 688.068  11
   2   5   1 58843.5 1616.80   9
   2   5   2 66065.5 1534.55   3
  -2  -5  -2 68827.2 1473.09   3
   2   5   2 66211.0 1346.71   1
  -2  -5  -2 63760.8 1158.52   4
   2   5   2 66259.8 1701.69   9
   2   5   3 101458. 1964.52   3
  -2  -5  -3 99297.0 1846.40   3
  -2  -5  -3 95157.5 1452.95   4
   2   5   3 102611. 2089.55   9
  -2  -5  -4 29039.6 1042.53   3
  -2  -5  -4 27873.8 824.343   4
   2   5   4 29432.8 900.654   4
   2   5   4 31280.1 1140.03   3
   2   5   4 28510.9 1098.93   9
  -2  -5  -5 428.686 137.173   7
   2   5   5 225.355 109.846   3
  -2  -5  -5 86.3790 73.7907   3
  -2  -5  -5 162.980 63.8772   4
   2   5   5 96.0715 66.1825   4
   2   5   5 219.548 99.0499   9
   2   5   6 16154.6 883.678   3
  -2  -5  -6 16414.1 800.431   7
  -2  -5  -6 15735.9 828.220   3
  -2  -5  -6 15571.9 707.195   4
   2   5   6 15304.9 719.234   4
   2   5   6 15225.4 799.434   9
   2   5   7 14483.0 866.507   3
  -2  -5  -7 13973.9 743.653   7
  -2  -5  -7 14345.9 816.365   3
  -2  -5  -7 13883.2 710.082   4
  -2  -5  -8 862.996 193.352   7
  -2  -5  -8 719.688 173.805   4
  -2  -5  -8 516.405 175.169   3
   2   5   8 682.243 174.340   4
  -2  -5  -9 386.566 121.826   7
  -2  -5  -9 503.399 157.278   4
  -2  -5  -9 600.469 190.736   3
   2   5   9 506.081 158.760   4
  -2  -5 -10 94.1770 78.6399   7
   2   5  10 195.325 108.400   4
  -2  -5 -10 124.431 83.8839   3
  -2  -5 -11 261.169 104.805   7
  -2  -5 -11 198.242 46.1561   5
  -2  -5 -11 177.930 109.895   3
   2   5  11 91.1286 80.9318   4
  -2  -5 -12 1199.01 217.040   7
  -2  -5 -12 1628.03 330.361   3
   2   5  12 1420.02 303.498   4
  -2  -5 -13 89.7621 54.2872   7
  -2  -5 -13 99.2303 84.9790   3
   2   5  13 105.682 110.611   4
  -2  -5 -14 571.794 150.470   7
   2   5  14 653.658 229.396   4
   2   5  15-18.5960 70.1202   4
   2   5  16-8.45914 54.8561   4
  -2  -6  13-106.338 113.271   4
  -2  -6  13-166.210 120.228   9
  -2  -6  12 287.193 168.638   4
  -2  -6  12 278.896 162.952   9
  -2  -6  11 380.892 170.625   2
   2   6 -11 340.728 125.146  11
  -2  -6  11 436.461 192.649   4
  -2  -6  11 444.003 197.742   9
  -2  -6  10 286.608 143.110   2
   2   6 -10 308.174 155.439   1
  -2  -6  10 276.603 145.168   4
  -2  -6  10 328.551 163.530   9
  -2  -6   9 335.491 144.737   2
  -2  -6   9 347.183 156.984   9
   2   6  -9 280.808 156.403   1
  -2  -6   8 740.336 213.509   2
   2   6  -8 509.677 171.249   1
   2   6  -8 591.481 125.473  11
  -2  -6   8 702.680 221.493   9
  -2  -6   7 904.248 230.388   2
   2   6  -7 1024.14 245.560   1
   2   6  -7 850.998 134.256  11
  -2  -6   7 1037.62 263.476   9
  -2  -6   6 799.950 212.395   2
   2   6  -6 502.770 166.037   1
  -2  -6   6 99.1376 78.0499   1
   2   6  -6 419.184 80.7698  11
  -2  -6   6 533.076 190.122   9
  -2  -6   5 313.365 142.157   2
  -2  -6   5 384.975 136.733   7
  -2  -6   5 242.921 110.114   1
   2   6  -5 479.235 159.715   1
  -2  -6   5 334.616 140.955   9
  -2  -6   4 4520.91 440.143   7
  -2  -6   4 3917.97 243.479   3
  -2  -6   4 3568.33 396.016   1
   2   6  -4 4572.42 456.045   1
  -2  -6   4 4429.31 472.180   2
  -2  -6   4 4855.04 507.881   9
   2   6  -4 3816.04 264.501   3
  -2  -6   3 1732.93 296.492   2
  -2  -6   3 1754.97 185.799   3
  -2  -6   3 1647.28 270.423   7
  -2  -6   3 2021.67 287.258   1
  -2  -6   3 1903.87 313.543   9
   2   6  -3 1566.41 196.220   3
  -2  -6   2 101.244 79.4706   2
  -2  -6   2 178.603 98.3831   7
   2   6  -2 228.340 86.4289   3
  -2  -6   2 159.312 65.3391   3
  -2  -6   2 230.391 113.554  10
  -2  -6   2 287.296 108.125   1
  -2  -6   1 353.317 116.082   7
   2   6  -1 184.792 79.1211   3
   2   6  -1 305.109 101.938   1
  -2  -6   1 409.379 106.511   3
  -2  -6   1 383.254 136.362  10
  -2  -6   1 357.360 108.864   1
   2   6  -1 434.830 157.672   9
   2   6   0 5186.10 411.245   3
  -2  -6   0 6670.08 528.498   7
  -2  -6   0 5627.30 405.687   3
   2   6   0 6123.35 558.572   9
   2   6   0 6045.58 456.186   1
  -2  -6   0 5628.85 407.961   4
   2   6   1 2492.15 297.339   3
  -2  -6  -1 2461.99 280.106   3
   2   6   1 2620.58 298.580   1
  -2  -6  -1 1978.61 235.571   4
  -2  -6  -1 2336.83 306.635   2
   2   6   1 2004.30 317.557   9
   2   6   2 10666.3 637.414   3
  -2  -6  -2 10052.3 594.141   3
   2   6   2 10355.7 598.302   1
  -2  -6  -2 10027.7 525.996   4
  -2  -6  -2 10284.3 404.274  11
  -2  -6  -2 10740.1 632.751   2
   2   6   2 10480.0 716.126   9
  -2  -6  -3 2420.13 301.131   3
   2   6   3 2487.71 320.634   3
   2   6   3 2212.72 281.975   1
  -2  -6  -3 2399.76 261.506   4
  -2  -6  -3 1964.94 207.835  11
   2   6   3 2537.11 351.084   9
  -2  -6  -4 294.043 128.510   7
   2   6   4 241.669 107.955   3
  -2  -6  -4 272.822 102.824   3
  -2  -6  -4 300.232 96.4484   4
  -2  -6  -4 201.884 83.2371  11
   2   6   4 253.701 95.8229   4
   2   6   4 322.306 131.173   9
  -2  -6  -5 198.969 112.441   7
   2   6   5 121.178 93.6902   3
  -2  -6  -5 14.9194 78.5831   3
  -2  -6  -5-19.6171 38.8756   4
   2   6   5 3.17293 28.4435   9
  -2  -6  -6 315.112 120.070   7
   2   6   6 241.293 124.494   3
  -2  -6  -6 533.351 164.138   3
  -2  -6  -6 258.238 101.946   4
   2   6   6 177.720 87.9167   9
  -2  -6  -7 5502.24 485.870   7
  -2  -6  -7 5281.97 464.727   4
   2   6   7 5728.70 496.681   4
  -2  -6  -7 5665.41 532.904   3
  -2  -6  -8 288.833 118.225   7
  -2  -6  -8 116.464 83.9555   4
  -2  -6  -8 364.009 142.140   3
   2   6   8 272.808 108.900   4
  -2  -6  -9 5350.83 485.237   7
  -2  -6  -9 5269.66 559.841   3
  -2  -6  -9 5347.95 519.204   4
   2   6   9 5052.15 516.223   4
  -2  -6 -10 395.771 139.001   7
   2   6  10 256.086 121.346   4
  -2  -6 -10 579.571 200.488   3
  -2  -6 -11 88.2944 78.5606   7
   2   6  11 16.7439 55.6653   4
  -2  -6 -11 145.228 101.424   3
  -2  -6 -12 1159.93 237.277   7
  -2  -6 -12 1480.81 324.645   3
   2   6  12 938.294 254.555   4
  -2  -6 -13 203.938 101.021   7
   2   6  13 260.201 151.230   4
  -2  -6 -14 1096.22 218.042   7
   2   6  14 1618.52 372.374   4
   2   6  15-143.213 122.844   4
  -2  -6 -16 231.028 164.454  11
   2   6  16-85.6997 100.194   4
  -2  -7  13 0.73276 61.1290   4
  -2  -7  12 89.5717 95.1401   4
   2   7 -11 25.7408 74.2926   1
  -2  -7  11-105.127 104.708   4
   2   7 -10 198.440 130.463   1
  -2  -7  10 379.898 170.494   9
   2   7  -9 384.058 175.421   1
   2   7  -9 225.897 90.2889  11
  -2  -7   9 413.393 173.196   9
  -2  -7   8 200.882 130.634   2
   2   7  -8 65.3904 68.7673   1
   2   7  -8 313.604 84.7471  11
  -2  -7   8 271.408 138.368   9
  -2  -7   7 1713.11 325.562   2
   2   7  -7 1514.19 164.586  11
  -2  -7   6 81.4236 109.914   2
   2   7  -6 14.2938 53.9850   1
  -2  -7   5 592.323 201.692   2
  -2  -7   5 582.753 185.472   1
   2   7  -5 470.317 165.868   1
  -2  -7   4 141.709 102.563   2
  -2  -7   4 133.666 89.3164   1
  -2  -7   4-52.1928 78.4891   7
   2   7  -4 47.0543 31.4255   3
   2   7  -4 51.8987 63.9603   1
  -2  -7   3 3149.12 390.832   7
  -2  -7   3 2829.93 366.457   1
   2   7  -3 3269.89 395.561   1
  -2  -7   3 2427.78 362.458   2
   2   7  -3 3116.82 283.857   3
  -2  -7   2 3298.21 402.331   7
  -2  -7   2 3218.45 289.057   3
  -2  -7   2 3520.95 390.340   1
   2   7  -2 3160.20 384.372   1
  -2  -7   2 3686.44 433.564   2
   2   7  -2 3112.67 304.115   3
   2   7  -1 8392.45 521.047   3
  -2  -7   1 10188.5 700.644   7
  -2  -7   1 9561.47 522.047   3
  -2  -7   1 8562.30 571.638   4
  -2  -7   1 9134.84 664.829   2
  -2  -7   0 1.97600 50.4552   2
  -2  -7   0-22.5253 76.5719   7
   2   7   0 1.80680 46.9758   3
   2   7   0 89.6461 81.9657   2
  -2  -7   0 11.8704 35.5707   3
  -2  -7   0 30.1199 49.5311  10
  -2  -7   0-20.1150 46.7607   4
  -2  -7  -1 441.474 154.557   7
   2   7   1 469.480 134.817   3
  -2  -7  -1 599.109 145.779   3
  -2  -7  -1 634.202 145.351   4
  -2  -7  -1 598.916 169.319  10
   2   7   1 506.758 150.660   2
   2   7   2 3659.85 389.699   3
  -2  -7  -2 3248.83 395.971   7
  -2  -7  -2 3582.14 368.193   3
  -2  -7  -2 3841.38 364.845   4
   2   7   2 3453.13 399.401   2
  -2  -7  -3 782.929 192.556   7
   2   7   3 864.011 199.533   3
  -2  -7  -3 768.314 183.986   3
  -2  -7  -3 788.082 139.844  11
  -2  -7  -3 693.549 155.596   4
   2   7   3 701.835 178.809   2
   2   7   3 760.385 133.704   8
   2   7   4 4474.46 463.517   3
  -2  -7  -4 4126.48 444.408   7
  -2  -7  -4 3805.30 409.337   3
  -2  -7  -4 3351.61 348.521   4
  -2  -7  -4 4137.09 349.549  11
   2   7   4 4228.77 425.898   2
   2   7   4 3852.72 333.678   8
  -2  -7  -5 795.859 197.157   7
  -2  -7  -5 1226.81 237.950   3
  -2  -7  -5 990.700 197.600   4
  -2  -7  -5 658.192 155.981  11
   2   7   5 651.400 171.241   2
   2   7   5 730.727 163.535   8
  -2  -7  -6 36.3026 47.5095   7
   2   7   6 148.447 84.6689   8
  -2  -7  -6 86.0933 51.1063   3
  -2  -7  -6 173.720 94.1266   4
  -2  -7  -6-25.2969 56.9939  11
   2   7   6 49.6290 57.8679   4
   2   7   6 170.089 83.1781   2
  -2  -7  -7 397.406 143.375   7
  -2  -7  -7 666.944 175.407   4
  -2  -7  -7 480.725 167.734   3
   2   7   7 679.690 178.948   4
  -2  -7  -7 675.937 181.519  11
   2   7   7 511.461 154.461   8
  -2  -7  -8-49.9266 65.3903   7
  -2  -7  -8-3.34276 32.5304   4
  -2  -7  -8 118.899 116.373   3
   2   7   8 58.3643 64.0941   4
  -2  -7  -8-3.40410 57.0739  11
  -2  -7  -9 3705.93 428.790   7
  -2  -7  -9 3900.09 502.370   3
   2   7   9 3637.84 463.250   4
  -2  -7  -9 3791.58 468.832  11
  -2  -7 -10 182.010 108.156   7
  -2  -7 -10 132.525 90.8346  11
  -2  -7 -10 131.183 109.633   3
   2   7  10 221.559 122.989   4
  -2  -7 -11 1341.80 257.723   7
  -2  -7 -11 1041.45 272.750  11
   2   7  11 1154.13 280.831   4
  -2  -7 -12 300.944 131.958   7
  -2  -7 -12 143.229 86.5138  11
   2   7  12 369.206 172.777   4
  -2  -7 -13 48.0884 79.8971   7
   2   7  13 59.7267 81.2990   4
  -2  -7 -13-33.3338 75.1127  11
  -2  -7 -14 147.395 131.943  11
   2   7  14 85.5275 101.616   4
  -2  -7 -15-202.676 153.537  11
   2   7  15 35.7123 69.0144   4
  -2  -7 -16 428.532 238.382  11
   2   7  16-48.6394 96.8739   4
  -2  -8  12 102.263 146.431   4
   2   8 -12 209.984 150.307   1
   2   8 -11 182.329 138.335   1
  -2  -8  10 406.369 156.107   6
   2   8 -10 442.318 207.185   1
   2   8  -9 337.230 170.899   1
   2   8  -8-160.586 115.175   1
   2   8  -7 270.900 140.720   1
   2   8  -6 286.507 138.644   1
   2   8  -5 2495.49 394.025   1
   2   8  -4 99.2411 50.4218   3
   2   8  -4 133.282 100.505   1
   2   8  -3 1201.57 264.486   1
   2   8  -3 831.419 152.651   3
  -2  -8   3 1087.41 248.329   1
  -2  -8   2-40.3259 99.8260   7
   2   8  -2 97.0971 75.3905   1
   2   8  -2 17.4941 46.2702   3
  -2  -8   2 127.190 87.7005   1
   2   8  -1 3707.27 360.974   3
  -2  -8   1 3865.43 455.380   7
   2   8  -1 4161.73 461.456   1
  -2  -8   1 3365.89 388.101   4
   2   8   0 358.248 110.205   3
   2   8   0 365.199 129.231   1
  -2  -8   0 390.225 149.953   7
  -2  -8   0 459.050 141.947   4
  -2  -8  -1-47.1397 91.9668   7
   2   8   1-75.4660 71.9761   1
   2   8   1-17.7052 52.5929   3
  -2  -8  -1 71.6542 44.8827   3
  -2  -8  -1-64.7256 58.1784   4
  -2  -8  -1 110.855 82.9644  10
  -2  -8  -2-42.0871 75.2056   7
   2   8   2 13.1402 62.1483   1
   2   8   2 29.9003 48.6468   3
  -2  -8  -2-51.7884 82.9766   3
  -2  -8  -2-105.619 72.5857   4
  -2  -8  -2 10.0220 36.7976  10
   2   8   2-9.95117 19.6330   8
   2   8   3 243.837 79.1135   8
   2   8   3 207.034 110.592   1
  -2  -8  -3 263.699 126.144   7
   2   8   3 180.978 72.7300   3
  -2  -8  -3 97.6519 80.9685   3
  -2  -8  -3 287.971 119.644   4
   2   8   3 23.2953 46.3644   2
  -2  -8  -4 6016.40 563.973   7
  -2  -8  -4 6212.46 549.181   3
   2   8   4 6236.78 565.066   1
  -2  -8  -4 5716.39 431.313  11
  -2  -8  -4 5903.97 503.417   4
   2   8   4 5830.22 533.250   2
   2   8   4 5663.25 422.715   8
   2   8   5 1227.05 216.417   8
  -2  -8  -5 1492.10 289.554   7
  -2  -8  -5 1542.26 280.561   3
  -2  -8  -5 1075.64 219.475   4
  -2  -8  -5 1436.70 238.566  11
   2   8   5 1452.62 258.312   2
   2   8   5 1189.38 251.944   4
  -2  -8  -6 2484.71 373.137   7
  -2  -8  -6 2927.21 403.349   3
  -2  -8  -6 2231.35 325.144   4
  -2  -8  -6 2659.76 339.343  11
   2   8   6 1916.31 294.926   2
   2   8   6 1949.83 329.550   4
   2   8   6 2198.31 305.494   8
  -2  -8  -7 930.772 220.889   7
  -2  -8  -7 1294.16 255.771   4
  -2  -8  -7 704.176 214.321   3
  -2  -8  -7 975.328 224.590  11
   2   8   7 927.685 228.613   4
   2   8   7 927.835 198.910   2
   2   8   7 836.671 203.771   8
  -2  -8  -8 311.347 139.848   7
   2   8   8 275.850 109.641   2
  -2  -8  -8 361.771 140.960  11
   2   8   8 377.101 155.018   4
  -2  -8  -9 2955.40 403.990   7
  -2  -8  -9 2530.48 390.198  11
   2   8   9 2325.95 390.632   4
  -2  -8 -10 184.220 101.418   7
  -2  -8 -10 97.0846 95.2274  11
   2   8  10 52.1189 76.2405   4
  -2  -8 -11 792.159 213.294   7
  -2  -8 -11 724.306 230.303  11
   2   8  11 594.899 214.661   4
  -2  -8 -12 371.552 171.178  11
   2   8  12 716.507 247.237   4
  -2  -8 -13 993.478 299.867  11
   2   8  13 603.379 230.094   4
  -2  -8 -14 429.570 208.321  11
   2   8  14 79.5436 102.371   4
  -2  -8 -15 155.040 132.151  11
   2   8  15 66.7665 92.8752   4
   2   9 -11-129.063 126.160   1
  -2  -9  10 60.1855 80.3980   6
   2   9 -10 198.552 149.971   1
   2   9  -9 48.7045 89.1699   1
   2   9  -8 125.987 95.6197   1
   2   9  -7 385.175 180.660   1
   2   9  -6 1039.04 282.672   1
   2   9  -5 1932.79 368.607   1
   2   9  -4 504.276 184.462   1
   2   9  -4 427.749 105.416   3
   2   9  -3-0.68532 20.8637   3
   2   9  -3-4.62830 107.091   1
   2   9  -2 282.577 102.420   3
   2   9  -2 165.885 100.223   1
  -2  -9   2 367.520 152.479   4
   2   9  -1 683.713 163.109   3
   2   9  -1 599.861 195.430   1
  -2  -9   1 523.807 167.422   4
  -2  -9   0 966.304 245.353   7
   2   9   0 1113.09 220.427   3
   2   9   0 1009.59 240.585   1
  -2  -9   0 1088.64 238.168   4
  -2  -9  -1 264.965 139.010   7
   2   9   1 372.641 143.709   1
   2   9   1-37.4444 53.6431   3
  -2  -9  -1 84.5210 83.4170   4
   2   9   1 230.657 59.8347   8
   2   9   2 118.101 49.3119   8
  -2  -9  -2-17.1311 106.506   7
   2   9   2 4.13121 58.8482   1
   2   9   2 83.8677 67.9915   3
  -2  -9  -2 136.276 80.1272   4
  -2  -9  -2 47.9835 55.7683  10
   2   9   3 269.317 89.1503   8
   2   9   3 88.1065 89.2430   1
  -2  -9  -3 250.709 130.843   7
  -2  -9  -3 332.733 126.502   4
  -2  -9  -3 179.797 100.799  10
   2   9   4 1315.20 214.096   8
  -2  -9  -4 1614.40 290.661   4
  -2  -9  -4 1206.79 225.531  10
  -2  -9  -4 2087.22 356.688   7
   2   9   4 1741.30 320.205   1
   2   9   5 986.761 197.310   8
  -2  -9  -5 660.835 201.172   7
  -2  -9  -5 983.927 221.590   4
  -2  -9  -5 692.718 167.118  11
   2   9   5 708.238 217.627   1
   2   9   6 737.375 187.330   8
  -2  -9  -6 762.456 211.012   7
  -2  -9  -6 848.361 202.545  11
   2   9   6 829.860 219.687   4
  -2  -9  -7 294.940 152.353   7
  -2  -9  -7 328.457 152.889  11
   2   9   7 85.1902 79.7892   4
   2   9   7 148.718 75.0768   2
  -2  -9  -8 507.803 191.627   7
  -2  -9  -8 346.905 151.229  11
   2   9   8 267.476 125.300   4
   2   9   8 514.780 161.057   2
  -2  -9  -9 211.221 128.764   7
  -2  -9  -9 145.002 122.323  11
   2   9   9 364.251 167.950   4
   2   9   9 239.739 100.454   2
  -2  -9 -10 996.112 268.404  11
   2   9  10 1314.71 307.425   4
  -2  -9 -11 680.953 227.698  11
   2   9  11 858.459 268.559   4
  -2  -9 -12 970.279 289.452  11
   2   9  12 1439.48 359.072   4
  -2  -9 -13 1211.49 350.758  11
   2   9  13 1321.11 345.959   4
  -2  -9 -14-85.2746 113.232  11
   2   9  14 360.244 187.590   4
   2  10 -10 545.284 240.796   1
  -2 -10   9 185.660 121.858   6
   2  10  -9 153.102 157.755   1
   2  10  -8 387.340 214.678   1
   2  10  -7 85.5703 101.904   1
   2  10  -6 1934.38 399.346   1
   2  10  -5 132.258 137.271   1
   2  10  -4 224.851 138.538   1
   2  10  -3 391.581 159.338   1
   2  10  -2 120.475 70.4133   3
   2  10  -2 105.258 102.882   1
   2  10  -1 674.040 169.690   3
   2  10  -1 697.833 223.726   1
   2  10   0 355.399 133.425   3
   2  10   0 455.092 193.048   1
   2  10   0 404.553 62.7582   8
   2  10   1 387.982 82.0993   8
   2  10   1 237.119 119.092   1
   2  10   1 197.108 101.085   3
   2  10   2 1090.36 162.318   8
   2  10   2 1127.45 273.353   1
   2  10   3 65.1579 43.5910   8
   2  10   3 99.2300 96.1356   1
  -2 -10  -3 11.1279 41.0417  10
   2  10   4 1054.27 193.661   8
   2  10   4 1172.46 278.778   1
  -2 -10  -4 996.760 216.346  10
   2  10   5 220.422 96.4430   8
  -2 -10  -5 236.447 110.688  10
   2  10   5 226.051 138.066   1
   2  10   6 5501.52 619.204   1
  -2 -10  -6 4434.87 414.784  10
  -2 -10  -7 1475.16 293.168  11
   2  10   7 1347.18 307.332   4
  -2 -10  -8 211.551 115.905  11
   2  10   8 234.009 138.954   4
  -2 -10  -9 361.070 145.964  11
   2  10   9 606.028 239.745   4
  -2 -10 -10 678.647 234.667  11
   2  10  10 666.315 247.194   4
  -2 -10 -11 1851.02 395.206  11
   2  10  11 2529.68 463.217   4
  -2 -10 -12 33.3373 110.351  11
   2  10  12 65.6298 107.831   4
  -2 -10 -13 901.941 319.679  11
   2  10  13 764.577 285.482   4
   2  11  -9-101.292 115.950   1
  -2 -11   9 127.040 137.943   6
  -2 -11   8-55.8402 89.4487   6
   2  11  -8 2.93615 68.3635   1
   2  11  -7-68.4999 128.316   1
   2  11  -6-146.845 132.201   1
   2  11  -5 466.215 217.593   1
   2  11  -4 64.1313 116.007   1
   2  11  -3 1696.95 377.043   1
   2  11  -2 138.733 119.881   1
   2  11  -1 409.127 157.709   1
   2  11   0 944.186 263.478   1
   2  11   1 1805.08 378.667   1
   2  11   2 31.2233 99.4480   1
   2  11   3 419.577 155.371   1
   2  11   4-142.795 113.088   1
   2  11   5 40.0369 71.5399   1
   2  11   6 443.635 205.005   1
   2  11   7 871.716 273.437   1
   2  11   8 422.966 170.325   4
   2  11   9-78.2188 105.471   4
  -2 -11  -9 132.663 107.004  11
  -2 -11 -10 517.514 208.223  11
   2  11  10 408.129 223.336   4
  -2 -11 -11 1936.20 410.702  11
   2  11  11 2180.88 445.116   4
  -2 -11 -12 202.768 179.533  11
   2  11  12 125.925 115.111   4
   2  12  -7 764.741 286.542   1
   2  12  -6 749.334 273.288   1
   2  12  -5-46.1454 93.9525   1
   2  12  -4 1473.94 366.706   1
   2  12  -3 2272.77 460.021   1
   2  12  -2 147.674 130.244   1
   2  12  -1-143.636 122.255   1
   2  12   0 27.4384 80.1084   1
   2  12   1 2401.06 448.210   1
   2  12   2 886.275 282.121   1
   2  12   3 95.4338 86.3974   1
   2  12   4 237.745 150.308   1
   2  12   5-53.8958 81.5204   1
   2  12   6 91.2618 99.3236   1
   2  12   7 73.3059 116.481   1
   2  12   8 342.094 184.008   1
   2  12   9 38.1270 79.5067   1
   2  12  10-50.1508 98.2783   4
  -2 -12 -11-130.378 119.659  11
   2  12  11-44.4523 83.9871   4
   2  13  -5 554.429 251.065   1
   2  13  -4 496.941 244.742   1
   2  13  -3 573.075 244.494   1
   2  13  -2 307.438 185.210   1
   2  13  -1 0.71112 125.498   1
   2  13   0 194.576 156.515   1
   2  13   1-70.6118 100.151   1
   2  13   2 88.6782 90.8652   1
   2  13   3 219.907 151.532   1
   2  13   4 227.931 178.701   1
   2  13   5 30.7422 77.7563   1
   2  13   6 16.7754 72.2663   1
   2  13   7-144.148 132.912   1
   2  13   8 398.057 204.798   1
   2  13   9 79.2999 104.076   1
   2  14  -2 137.346 163.718   1
   2  14  -1 7.11937 48.9729   1
   2  14   0 95.9522 107.383   1
   2  14   1 142.498 152.987   1
   2  14   2-109.860 119.120   1
   2  14   3 444.382 215.908   1
   2  14   4-0.77332 73.0337   1
   2  14   5 379.291 207.822   1
   2  14   6 236.446 172.125   1
  -3  12   5 470.796 234.038   1
  -3  12   4 309.603 210.004   1
  -3  12   3 214.555 167.211   1
  -3  12   2 363.018 177.684   1
  -3  12   1 1460.13 397.601   1
  -3  12   0 119.685 121.887   1
  -3  12  -1 25.0830 70.9519   1
  -3  12  -2 176.847 148.177   1
  -3  12  -3 4209.45 651.414   3
  -3  12  -3 4241.10 679.558   1
  -3  12  -4 1077.29 339.018   3
  -3  12  -4 410.949 229.760   1
  -3  12  -5 1657.46 395.144   3
  -3  12  -5 1539.35 406.358   1
   3 -11  -7 123.956 146.995   5
  -3  11   7 386.284 216.091   1
   3 -11  -6 5435.57 805.272   5
  -3  11   6 4465.73 680.166   1
  -3  11   5 102.108 123.338   1
  -3  11   4 1680.30 409.880   1
  -3  11   3 501.056 235.515   1
  -3  11   2 1804.29 418.448   1
  -3  11   1 250.347 152.275   1
  -3  11   0 1470.30 371.949   1
  -3  11  -1 2525.17 490.842   1
  -3  11  -2 412.065 210.015   1
  -3  11  -3 81.8168 84.7337   3
  -3  11  -3 477.210 220.303   1
  -3  11  -4 197.652 168.998   3
  -3  11  -4 319.877 166.125   1
  -3  11  -5 4152.40 651.472   1
  -3  11  -5 4081.92 625.834   3
  -3  11  -6 1496.04 403.806   1
  -3  11  -6 1316.73 340.320   3
  -3  11  -7-134.869 127.945   1
  -3  11  -7 240.626 150.523   3
  -3  11  -8 62.0426 97.8799   3
  -3  11  -8 35.2293 90.5552   1
   3 -10  -9 669.604 268.122   5
  -3  10   9 440.619 249.633   4
   3 -10  -8 217.014 166.563   5
  -3  10   8-231.749 168.627   4
   3 -10  -7 838.263 290.641   5
  -3  10   7 417.880 191.002   1
  -3  10   6 321.630 177.828   1
   3 -10  -6 691.748 267.237   5
  -3  10   5 1581.18 383.372   1
  -3  10   4 2363.27 457.872   1
  -3  10   3-16.9605 66.9214   1
  -3  10   2 555.644 225.595   1
  -3  10   1-33.2189 94.1632   1
  -3  10   0 6545.77 753.000   1
  -3  10  -1 6068.18 717.289   1
  -3  10  -2-44.0873 141.557   1
  -3  10  -3 220.206 172.890   3
  -3  10  -3 405.098 188.966   1
  -3  10  -4-82.4423 96.3307   3
  -3  10  -4 192.440 147.318   1
  -3  10  -5 3291.19 528.654   3
  -3  10  -5 3125.61 540.793   1
  -3  10  -6 906.894 290.613   1
  -3  10  -6 725.695 246.730   3
  -3  10  -7 135.765 139.109   1
  -3  10  -7 270.125 150.748   3
  -3  10  -8 725.606 238.882   3
  -3  10  -8 648.559 248.202   1
  -3  10  -9 577.700 223.200   3
  -3  10  -9 537.540 227.102   1
   3  -9 -10 327.221 198.797   5
  -3   9  10 216.165 170.246   4
   3  -9  -9 3687.05 626.062   5
  -3   9   9 3313.35 597.699   4
   3  -9  -8 286.115 153.387   5
  -3   9   8 125.881 117.842   4
   3  -9  -7 748.542 289.344   5
  -3   9   7 761.051 271.966   4
   3  -9  -6 1108.67 339.746   5
  -3   9   6 531.568 204.927   1
  -3   9   6 915.718 299.576   4
   3  -9  -5 3338.47 567.975   5
  -3   9   5 2297.82 438.079   1
  -3   9   4 6934.75 750.311   1
  -3   9   3-92.4051 97.0980   1
  -3   9   2-23.5280 65.4673   1
  -3   9   1-32.5833 77.8483   1
  -3   9   0 4865.08 608.007   1
  -3   9  -1 2269.32 415.895   1
  -3   9  -2 848.644 257.987   1
  -3   9  -3 149.863 118.800   3
  -3   9  -3 221.674 123.953   1
  -3   9  -4 91.9256 99.2868   3
  -3   9  -4-172.795 131.148   1
  -3   9  -5 5129.59 642.658   1
  -3   9  -5 5747.85 677.103   3
  -3   9  -6 357.985 165.574   1
  -3   9  -6 403.611 187.397   3
  -3   9  -7 2135.65 406.377   3
  -3   9  -7 2138.37 433.108   1
  -3   9  -8 1488.83 327.614   3
  -3   9  -8 1346.66 344.386   1
  -3   9  -9 144.027 116.802   3
  -3   9  -9-149.800 136.037   1
  -3   9 -10 518.160 191.817   3
  -3   9 -10 383.483 201.532   1
  -3   9 -11-262.608 170.965   1
   3  -8 -11 1406.01 393.859   5
  -3   8  11 939.004 341.197   4
   3  -8 -10 381.250 223.056   5
  -3   8  10 245.291 170.543   4
   3  -8  -9 1843.91 441.330   5
  -3   8   9 2010.36 449.263   4
   3  -8  -8 177.110 163.437   5
  -3   8   8 285.687 169.807   4
   3  -8  -7 1488.28 396.338   5
  -3   8   7 1277.99 337.144   4
   3  -8  -6-121.721 126.025   5
  -3   8   6-96.6247 105.258   4
   3  -8  -5 1212.79 326.201   5
  -3   8   5 1085.22 287.289   1
  -3   8   5 1203.40 307.968   4
  -3   8   4 2984.27 470.454   1
   3  -8  -4 3454.33 543.005   5
  -3   8   3 3313.60 488.594   1
  -3   8   2 4221.82 544.596   1
  -3   8   1 268.313 148.062   1
  -3   8   0 291.507 102.776   1
  -3   8  -1 5647.54 615.138   1
  -3   8  -2 758.007 222.759   1
  -3   8  -3 4953.42 594.721   1
  -3   8  -3 5176.86 624.594   3
  -3   8  -4 3527.83 500.934   1
  -3   8  -4 4192.05 563.439   3
  -3   8  -5 136.962 80.3031   3
  -3   8  -5 93.3467 97.6841   1
  -3   8  -6 327.844 171.697   1
  -3   8  -6 339.876 168.633   3
  -3   8  -7 5378.71 651.977   1
  -3   8  -7 6035.32 660.063   3
  -3   8  -8 1169.04 294.851   3
  -3   8  -8 888.253 279.145   1
  -3   8  -9 1795.84 360.743   3
  -3   8  -9 1630.39 380.005   1
  -3   8 -10 696.942 218.368   3
  -3   8 -10 859.001 278.202   1
  -3   8 -11-43.1868 83.5479   1
  -3   8 -11 297.591 144.860   3
  -3   8 -12-242.411 163.282   1
   3  -7 -11-55.6120 102.472   5
  -3   7  11-239.696 160.613   4
   3  -7 -10-139.828 134.737   5
  -3   7  10 305.227 158.844   4
   3  -7  -9 2988.49 541.669   5
  -3   7   9 2264.74 458.143   4
   3  -7  -8-97.8225 120.390   5
  -3   7   8 186.604 153.375   4
   3  -7  -7 3358.08 545.299   5
  -3   7   7 3366.75 523.653   4
   3  -7  -6 284.311 159.744   5
  -3   7   6 126.845 74.0646   4
   3  -7  -5 103.096 112.157   5
  -3   7   5-28.9844 114.190   4
   3  -7  -4 63.5037 113.344   5
  -3   7   4-39.4214 63.9197   1
   3  -7  -3 1318.62 310.359   5
  -3   7   3 1351.56 289.953   1
  -3   7   2 189.301 108.385   1
  -3   7   1 1252.44 276.787   1
  -3   7   0 847.268 222.152   1
  -3   7  -1 151.194 88.7053   1
  -3   7  -2 6679.18 627.438   1
  -3   7  -2 6636.39 688.795   3
  -3   7  -3 137.048 103.007   3
  -3   7  -3 320.542 143.336   1
  -3   7  -4 10193.8 800.584   1
  -3   7  -4 9763.99 830.521   3
  -3   7  -5 544.286 186.954   1
  -3   7  -5 341.576 166.713   3
  -3   7  -6 3103.41 456.573   1
  -3   7  -6 3656.56 505.301   3
  -3   7  -7 2557.83 422.797   3
  -3   7  -7 3035.95 464.477   1
  -3   7  -8 1087.50 285.910   3
  -3   7  -8 850.298 256.908   1
  -3   7  -9 3087.89 454.042   3
  -3   7  -9 2466.81 444.178   1
  -3   7 -10 735.128 262.862   1
  -3   7 -10 497.905 170.522   3
  -3   7 -11 138.282 110.537   3
  -3   7 -11 337.522 174.572   1
  -3   7 -12 577.743 188.620   3
  -3   7 -12 517.561 236.774   1
  -3   7 -13 274.944 176.260   1
  -3   6  12 181.515 146.634   4
   3  -6 -11 138.852 128.466   5
  -3   6  11-6.40937 52.5158   4
   3  -6 -10 557.923 228.437   5
  -3   6  10-132.836 120.748   4
   3  -6  -9 480.923 218.139   5
  -3   6   9 515.353 191.957   4
   3  -6  -8 4160.75 599.065   5
  -3   6   8 4379.41 588.539   4
   3  -6  -7 6308.04 726.072   5
  -3   6   7 5902.75 660.667   4
   3  -6  -6 161.009 112.306   5
  -3   6   6 318.875 135.512   4
   3  -6  -5 150.134 128.743   5
  -3   6   5 18.2272 46.0054   4
   3  -6  -4 3944.51 545.860   5
  -3   6   4 3088.87 443.023   4
  -3   6   3 59048.4 1800.42   1
   3  -6  -3 60908.0 2063.91   5
  -3   6   2 25066.5 1160.83   1
   3  -6  -2 24586.9 1165.40   4
  -3   6   1 36881.2 1390.58   1
   3  -6  -1 36721.0 1406.06   4
  -3   6   0 60189.0 1748.84   1
   3  -6   0 61163.5 1833.16   4
  -3   6  -1 8381.27 653.431   1
   3  -6   1 9068.24 709.554   4
  -3   6  -2 25.9332 69.0731   3
  -3   6  -2-47.5145 115.434   1
  -3   6  -3 1614.04 334.370   3
   3  -6   3 1241.75 286.046   4
  -3   6  -3 1466.02 277.175   1
   3  -6   4 14079.2 889.214   1
  -3   6  -4 15108.9 910.474   1
  -3   6  -4 14563.9 978.249   3
   3  -6   5 8656.93 712.710   1
  -3   6  -5 8736.56 704.902   1
  -3   6  -5 9189.83 771.132   3
  -3   6  -6 59.7405 39.0997   3
  -3   6  -6 91.7165 53.9924   1
  -3   6  -7 1035.86 261.726   3
  -3   6  -7 825.882 228.620   1
  -3   6  -8-29.5650 70.1646   3
  -3   6  -8 53.1078 49.0118   1
  -3   6  -9 4289.29 526.186   3
  -3   6  -9 4764.07 578.448   1
  -3   6 -10 375.191 173.581   1
  -3   6 -10 634.717 204.834   3
  -3   6 -11 39.2631 46.2588   3
  -3   6 -11-14.7700 54.0200   1
  -3   6 -12 2.55142 43.2551   1
  -3   6 -12 156.280 67.0178   3
  -3   6 -13 241.062 128.130   3
  -3   6 -13 75.1413 96.3117   1
  -3   6 -14 772.516 294.686   1
  -3   6 -14 1009.26 338.784   8
  -3   5  13 121.631 125.609   4
  -3   5  12 983.066 306.330   4
  -3   5  11-206.991 147.378   4
   3  -5 -10 69.5315 144.493   5
  -3   5  10-127.448 114.580   4
   3  -5  -9 1331.80 346.008   5
  -3   5   9 1632.09 351.591   4
   3  -5  -8 2967.25 493.280   5
  -3   5   8 2748.83 448.339   4
  -3   5   7 12388.2 911.038   4
  -3   5   7 11279.6 700.905  10
   3  -5  -6 1445.86 334.622   5
  -3   5   6 1365.23 296.909   4
   3  -5  -5 1780.44 358.586   5
  -3   5   5 1688.21 317.941   4
   3  -5  -4 1333.44 309.241   5
   3  -5  -4 1157.01 251.716   4
  -3   5   4 1054.07 245.094   4
  -3   5   3 8992.33 658.323   1
   3  -5  -3 9725.43 797.972   5
   3  -5  -3 9298.33 675.993   4
  -3   5   3 10024.6 733.901   4
  -3   5   2 7215.29 572.881   1
   3  -5  -2 7833.65 698.825   5
   3  -5  -2 7086.85 581.861   4
  -3   5   1 2424.79 329.205   1
   3  -5  -1 2629.74 396.356   5
   3  -5  -1 2316.62 325.883   4
  -3   5   0 6427.90 528.023   1
   3  -5   0 6696.95 623.580   5
   3  -5   0 6270.21 538.698   4
  -3   5  -1 5164.32 470.664   1
  -3   5  -1 5221.48 572.500   3
   3  -5   1 4644.28 467.080   4
  -3   5  -2 10954.6 693.032   1
   3  -5   2 11180.5 737.420   4
  -3   5  -2 10392.8 798.291   3
  -3   5  -3 1195.17 274.845   3
  -3   5  -3 1171.63 227.314   1
   3  -5   3 681.145 199.747   4
   3  -5   4 29181.1 1182.54   1
  -3   5  -4 29860.6 1179.47   1
  -3   5  -4 30214.3 1354.05   3
   3  -5   5 2507.72 359.707   1
  -3   5  -5 2216.79 374.521   3
  -3   5  -5 2802.14 372.758   1
   3  -5   6 2798.55 397.919   1
  -3   5  -6 3439.53 425.026   1
  -3   5  -6 3558.37 468.739   3
  -3   5  -7-110.093 95.0788   3
  -3   5  -7-79.4292 108.263   1
  -3   5  -8 111.449 90.9947   3
  -3   5  -8 140.866 40.3822   9
  -3   5  -8 99.5796 76.0282   1
  -3   5  -9 6217.08 618.399   3
  -3   5  -9 5495.99 597.592   1
  -3   5 -10 20.5216 56.2378   3
  -3   5 -10-164.326 115.742   1
  -3   5 -11 1732.56 355.838   1
  -3   5 -11 2033.83 347.212   3
  -3   5 -12 132.493 96.4565   3
  -3   5 -12 117.205 105.542   1
  -3   5 -13 66.4833 68.0103   1
  -3   5 -13-41.7134 57.3891   3
  -3   5 -13 96.6466 116.465   8
  -3   5 -14 536.088 246.375   8
  -3   4  13 745.567 289.738   4
  -3   4  12 1316.47 344.517   4
  -3   4  11 288.482 142.349   4
  -3   4  10 1235.97 308.080   4
   3  -4  -9-30.5304 75.8588   5
  -3   4   9-65.7999 83.5091   4
   3  -4  -8 211.889 128.969   5
  -3   4   8 291.600 157.520   4
  -3   4   7 122.684 81.4133   6
   3  -4  -7 313.333 167.312   5
  -3   4   7 49.2602 70.2267   4
  -3   4   7 184.203 95.0377  10
  -3   4   6 2173.15 316.600   6
   3  -4  -6 2358.51 410.079   5
  -3   4   6 2187.66 351.482   4
   3  -4  -5 1677.42 337.386   5
   3  -4  -5 1192.75 243.779   4
  -3   4   5 1731.63 312.547   4
   3  -4  -4 339.778 162.855   5
   3  -4  -4 176.079 90.6354   4
  -3   4   4 262.040 113.185   4
   3  -4  -3 1685.59 320.535   5
   3  -4  -3 2070.09 295.710   4
  -3   4   3 1491.42 269.323   4
   3  -4  -2 807.622 216.272   5
   3  -4  -2 349.323 120.519   4
  -3   4   2 919.720 186.709   1
  -3   4   1 11748.9 663.934   1
   3  -4  -1 12254.9 816.770   5
   3  -4  -1 12310.0 691.598   4
  -3   4   0 40050.5 1196.27   1
   3  -4   0 43014.9 1484.31   5
   3  -4   0 39537.4 1236.42   4
  -3   4   0 41298.3 1534.47   3
   3  -4   1 6404.61 567.967   5
  -3   4  -1 6612.76 481.875   1
   3  -4   1 6085.02 490.753   4
  -3   4  -1 7219.03 649.996   3
  -3   4  -2 648.894 195.934   3
   3  -4   2 444.307 145.356   5
  -3   4  -2 632.702 145.968   1
   3  -4   2 617.863 162.785   4
  -3   4  -3 1669.59 312.427   3
   3  -4   3 1843.82 288.991   5
  -3   4  -3 1643.03 251.548   1
   3  -4   3 1451.65 253.551   4
   3  -4   4 26099.1 1033.73   1
  -3   4  -4 27844.6 1045.82   1
  -3   4  -4 27217.3 1254.65   3
   3  -4   5 5225.98 480.745   1
  -3   4  -5 4429.14 432.248   1
  -3   4  -5 4578.76 514.307   3
   3  -4   6 7055.46 584.940   1
  -3   4  -6 6794.56 553.562   1
  -3   4  -6 7416.67 661.166   3
   3  -4   7 1244.45 264.760   1
  -3   4  -7 1254.89 268.268   3
  -3   4  -7 1217.43 244.584   1
  -3   4  -8 1102.35 247.678   1
  -3   4  -8 979.820 234.204   3
  -3   4  -8 750.216 69.5850   9
  -3   4  -9 4658.70 524.919   3
  -3   4  -9 5067.21 543.275   1
  -3   4 -10 12.5045 67.5754   1
  -3   4 -10-147.347 106.803   3
   3  -4  10-4.72694 31.7868   5
  -3   4 -11 2980.85 428.475   3
  -3   4 -11 2572.92 420.345   1
  -3   4 -12 442.113 181.576   1
  -3   4 -12 333.421 147.184   3
  -3   4 -13 112.757 103.409   3
  -3   4 -13 263.537 165.537   8
  -3   4 -14 284.807 190.049   8
  -3   4 -14 268.520 130.678   3
  -3   4 -15-81.2824 108.181   8
   3  -4  15 231.417 159.788   4
  -3   3  13 257.539 159.105   4
  -3   3  12 741.319 248.979   4
  -3   3  11 179.202 127.010   4
  -3   3  10 736.657 226.699   4
  -3   3   9 267.241 137.156   4
  -3   3   8 40.3661 52.5183   6
  -3   3   8 81.7157 43.0102   4
  -3   3   7 597.810 165.406   6
   3  -3  -7 670.852 221.997   5
  -3   3   7 690.610 198.754   4
  -3   3   6 3338.79 374.238   6
   3  -3  -6 3591.94 488.791   5
   3  -3  -6 3219.39 401.625   4
  -3   3   6 3230.42 408.641   4
  -3   3   5 4787.00 459.493   6
   3  -3  -5 4636.68 544.750   5
   3  -3  -5 4096.19 434.018   4
  -3   3   5 5096.45 494.902   4
  -3   3   4 2302.68 322.884   6
   3  -3  -4 2640.30 400.513   5
   3  -3  -4 2659.07 323.306   4
  -3   3   4 2313.43 324.584   4
  -3   3   3 1435.27 259.412   6
   3  -3  -3 1629.39 304.744   5
   3  -3  -3 1438.97 227.663   4
  -3   3   3 1539.11 253.871   4
  -3   3   2 1593.73 227.817   1
  -3   3   2 1839.69 290.392   6
   3  -3  -2 1770.02 310.938   5
   3  -3  -2 1206.36 201.556   4
  -3   3   2 1499.85 239.000   4
  -3   3   1 23026.5 832.914   1
   3  -3  -1 23974.2 1099.39   5
   3  -3  -1 23113.2 861.440   4
  -3   3   1 24290.0 1146.08   3
  -3   3   0 18138.1 713.433   1
   3  -3   0 19445.1 955.742   5
   3  -3   0 17197.0 739.027   4
  -3   3   0 19225.4 1023.91   3
   3  -3   1 14313.1 801.121   5
  -3   3  -1 12947.0 603.096   1
   3  -3   1 12846.1 645.508   4
  -3   3  -1 15105.1 904.963   3
  -3   3  -2 1865.60 316.116   3
   3  -3   2 1551.01 259.909   5
   3  -3   2 1575.42 231.736   4
  -3   3  -2 1381.68 198.418   1
   3  -3   3 1447.62 212.081   1
  -3   3  -3 1116.22 246.514   3
   3  -3   3 1409.77 239.162   5
  -3   3  -3 1462.13 208.339   1
   3  -3   3 1124.99 202.633   4
   3  -3   4 6522.43 475.877   1
   3  -3   4 7501.66 531.254   5
  -3   3  -4 6868.95 471.232   1
  -3   3  -4 7591.03 641.932   3
   3  -3   5 979.920 192.923   1
  -3   3  -5 1146.58 253.493   3
   3  -3   5 1163.13 204.018   5
  -3   3  -5 841.942 166.548   1
   3  -3   6 12556.9 729.009   1
   3  -3   6 13273.8 664.594   5
  -3   3  -6 12439.9 697.437   1
  -3   3  -6 12561.9 834.590   3
  -3   3  -7 3115.45 417.816   3
   3  -3   7 3582.47 331.384   5
   3  -3   7 3018.53 378.876   1
  -3   3  -7 3041.90 361.186   1
  -3   3  -7 3111.62 229.828   9
   3  -3   8 1630.97 211.306   5
  -3   3  -8 1896.41 329.409   3
   3  -3   8 1259.06 260.956   1
  -3   3  -8 1145.82 235.495   1
  -3   3  -9 483.884 159.676   1
  -3   3  -9 610.226 189.868   3
   3  -3   9 584.856 119.664   5
  -3   3 -10 76.8328 82.9664   1
   3  -3  10 27.8428 24.0661   5
  -3   3 -10 45.4633 76.3636   3
  -3   3 -11 1434.84 308.060   1
  -3   3 -11 1500.69 302.293   3
  -3   3 -12 203.446 117.509   3
  -3   3 -12 256.943 148.325   8
  -3   3 -13 37.0399 60.0103   3
  -3   3 -13-299.426 176.260   8
  -3   3 -14-127.507 125.625   8
   3  -3  14-181.464 138.347   4
  -3   3 -15 871.348 342.099   8
  -3   3 -15 395.755 168.650   3
   3  -3  15 996.024 320.345   4
  -3   2  13-92.6309 107.089   4
  -3   2  12-95.7017 101.957   4
  -3   2  11 939.783 267.679   4
  -3   2  10 1211.62 298.092   4
  -3   2   9-12.0971 43.7070   4
  -3   2   8 109.157 65.9834   6
  -3   2   8 97.9463 75.2522   4
  -3   2   7 47.0664 68.7700   6
   3  -2  -7-77.8172 68.0906   4
  -3   2   7 48.7104 55.5055   4
  -3   2   6 1185.07 219.754   6
   3  -2  -6 1017.31 219.433   4
  -3   2   6 1403.31 255.141   4
   3  -2  -5 9984.56 773.010   5
   3  -2  -5 9490.38 610.427   4
  -3   2   5 10188.7 660.621   4
   3  -2  -4 812.174 215.701   5
   3  -2  -4 646.518 152.471   4
  -3   2   4 754.260 191.683  11
  -3   2   4 805.517 179.379   4
   3  -2  -3 14865.8 885.667   5
   3  -2  -3 13862.4 654.705   4
  -3   2   3 15731.0 742.839   4
  -3   2   3 14149.9 810.668  11
  -3   2   2 1514.42 280.879   3
   3  -2  -2 1553.84 277.552   5
   3  -2  -2 1503.26 204.715   4
  -3   2   2 1569.49 227.156   4
  -3   2   1 6197.89 375.601   1
   3  -2  -1 5533.55 516.931   5
   3  -2  -1 5570.78 376.774   4
  -3   2   1 5968.32 552.666   3
  -3   2   0 1017.84 227.104   3
  -3   2   0 952.242 137.232   1
   3  -2   0 1006.90 218.247   5
   3  -2   0 931.110 150.579   4
   3  -2   1 15593.4 810.361   5
  -3   2  -1 13271.7 507.225   1
   3  -2   1 13431.2 574.743   4
  -3   2  -1 13803.8 839.286   3
   3  -2   2 11969.3 688.496   5
  -3   2  -2 11701.8 484.436   1
   3  -2   2 11158.4 542.596   4
   3  -2   3 164.095 63.9064   1
  -3   2  -3 248.940 79.6567   1
   3  -2   3 221.146 89.8703   5
   3  -2   3 206.108 75.8413   4
   3  -2   4 169.636 69.1802   1
  -3   2  -4-1.13415 48.8771   3
   3  -2   4 136.055 71.4143   5
  -3   2  -4 91.3036 48.2426   1
   3  -2   5 2434.57 275.968   1
   3  -2   5 2740.13 299.107   5
  -3   2  -5 2723.53 283.978   1
  -3   2  -5 2901.43 392.615   3
  -3   2  -6 4976.53 516.645   3
   3  -2   6 5119.41 386.422   5
   3  -2   6 4856.75 423.997   1
  -3   2  -6 4920.82 408.031   1
  -3   2  -6 5019.95 341.726   9
   3  -2   6 5076.83 535.815   3
  -3   2  -7-56.6318 44.2713   1
  -3   2  -7-26.3650 70.7580   3
   3  -2   7 83.5867 59.5253   5
   3  -2   7 31.4374 59.0335   1
  -3   2  -7 2.09346 27.7549   9
  -3   2  -8-143.261 85.1413   1
   3  -2   8 68.3664 47.2817   5
  -3   2  -8-69.4871 69.4270   3
   3  -2   8-27.7191 108.500   1
  -3   2  -9 5910.77 575.363   3
   3  -2   9 6162.74 327.994   5
   3  -2   9 4851.23 517.392   1
  -3   2  -9 5296.67 507.563   1
  -3   2 -10-49.4418 99.2788   3
  -3   2 -11 10721.8 803.372   3
  -3   2 -12 600.824 200.712   3
   3  -2  12 283.884 151.266   4
  -3   2 -12 425.609 200.783   8
  -3   2 -13 828.541 284.060   8
  -3   2 -13 662.224 209.620   3
   3  -2  13 698.691 243.663   4
  -3   2 -14 16.1121 64.6275   8
   3  -2  14-79.1907 99.2913   4
  -3   2 -15 521.976 236.238   8
  -3   2 -15 324.381 154.790   3
   3  -2  15 448.338 206.632   4
  -3   2 -16 425.372 243.898   8
  -3   2 -16 719.930 245.382   3
   3  -2  16 863.291 312.437   4
  -3   1  13-292.803 167.396   4
  -3   1  12-42.3102 79.0090   4
  -3   1  11 116.602 85.7812   4
  -3   1  10 215.943 116.748   4
  -3   1   9 783.354 228.802   4
  -3   1   8 1686.02 244.476   6
  -3   1   8 1286.69 256.379   1
  -3   1   8 1597.77 297.050   4
  -3   1   7 154.659 81.5115   1
  -3   1   7 265.689 117.013   4
  -3   1   6 836.947 180.458   1
  -3   1   6 877.055 191.849   4
   3  -1  -5 2600.94 302.794   4
  -3   1   5 2527.72 308.293   4
  -3   1   5 2200.94 313.189  11
  -3   1   5 2063.90 263.517   1
  -3   1   5 2561.78 355.598   3
   3  -1  -4 10576.3 567.526   4
  -3   1   4 11572.4 625.377   4
  -3   1   4 10681.6 673.957  11
  -3   1   4 10275.1 537.723   1
  -3   1   4 12119.0 767.789   3
   3  -1  -3 2800.86 271.377   4
  -3   1   3 2481.47 273.684   4
  -3   1   3 2553.87 329.154  11
  -3   1   3 2806.81 371.512   3
   3  -1  -2 3243.08 401.879   5
   3  -1  -2 3786.44 289.317   4
  -3   1   2 3631.08 309.941   4
  -3   1   2 3336.99 400.508   3
  -3   1   1 1587.98 160.668   1
  -3   1   1 1317.36 254.627   3
   3  -1  -1 1526.58 274.619   5
   3  -1  -1 1418.20 163.087   4
  -3   1   0 589.651 169.465   3
  -3   1   0 711.007 93.9818   1
   3  -1   0 701.363 179.829   5
   3  -1   0 650.431 105.149   4
   3  -1   1 21858.0 941.311   5
  -3   1  -1 20811.6 477.359   1
   3  -1   1 21739.8 604.741   4
  -3   1  -1 22547.0 1042.71   3
   3  -1   2 1201.71 218.290   5
  -3   1  -2 954.212 109.228   1
   3  -1   2 921.407 130.456   4
   3  -1   3 21924.3 608.728   1
   3  -1   3 24195.3 908.604   5
   3  -1   3 22452.0 693.987   4
  -3   1  -3 21993.3 577.030   1
   3  -1   4 1544.42 283.726   3
   3  -1   4 1329.67 169.744   1
   3  -1   4 1701.69 235.224   5
  -3   1  -4 1370.61 163.186   1
  -3   1  -4 1423.22 212.359   9
   3  -1   5 524.181 166.962   3
  -3   1  -5 400.119 146.127   3
   3  -1   5 551.111 129.778   5
   3  -1   5 424.342 112.059   1
  -3   1  -5 508.223 113.091   1
  -3   1  -5 533.743 135.515   9
  -3   1  -6 5170.12 519.450   3
   3  -1   6 5023.79 402.928   1
  -3   1  -6 4730.00 374.284   1
  -3   1  -6 4955.23 348.336   9
   3  -1   6 5138.10 532.538   3
  -3   1  -7 821.092 210.716   3
   3  -1   7 752.703 174.519   1
  -3   1  -8 39655.3 1462.90   3
   3  -1   8 36287.1 1258.34   1
  -3   1  -9 3913.48 465.887   3
   3  -1   9 4282.69 461.071   1
  -3   1 -10 9735.68 753.315   3
   3  -1  10 9941.94 734.801   4
   3  -1  10 8229.15 682.818   1
  -3   1 -11 6424.85 630.226   3
   3  -1  11 8059.43 701.269   4
  -3   1 -11 7357.48 747.876   8
  -3   1 -12 388.094 195.850   8
  -3   1 -12 601.476 202.636   3
   3  -1  12 541.733 206.117   4
  -3   1 -13-65.8710 102.962   8
  -3   1 -13 367.580 167.646   3
   3  -1  13 467.285 167.584   4
  -3   1 -14 4.25733 151.605   8
  -3   1 -14 416.676 175.197   3
   3  -1  14 326.148 173.948   4
  -3   1 -15 1234.58 356.010   8
  -3   1 -15 1083.15 280.204   3
   3  -1  15 871.536 286.091   4
  -3   1 -16 105.187 116.702   8
  -3   1 -16 103.833 89.6179   3
   3  -1  16 166.569 139.390   4
  -3   0  13 793.638 272.057   4
  -3   0  13 467.204 190.601   2
  -3   0  12 134.562 118.384   4
  -3   0  11 174.762 128.066   4
  -3   0  11 252.186 114.302   3
  -3   0  10 145.856 103.732   4
  -3   0  10-54.5089 66.1253   3
  -3   0   9 687.683 201.656   4
  -3   0   9 756.408 195.216   3
  -3   0   8 8617.90 668.072   4
  -3   0   8 7855.85 633.055   1
  -3   0   8 9176.58 677.535   3
  -3   0   7 1176.00 240.140   1
  -3   0   7 1405.90 267.829   3
  -3   0   7 1510.81 268.142   4
  -3   0   6 4834.37 432.570   1
  -3   0   6 5196.68 459.207   4
  -3   0   6 5476.07 508.163   3
  -3   0   5 755.083 183.394   3
  -3   0   5 742.036 155.604   1
  -3   0   5 1013.25 189.318   4
  -3   0   5 653.005 161.969  11
  -3   0   4 310.436 121.585   3
  -3   0   4 215.145 79.8031   1
  -3   0   4 420.741 127.234  11
  -3   0   4 160.871 61.9318   4
  -3   0   3 968.838 214.457   3
  -3   0   3 876.413 134.226   1
  -3   0   3 791.784 177.979  11
  -3   0   3 825.153 144.563   4
  -3   0   2 1208.86 230.805   3
  -3   0   2 941.731 204.903   5
   3   0  -2 1138.76 141.128   4
  -3   0   2 1130.53 154.563   4
  -3   0   2 1015.74 122.542   1
  -3   0   1 520.602 149.676   3
  -3   0   1 376.525 121.378   5
   3   0  -1 478.250 80.5296   4
  -3   0   1 428.587 60.2033   1
  -3   0   1 384.079 60.5814   1
  -3   0   0 304.521 120.616   5
   3   0   0 393.034 63.6883   4
  -3   0  -1 16379.1 788.774   5
   3   0   1 17061.1 366.293   4
  -3   0  -1 17931.7 910.293   3
  -3   0  -2 10667.0 610.268   5
   3   0   2 10568.0 322.613   4
   3   0   2 10329.1 708.660   3
  -3   0  -2 11312.2 727.391   3
   3   0   3 16459.2 404.603   1
   3   0   3 16466.3 487.964   4
   3   0   3 17472.9 934.752   3
   3   0   4 46090.4 874.106   1
  -3   0  -4 45321.1 1232.84   9
   3   0   4 47327.0 1560.06   3
  -3   0  -5 17708.7 937.157   3
   3   0   5 16659.5 618.033   1
  -3   0  -5 18103.0 737.122   9
   3   0   5 18479.1 988.507   3
  -3   0  -6 2819.38 377.602   3
   3   0   6 2710.62 278.609   1
  -3   0  -6 2431.84 256.787   9
   3   0   6 2449.65 368.744   3
  -3   0  -7 6227.75 569.691   3
   3   0   7 6908.08 475.583   4
   3   0   7 6194.01 463.075   1
  -3   0  -8 25536.4 1174.22   3
   3   0   8 22190.1 944.451   1
  -3   0  -9 5702.97 566.885   3
   3   0   9 5234.97 484.656   4
   3   0   9 4266.11 444.768   1
   3   0  10-44.4048 55.3563   1
  -3   0 -10 15.3022 65.6252   3
   3   0  10 24.4467 61.1056   4
  -3   0 -10 147.078 104.340   8
  -3   0 -11 145.972 79.8533   8
  -3   0 -11 37.4583 56.3493   3
   3   0  11 131.419 101.495   4
  -3   0 -12 1430.43 349.435   8
  -3   0 -12 1375.50 303.538   3
   3   0  12 1718.39 334.156   4
  -3   0 -13 6334.12 656.204   3
   3   0  13 6877.77 702.907   4
  -3   0 -13 6794.88 772.232   8
  -3   0 -14 237.289 157.710   8
  -3   0 -14 30.0680 76.8078   3
   3   0  14 287.179 161.964   4
  -3   0 -15 1021.01 333.675   8
  -3   0 -15 1239.27 308.654   3
   3   0  15 907.100 296.278   4
  -3   0 -16 214.383 180.820   8
  -3   0 -16-69.4463 83.3479   3
   3   0  16 78.7523 92.6356   4
  -3  -1  13 255.731 151.650   4
  -3  -1  13 67.5715 88.5498   2
  -3  -1  12 409.622 192.717   4
  -3  -1  12 438.412 188.230   2
  -3  -1  11 589.331 206.729   4
  -3  -1  11 582.122 213.160   2
  -3  -1  10 1285.54 242.434   3
  -3  -1  10 1277.54 289.004   4
  -3  -1   9 1018.04 176.702   7
  -3  -1   9 1040.70 218.434   3
  -3  -1   9 1138.65 264.773   4
  -3  -1   8 1683.66 237.588   7
  -3  -1   8 1732.37 277.130   3
  -3  -1   8 1216.40 248.685   1
  -3  -1   8 1852.97 309.770   4
  -3  -1   7 3474.68 390.754   4
  -3  -1   7 2962.48 370.396   1
  -3  -1   7 3706.56 401.049   3
  -3  -1   6 3866.02 386.954   4
  -3  -1   6 3790.25 382.253   1
  -3  -1   6 4022.58 419.259   3
  -3  -1   5 4804.33 393.662   4
  -3  -1   5 4511.17 383.659   1
  -3  -1   5 4966.40 458.985   3
  -3  -1   4 10202.3 521.480   4
  -3  -1   4 11061.6 533.377   1
  -3  -1   4 9456.56 555.599  11
  -3  -1   4 10561.9 668.428   3
  -3  -1   3 32.9686 36.1484   1
  -3  -1   3 23.1778 39.4373  11
  -3  -1   3 76.5209 44.9390   4
  -3  -1   2 45009.8 1461.42   5
  -3  -1   2 43883.5 742.877   1
  -3  -1   2 46821.9 863.985   4
  -3  -1   2 44539.1 1160.31  11
  -3  -1   2 44765.1 1375.69   3
  -3  -1   1 17947.5 886.127   5
  -3  -1   1 17224.0 408.423   4
  -3  -1   1 18163.2 884.597   3
  -3  -1   0 1442.09 248.232   5
  -3  -1   0 2163.27 308.060   3
   3   1   1 1227.58 240.941   3
  -3  -1  -1 968.767 206.848   3
  -3  -1  -1 824.979 178.714   5
  -3  -1  -1 911.136 203.677   9
   3   1   2 562.815 166.595   3
  -3  -1  -2 546.440 157.395   3
  -3  -1  -2 561.908 143.665   5
  -3  -1  -3 7236.03 573.433   3
  -3  -1  -3 7572.60 492.788   5
   3   1   3 8079.97 626.795   3
  -3  -1  -4 2852.16 364.160   3
  -3  -1  -4 2585.30 270.764   5
   3   1   4 2760.69 189.870   1
   3   1   4 2900.60 185.662   4
   3   1   4 2829.97 379.373   3
   3   1   5 203.735 85.7795   3
  -3  -1  -5 368.270 138.978   3
   3   1   5 301.420 74.4926   4
   3   1   5 290.246 71.3326   1
  -3  -1  -5 112.232 64.4749   9
  -3  -1  -6 4328.46 461.583   3
   3   1   6 5096.95 348.166   4
   3   1   6 4940.19 357.149   1
   3   1   6 5325.67 540.234   3
   3   1   7 62.8486 36.9495   1
  -3  -1  -7 80.9437 53.0603   3
   3   1   7 152.704 69.9793   4
  -3  -1  -8 8689.22 688.012   3
   3   1   8 8325.47 566.189   1
  -3  -1  -8 8559.55 686.732   8
  -3  -1  -9 5317.64 547.622   3
   3   1   9 5326.94 475.160   4
   3   1   9 5120.97 479.193   1
  -3  -1  -9 5503.07 580.390   8
  -3  -1 -10 4732.39 532.452   3
   3   1  10 5020.75 494.456   4
   3   1  10 3616.14 437.343   1
  -3  -1 -10 3845.19 249.862   2
  -3  -1 -10 4635.25 558.733   8
  -3  -1 -11 298.993 155.237   8
  -3  -1 -11 292.471 145.735   3
   3   1  11 276.146 118.338   4
  -3  -1 -12 94.3250 116.830   8
  -3  -1 -12 190.570 113.280   3
   3   1  12 265.925 133.058   4
  -3  -1 -13 1852.15 400.752   8
  -3  -1 -13 1742.31 350.952   3
   3   1  13 2192.88 390.214   4
  -3  -1 -14 410.559 205.801   8
  -3  -1 -14 259.838 142.405   3
   3   1  14 379.375 179.430   4
  -3  -1 -15 1751.18 423.391   8
  -3  -1 -15 1859.35 379.971   3
   3   1  15 1689.59 378.709   4
  -3  -1 -16-282.364 189.520   8
  -3  -1 -16-136.092 108.431   3
   3   1  16-19.8712 42.2840   4
  -3  -2  13 368.967 192.985   4
  -3  -2  13 460.031 238.329   9
  -3  -2  13 365.831 189.160   2
  -3  -2  12 765.283 248.965   4
  -3  -2  12 0.71180 277.008   9
  -3  -2  12 334.326 178.617   2
  -3  -2  11-78.2486 83.7175   4
  -3  -2  11-0.53943 74.8575   2
  -3  -2  10 118.230 98.4489   4
  -3  -2  10 156.172 115.639   2
  -3  -2   9 5509.50 424.565   7
  -3  -2   9 6523.51 612.813   4
  -3  -2   9 6506.22 664.385   2
  -3  -2   9 6079.57 467.651   3
  -3  -2   8 13495.0 687.445   7
  -3  -2   8 13302.3 817.665   4
  -3  -2   8 12959.9 836.546   1
  -3  -2   8 13768.5 711.806   3
  -3  -2   8 11586.7 701.780   8
  -3  -2   7 91.3508 86.8700   8
  -3  -2   7 18.7397 43.7864   7
  -3  -2   7 147.901 99.2212   1
  -3  -2   7 112.471 78.3532   3
  -3  -2   7 112.379 88.0800   4
  -3  -2   6 14275.0 737.628   4
  -3  -2   6 12487.7 707.826   1
  -3  -2   6 14979.2 753.218   3
  -3  -2   5 3128.90 316.640   4
  -3  -2   5 2951.11 317.749   1
  -3  -2   5 2965.21 340.176   3
  -3  -2   4 1514.30 245.735   3
  -3  -2   4 1645.79 206.381   4
  -3  -2   4 1437.26 198.249   1
  -3  -2   3 2252.95 213.923   1
  -3  -2   3 2579.53 229.238   4
  -3  -2   3 2397.73 246.841  11
  -3  -2   3 2663.46 401.905   9
  -3  -2   3 2438.74 310.506   3
  -3  -2   2 3702.52 223.310   1
  -3  -2   2 3534.46 219.021   4
  -3  -2   2 3302.88 283.173  11
  -3  -2   2 3823.71 387.482   3
  -3  -2   1 12367.9 711.039   3
  -3  -2   1 13303.7 780.692   5
  -3  -2   1 13311.9 836.494   9
   3   2   0 105.448 68.9801   3
  -3  -2   0 173.813 61.9354   3
  -3  -2   0 166.304 98.5195   5
  -3  -2   0 295.010 128.738   9
   3   2   1-62.6030 60.9734   3
  -3  -2  -1-7.32068 45.0728   3
  -3  -2  -1 29.3832 44.9860   5
  -3  -2  -1-61.0702 80.8979   9
   3   2   2 87.1705 71.4439   3
  -3  -2  -2 101.647 77.6325   3
  -3  -2  -2 156.750 84.3541   5
  -3  -2  -2 179.651 92.6563   9
  -3  -2  -3 6578.17 540.847   3
  -3  -2  -3 6030.38 451.307   5
   3   2   3 6062.98 543.544   3
   3   2   4 1315.55 261.979   3
  -3  -2  -4 911.317 163.321   5
  -3  -2  -4 1423.88 259.398   3
   3   2   4 1044.87 98.0276   4
   3   2   4 1091.83 114.918   1
   3   2   5 2035.93 330.450   3
  -3  -2  -5 1672.52 210.168   5
  -3  -2  -5 1917.49 303.700   3
   3   2   5 1824.30 169.213   4
   3   2   5 1642.91 173.439   1
  -3  -2  -6 790.355 129.586   5
  -3  -2  -6 709.250 194.990   3
   3   2   6 746.950 133.850   1
   3   2   6 899.046 137.728   4
  -3  -2  -7 33.1317 66.4791   3
   3   2   7 13.5410 26.0478   4
   3   2   7-98.2074 60.1102   1
  -3  -2  -7 105.945 99.3671   8
  -3  -2  -8 5594.90 553.171   3
   3   2   8 4705.09 415.191   1
  -3  -2  -8 5501.51 368.728   2
  -3  -2  -8 5434.89 538.338   8
  -3  -2  -9 714.915 210.059   8
  -3  -2  -9 861.935 225.780   3
   3   2   9 1006.61 207.211   4
   3   2   9 712.467 179.482   1
  -3  -2  -9 802.832 130.029   2
  -3  -2 -10 9489.55 763.040   3
   3   2  10 8425.06 622.124   4
   3   2  10 7793.00 631.662   1
  -3  -2 -10 8479.69 355.911   2
  -3  -2 -10 9140.31 764.477   8
  -3  -2 -11 25.9132 58.2989   3
   3   2  11 76.1759 76.2448   4
  -3  -2 -12 18.5720 65.1620   8
  -3  -2 -12-39.2358 73.5379   3
   3   2  12 71.5639 82.1144   4
  -3  -2 -13 723.804 252.387   8
  -3  -2 -13 203.706 124.845   3
   3   2  13 397.546 168.718   4
  -3  -2 -14 57.6822 84.2989   8
  -3  -2 -14 72.9914 76.3620   3
   3   2  14-160.737 114.324   4
  -3  -2 -15 438.589 213.013   8
  -3  -2 -15 590.660 215.608   3
   3   2  15 468.444 200.045   4
  -3  -2 -16-190.707 155.424   8
  -3  -2 -16-207.366 131.192   3
   3   2  16-188.216 143.310   4
  -3  -3  13 55.2134 87.4444   4
  -3  -3  13 107.880 111.359   9
  -3  -3  13 215.462 133.562   2
  -3  -3  12 155.859 107.740   4
  -3  -3  12 270.227 179.088   9
  -3  -3  12-10.3012 58.4249   2
  -3  -3  11 366.235 170.735   4
  -3  -3  11 105.042 116.071   9
  -3  -3  11 481.623 197.489   2
  -3  -3  10 75.9126 81.7295   4
  -3  -3  10 208.743 148.753   9
  -3  -3  10-16.0080 63.4292   2
  -3  -3   9 798.763 160.273   7
  -3  -3   9 792.623 150.649   3
  -3  -3   9 890.691 282.641   9
  -3  -3   9 855.653 227.431   4
  -3  -3   9 1073.74 272.134   2
  -3  -3   8 13.8335 45.5793   8
  -3  -3   8-36.8837 61.2844   7
  -3  -3   8 106.089 73.1611   3
  -3  -3   8 45.4757 70.2156   4
  -3  -3   8 124.215 118.791   2
  -3  -3   8-67.1141 82.6752   9
  -3  -3   7 90.9852 58.0140   8
  -3  -3   7-5.11442 43.6300   7
  -3  -3   7-40.6434 54.1435   3
  -3  -3   7 13.5926 69.0661   4
  -3  -3   7 111.834 85.9903   2
  -3  -3   7-34.2276 81.3820   9
  -3  -3   7-126.141 83.0335   1
  -3  -3   6-19.7981 32.2617   8
  -3  -3   6-10.8962 53.6309   7
  -3  -3   6 62.9726 54.1103   3
  -3  -3   6-67.7070 92.8155   4
  -3  -3   6 134.715 130.843   2
  -3  -3   6-43.7263 62.8801   1
  -3  -3   6-98.6330 103.953   9
  -3  -3   5 364.089 93.4175   8
  -3  -3   5 363.932 128.449   7
  -3  -3   5 573.636 142.900   3
  -3  -3   5 408.636 114.591   4
  -3  -3   5 366.886 108.288   1
  -3  -3   5 446.757 158.870   9
  -3  -3   4 86.3903 59.1346   3
  -3  -3   4 110.226 49.3200   1
  -3  -3   4 206.032 68.9050   4
  -3  -3   4 39.4270 71.5136   9
  -3  -3   3 466.937 143.865   3
  -3  -3   3 514.084 109.023   1
  -3  -3   3 176.398 64.6633   4
  -3  -3   3 211.965 124.199   9
  -3  -3   2 7344.53 523.370   3
  -3  -3   2 7067.42 347.030   1
  -3  -3   2 6877.90 309.847   4
  -3  -3   2 6609.95 341.879  11
  -3  -3   2 7705.15 662.831   9
   3   3  -1 61.5216 76.7221   3
  -3  -3   1 62.6461 39.5764   3
  -3  -3   1 39.3621 18.0408   4
  -3  -3   1 56.3497 24.5887  11
  -3  -3   1 100.415 61.7470   9
  -3  -3   0 8545.98 580.966   3
  -3  -3   0 8844.70 632.141   5
  -3  -3   0 8484.17 655.404   9
   3   3   0 8347.10 612.005   3
  -3  -3  -1 3441.56 372.845   3
  -3  -3  -1 3290.32 370.272   5
  -3  -3  -1 3438.09 408.756   9
   3   3   1 3396.04 397.492   3
   3   3   2 68.4375 62.2397   3
  -3  -3  -2 87.1882 60.5552   5
  -3  -3  -2 88.3794 67.6663   3
  -3  -3  -2 36.4877 53.2507   9
  -3  -3  -3 3754.14 408.738   3
   3   3   3 3616.50 173.066   1
  -3  -3  -3 3762.18 368.040   5
   3   3   3 3223.32 154.505   1
  -3  -3  -3 3541.42 393.162   9
   3   3   3 3832.18 438.186   3
   3   3   4 782.071 204.311   3
  -3  -3  -4 807.264 162.499   5
  -3  -3  -4 658.768 187.834   3
   3   3   4 512.581 71.9107   4
   3   3   4 650.242 93.6953   1
  -3  -3  -4 826.038 195.280   9
  -3  -3  -5 4401.81 460.503   3
  -3  -3  -5 4323.89 357.125   5
   3   3   5 4780.80 276.915   4
   3   3   5 4349.78 291.987   1
  -3  -3  -5 4907.47 426.665   8
   3   3   5 5547.61 553.609   3
  -3  -3  -6 6855.23 589.891   3
  -3  -3  -6 7113.08 424.635   5
   3   3   6 6989.61 394.734   4
   3   3   6 6850.20 413.548   1
  -3  -3  -6 7822.12 571.416   8
  -3  -3  -7 1876.35 302.118   8
  -3  -3  -7 1818.03 196.710   5
  -3  -3  -7 2219.33 349.563   3
   3   3   7 1929.66 233.393   4
   3   3   7 1871.11 237.958   1
  -3  -3  -7 2142.57 248.579   2
  -3  -3  -8 1865.94 170.142   5
  -3  -3  -8 2008.45 338.276   3
   3   3   8 2008.51 271.144   1
  -3  -3  -8 1925.05 220.107   2
   3   3   8 1859.11 274.118   9
  -3  -3  -8 2291.44 346.732   8
  -3  -3  -9 18.4840 82.4062   8
  -3  -3  -9 169.312 57.5457   2
   3   3   9 137.824 69.1380   1
  -3  -3  -9 280.878 137.540   3
   3   3   9 175.847 84.7686   4
   3   3   9 103.414 70.5320   9
  -3  -3 -10 4587.66 536.181   3
   3   3  10 4842.13 464.688   4
   3   3  10 4106.90 397.310   9
   3   3  10 5030.22 502.811   1
  -3  -3 -10 4416.29 524.656   8
  -3  -3 -11-73.6346 83.4131   8
  -3  -3 -11-9.44554 55.6790   3
   3   3  11 7.90250 65.4202   4
   3   3  11-46.2926 45.3140   9
  -3  -3 -12 76.9507 89.8267   8
  -3  -3 -12 186.814 128.944   3
   3   3  12 435.022 158.111   4
  -3  -3 -13 6.72349 79.8141   8
  -3  -3 -13 5.85894 77.3291   3
   3   3  13-1.92505 41.2516   4
  -3  -3 -14 549.768 238.119   8
  -3  -3 -14 403.604 141.436   7
  -3  -3 -14 487.122 184.679   3
   3   3  14 614.217 219.944   4
  -3  -3 -15 286.685 154.532   3
   3   3  15 273.806 128.814   4
  -3  -3 -16 39.1223 107.122   3
   3   3  16 90.3107 101.372   4
  -3  -4  12 262.944 120.199   4
  -3  -4  12 425.990 200.606   9
  -3  -4  11 411.491 201.217   9
  -3  -4  11 133.548 109.429   4
  -3  -4  11 403.734 206.489   2
  -3  -4  10 23.4562 59.5065   4
  -3  -4  10 51.9660 67.3408   9
  -3  -4  10 90.5621 84.6569   2
  -3  -4   9 43.0967 45.3579   7
  -3  -4   9 72.7621 82.4539   4
  -3  -4   9-67.4591 96.5272   9
  -3  -4   9 181.520 115.827   2
  -3  -4   8-49.5600 76.7597   7
  -3  -4   8 46.3337 29.7987   3
  -3  -4   8-185.612 111.154   4
  -3  -4   8-2.34937 80.7280   9
  -3  -4   8 42.8580 110.330   2
  -3  -4   7 2481.53 244.708   3
  -3  -4   7 2610.36 332.750   7
  -3  -4   7 2253.87 328.494   4
  -3  -4   7 2006.06 325.212   1
  -3  -4   7 2279.90 421.827   9
  -3  -4   7 2161.10 381.896   2
  -3  -4   6 3457.54 311.305   3
  -3  -4   6 3548.43 395.398   7
  -3  -4   6 2952.85 371.398   1
  -3  -4   6 3633.53 386.121   4
  -3  -4   6 3256.97 458.149   2
  -3  -4   6 3664.22 511.725   9
  -3  -4   6 3240.44 266.129   8
  -3  -4   5 706.050 112.844   8
  -3  -4   5 760.260 186.559   7
  -3  -4   5 768.791 149.533   3
  -3  -4   5 930.520 189.842   1
  -3  -4   5 888.645 176.793   4
  -3  -4   5 864.387 235.808   2
  -3  -4   5 659.203 216.519   9
  -3  -4   4 2057.49 257.676   3
  -3  -4   4 2269.35 320.540   7
  -3  -4   4 1674.91 233.989   1
  -3  -4   4 1938.47 236.362   4
  -3  -4   4 2535.45 382.862   2
  -3  -4   4 1904.48 352.181   9
  -3  -4   4 1824.27 157.017   8
  -3  -4   3 91.6725 32.3544   8
  -3  -4   3-18.6214 66.8147   7
  -3  -4   3 79.5209 48.2801   1
  -3  -4   3 117.551 72.0149   3
  -3  -4   3 87.9036 50.8400   4
   3   4  -3 46.7959 38.8658   1
  -3  -4   3 118.837 82.8576   2
  -3  -4   3 91.6738 107.224   9
  -3  -4   2 850.150 137.981   1
   3   4  -2 1097.88 211.479   3
  -3  -4   2 1124.29 195.810   3
   3   4  -2 712.755 122.199   1
  -3  -4   2 708.803 112.629   4
  -3  -4   2 1082.60 257.638   2
  -3  -4   2 681.680 208.874   9
   3   4  -1 977.214 203.802   3
  -3  -4   1 693.836 158.276   3
  -3  -4   1 921.500 103.643   4
  -3  -4   1 775.197 98.4723   4
  -3  -4   1 746.004 87.4983  11
   3   4  -1 888.871 120.954   1
  -3  -4   1 912.704 220.222   2
  -3  -4   1 775.437 211.913   9
  -3  -4   0 1841.64 266.180   3
   3   4   0 1741.77 290.308   3
   3   4   0 1771.32 150.863   1
  -3  -4   0 1737.85 294.867   2
  -3  -4   0 2161.72 339.265   9
   3   4   1 951.044 214.332   3
  -3  -4  -1 834.548 188.395   3
   3   4   1 879.183 98.9445   1
  -3  -4  -1 1087.32 221.653   2
  -3  -4  -1 1024.11 226.945   9
  -3  -4  -1 939.715 124.922   8
   3   4   2 245.956 118.085   3
  -3  -4  -2 312.464 128.036   3
   3   4   2 265.809 59.0676   1
  -3  -4  -2 268.122 111.149   2
  -3  -4  -2 352.022 145.055   9
  -3  -4  -2 178.444 60.7321   8
  -3  -4  -3 114.199 56.6376   8
   3   4   3 109.800 44.1876   1
   3   4   3 152.155 92.6455   3
  -3  -4  -3 217.356 103.633   3
  -3  -4  -3 275.919 119.397   2
  -3  -4  -4 758.968 152.270   8
   3   4   4 902.181 230.996   3
  -3  -4  -4 1018.20 227.383   3
  -3  -4  -4 674.072 165.253   2
  -3  -4  -5 7645.36 612.021   3
   3   4   5 7336.53 377.811   4
   3   4   5 7108.62 589.489   9
  -3  -4  -5 7161.47 507.706   8
  -3  -4  -6 585.381 158.370   8
  -3  -4  -6 382.756 143.654   3
   3   4   6 335.785 93.7900   4
   3   4   6 319.495 130.345   9
  -3  -4  -7 5785.25 560.980   3
  -3  -4  -7 5503.20 371.813   5
   3   4   7 5927.14 417.400   4
   3   4   7 5345.60 423.523   1
   3   4   7 5879.50 531.191   9
  -3  -4  -7 5783.44 514.011   8
  -3  -4  -8 77.8932 104.960   8
  -3  -4  -8 71.9895 54.8717   2
  -3  -4  -8 123.005 50.7197   5
  -3  -4  -8 114.454 78.4460   3
   3   4   8 147.379 87.1364   9
   3   4   8 50.5676 51.8110   1
  -3  -4  -9 151.872 84.0457   8
  -3  -4  -9 97.5348 55.0116   2
   3   4   9 79.8235 82.0936   1
  -3  -4  -9 15.1442 20.0540   5
  -3  -4  -9 101.411 102.082   3
   3   4   9 47.8379 58.7184   4
   3   4   9 90.4947 68.2916   9
  -3  -4 -10 1539.39 318.894   8
  -3  -4 -10 1215.01 286.027   3
   3   4  10 1658.29 276.475   4
   3   4  10 1473.10 259.977   9
   3   4  10 1312.98 254.988   1
  -3  -4 -11-169.623 118.817   8
  -3  -4 -11 29.4093 91.9684   3
   3   4  11 42.5761 65.1846   4
   3   4  11 42.1900 50.3579   9
  -3  -4 -12 497.275 188.356   8
  -3  -4 -12 799.947 202.518   7
  -3  -4 -12 1115.33 290.404   3
   3   4  12 1037.11 245.898   4
  -3  -4 -13 68.5695 47.9767   7
  -3  -4 -13 32.9761 69.9282   3
   3   4  13 114.684 93.7527   4
  -3  -4 -14 86.2086 73.1139   7
  -3  -4 -14-109.608 73.9853   3
   3   4  14-137.759 109.808   4
  -3  -4 -15 42.8310 76.8863   3
   3   4  15 357.487 174.527   4
  -3  -4 -16 44.1728 80.2748   3
   3   4  16-114.659 112.879   4
  -3  -5  12 69.7413 89.2099   2
  -3  -5  12-150.214 117.213   4
  -3  -5  12 0.72039 69.0437   9
  -3  -5  11 54.3105 65.3501   2
  -3  -5  11 131.466 119.225   4
  -3  -5  11 48.9657 103.646   9
  -3  -5  10 28.2025 66.5195   2
  -3  -5  10-38.9255 71.6964   4
  -3  -5  10 141.723 122.523   9
  -3  -5   9 307.342 163.067   2
  -3  -5   9 299.829 142.754   4
  -3  -5   9 391.990 188.837   9
  -3  -5   8 17.8040 68.5380   7
  -3  -5   8-4.08989 98.5701   4
  -3  -5   8-37.6608 80.2115   9
  -3  -5   8 155.539 130.195   2
  -3  -5   7 58.7141 60.9080   7
  -3  -5   7-48.9855 33.2069   3
  -3  -5   7 49.1944 47.4634   4
  -3  -5   7 98.8886 83.2308   9
  -3  -5   7 122.386 108.465   2
  -3  -5   6 247.878 115.497   7
  -3  -5   6 152.868 87.8255   1
  -3  -5   6 132.073 58.8876   3
  -3  -5   6 183.519 93.4569   4
  -3  -5   6 81.5499 84.4561   9
  -3  -5   6 80.0951 105.287   2
  -3  -5   5 1768.67 215.699   3
  -3  -5   5 1944.32 305.648   7
  -3  -5   5 1489.32 250.752   1
  -3  -5   5 2063.89 277.093   4
  -3  -5   5 2211.07 404.201   9
  -3  -5   5 2519.39 405.087   2
  -3  -5   4 1810.19 228.883   3
  -3  -5   4 1910.78 307.387   7
  -3  -5   4 1683.65 249.767   1
  -3  -5   4 1692.43 235.606   4
  -3  -5   4 1652.98 343.472   9
  -3  -5   4 2276.80 374.365   2
  -3  -5   3-30.9097 32.1298   1
  -3  -5   3-75.6366 73.4981   7
  -3  -5   3-10.1794 34.0776   3
   3   5  -3-12.5904 32.8309   1
  -3  -5   3 12.0133 80.9895   9
  -3  -5   3-24.6768 68.8314   2
  -3  -5   2 1130.66 238.457   7
   3   5  -2 940.740 156.223   1
   3   5  -2 810.559 183.592   3
  -3  -5   2 1215.18 204.315   3
  -3  -5   2 1038.89 255.012   9
  -3  -5   2 1620.60 300.760   2
  -3  -5   2 1148.10 177.370   1
  -3  -5   1 955.097 227.624   7
   3   5  -1 548.734 157.225   3
  -3  -5   1 778.528 174.353   3
   3   5  -1 720.761 130.888   1
  -3  -5   1 674.062 114.099   4
  -3  -5   1 634.209 197.324   2
  -3  -5   1 754.935 223.769   9
  -3  -5   0 7548.05 614.484   7
  -3  -5   0 6456.32 498.790   3
  -3  -5   0 6283.24 296.901   4
   3   5   0 6472.95 368.779   1
  -3  -5   0 6724.41 585.771   2
  -3  -5   0 6255.38 594.988   9
   3   5   0 6472.65 541.277   3
  -3  -5  -1 5424.69 526.539   7
  -3  -5  -1 5104.64 455.031   3
   3   5   1 4611.70 304.612   1
  -3  -5  -1 4311.14 210.045   4
  -3  -5  -1 5081.74 498.927   2
  -3  -5  -1 5356.87 541.698   9
   3   5   1 4901.26 483.364   3
  -3  -5  -2 3772.82 444.293   7
  -3  -5  -2 3702.59 401.751   3
   3   5   2 3804.65 280.800   1
  -3  -5  -2 3498.65 185.238   4
  -3  -5  -2 4026.57 431.903   2
  -3  -5  -2 3676.87 255.049   8
   3   5   2 3801.34 439.718   3
  -3  -5  -3 9744.23 665.126   3
   3   5   3 9491.39 471.861   1
  -3  -5  -3 8942.87 329.385   4
  -3  -5  -3 10148.5 659.295   2
  -3  -5  -3 9311.80 464.884   8
   3   5   3 9886.46 729.353   3
  -3  -5  -4 436.287 114.499   8
  -3  -5  -4 669.878 185.055   3
  -3  -5  -4 537.693 96.0303   4
   3   5   4 409.883 107.056   1
  -3  -5  -4 490.831 156.643   2
  -3  -5  -5 1814.44 192.726   4
  -3  -5  -5 1641.03 293.150   3
   3   5   5 1862.35 218.443   4
  -3  -5  -5 1900.15 271.322   2
  -3  -5  -5 2102.93 270.247   8
  -3  -5  -6-10.1238 65.4284   2
  -3  -5  -6-4.08179 54.7159   8
  -3  -5  -6 15.7944 69.6811   3
   3   5   6-5.44218 48.9836   4
  -3  -5  -7 64.4324 61.3446   8
  -3  -5  -7-32.0123 97.4707   3
   3   5   7 62.8683 57.2590   4
  -3  -5  -8 73.8793 71.3635   8
  -3  -5  -8 80.5516 84.7216   7
  -3  -5  -8 106.956 100.235   3
  -3  -5  -9 428.882 163.989   8
  -3  -5  -9 312.325 132.682   7
   3   5   9 435.024 144.165   1
  -3  -5  -9 251.879 137.326   3
   3   5   9 216.086 92.0725   4
  -3  -5 -10 2464.21 367.112   7
  -3  -5 -10 2889.81 443.149   3
   3   5  10 2201.28 325.573   4
  -3  -5 -11 94.2991 87.3289   7
  -3  -5 -11-29.6326 61.3011   3
   3   5  11 31.8200 50.0486   4
  -3  -5 -12 1823.98 318.918   7
  -3  -5 -12 2063.09 392.242   3
   3   5  12 1432.76 296.973   4
  -3  -5 -13 370.585 146.267   7
  -3  -5 -13 135.870 122.422   3
   3   5  13 177.900 114.643   4
  -3  -5 -14 188.699 105.216   7
  -3  -5 -14 93.6112 135.647   3
   3   5  14-79.1496 83.3067   4
  -3  -5 -15 223.719 143.513   3
   3   5  15 200.293 105.615   4
  -3  -6  11-132.234 118.032   2
  -3  -6  11 101.541 75.1647   4
  -3  -6  11 74.2286 92.9942   9
  -3  -6  10 77.2386 81.6151   2
  -3  -6  10-44.4545 69.3339   4
  -3  -6   9 748.733 249.632   2
  -3  -6   9 659.815 215.153   4
  -3  -6   9 580.180 225.636   9
  -3  -6   8 2.23436 52.5593   2
  -3  -6   8-121.497 90.4227   7
  -3  -6   8 85.9174 78.3497   4
  -3  -6   8-211.366 141.421   9
  -3  -6   7-24.6424 66.2586   2
  -3  -6   7 56.3640 75.3447   7
   3   6  -7 32.3710 54.1405   1
  -3  -6   7 63.6086 63.9038   4
  -3  -6   7 57.2603 91.5479   9
  -3  -6   6-27.6793 111.028   2
  -3  -6   6 5.32643 74.1777   7
  -3  -6   6-99.9437 79.4970   1
  -3  -6   6 4.73837 53.0913   4
  -3  -6   6 64.4444 36.7772   3
   3   6  -6 100.680 81.7229   1
  -3  -6   6 30.0717 54.6429   9
  -3  -6   5 508.331 181.915   2
  -3  -6   5 466.411 166.206   7
  -3  -6   5 452.597 148.374   1
  -3  -6   5 497.921 108.623   3
  -3  -6   5 527.701 208.575   9
   3   6  -5 554.186 158.082   1
  -3  -6   4 2162.84 246.804   3
  -3  -6   4 1796.48 278.139   1
  -3  -6   4 2308.42 348.835   7
  -3  -6   4 2145.63 392.925   9
  -3  -6   4 2582.74 409.873   2
  -3  -6   3 218.490 110.102   7
   3   6  -3 606.499 156.016   3
  -3  -6   3 366.954 113.173   3
  -3  -6   3 644.686 227.795   9
  -3  -6   3 434.178 184.112   2
  -3  -6   3 543.242 141.571   1
  -3  -6   2 2580.23 369.734   7
  -3  -6   2 2794.65 309.340   3
  -3  -6   2 2401.28 286.154   1
   3   6  -2 2878.19 314.345   1
  -3  -6   2 3585.67 481.291   9
   3   6  -2 1992.10 291.252   3
  -3  -6   2 2380.63 377.814   2
  -3  -6   1 2323.10 292.678   3
  -3  -6   1 1814.47 316.026   7
   3   6  -1 2367.37 270.596   1
  -3  -6   1 2307.39 240.801   4
  -3  -6   1 2512.51 379.914   2
  -3  -6   1 2127.56 372.390   9
   3   6  -1 2012.50 299.144   3
  -3  -6   0 1048.39 237.572   7
   3   6   0 1415.89 255.714   3
   3   6   0 2019.02 246.298   1
  -3  -6   0 1059.55 210.120   3
  -3  -6   0 1563.25 186.145   4
  -3  -6   0 1383.22 274.895   2
  -3  -6  -1 816.422 205.891   2
  -3  -6  -1 1291.94 276.825   7
   3   6   1 1153.48 241.351   3
  -3  -6  -1 1377.44 257.251   3
   3   6   1 915.009 161.921   1
  -3  -6  -1 1123.66 142.058   4
  -3  -6  -2 9723.29 730.700   7
  -3  -6  -2 9134.83 645.142   3
   3   6   2 9806.88 529.798   1
  -3  -6  -2 9092.66 401.253   4
  -3  -6  -2 10346.4 713.639   2
   3   6   2 10285.4 739.138   3
  -3  -6  -3 724.130 190.135   2
  -3  -6  -3 782.596 230.403   7
   3   6   3 823.522 171.948   1
   3   6   3 731.749 205.706   3
  -3  -6  -3 956.726 223.674   3
  -3  -6  -3 779.828 121.576   4
  -3  -6  -4 4816.64 517.917   7
  -3  -6  -4 5745.34 531.192   3
   3   6   4 5309.93 421.666   1
  -3  -6  -4 4467.33 307.249   4
  -3  -6  -4 4713.09 451.045   2
  -3  -6  -5-33.1791 57.8215   2
  -3  -6  -5 14.8548 82.7787   7
  -3  -6  -5 109.001 123.416   3
  -3  -6  -5 9.16362 25.1694   4
  -3  -6  -6 2300.17 365.304   7
  -3  -6  -6 2431.39 377.265   3
  -3  -6  -6 1925.01 236.466   4
   3   6   6 2921.56 324.883   4
  -3  -6  -6 2956.11 342.342   2
  -3  -6  -7 3901.99 466.000   7
  -3  -6  -7 4359.58 515.761   3
  -3  -6  -7 3623.10 348.478   4
  -3  -6  -8 491.859 174.960   7
  -3  -6  -8 363.610 160.012   3
  -3  -6  -9 4822.60 520.364   7
  -3  -6  -9 4030.22 520.079   3
   3   6   9 4106.57 442.178   4
  -3  -6 -10 220.915 124.051   7
  -3  -6 -10 137.938 109.824   3
   3   6  10 182.872 106.614   4
  -3  -6 -11-94.3686 85.8370   7
  -3  -6 -11-62.6612 80.8081   3
   3   6  11 30.9651 45.0924   4
  -3  -6 -12 445.787 164.107   7
  -3  -6 -12 240.273 147.196   3
   3   6  12 372.510 148.319   4
  -3  -6 -13-60.9881 70.1974   7
  -3  -6 -13 19.9132 95.9953   3
   3   6  13-58.6275 73.5302   4
  -3  -6 -14 56.5354 71.6193   7
  -3  -6 -14 227.184 139.352   3
   3   6  14 212.568 134.131   4
  -3  -6 -15-39.5934 83.5961   3
   3   6  15-29.4476 66.9980   4
  -3  -7  11 41.8526 75.7791   2
  -3  -7  11-161.432 123.043   4
  -3  -7  11-22.7324 60.9521   9
  -3  -7  10 38.0729 104.771   4
  -3  -7  10-129.845 115.766   9
  -3  -7   9 6.09604 55.7927   2
  -3  -7   9 86.3122 78.4890   4
  -3  -7   9 182.152 133.669   9
  -3  -7   8 121.059 105.241   2
  -3  -7   8-25.8391 54.7176   4
   3   7  -8 26.1936 103.722   1
  -3  -7   8-141.364 123.274   9
  -3  -7   7 265.039 147.279   2
  -3  -7   7 262.429 120.340   7
   3   7  -7 184.008 112.428   1
  -3  -7   7 103.437 109.297   9
  -3  -7   6 250.155 164.369   2
  -3  -7   6 479.357 176.959   7
   3   7  -6 407.101 149.634   1
  -3  -7   6 364.884 181.572   9
  -3  -7   5 224.606 157.826   2
  -3  -7   5 188.488 91.1065   1
  -3  -7   5 380.855 161.300   7
   3   7  -5 359.701 137.704   1
  -3  -7   5 322.998 87.1728   3
  -3  -7   5 394.180 204.728   9
  -3  -7   4 130.539 89.5601   1
   3   7  -4 215.819 112.670   1
  -3  -7   4 350.966 164.414   2
  -3  -7   4 212.176 123.325   7
  -3  -7   4 76.9625 50.0517   3
  -3  -7   4 124.288 118.319   9
  -3  -7   3 975.131 257.294   2
  -3  -7   3 1374.39 285.733   7
   3   7  -3 1155.41 214.968   3
  -3  -7   3 1244.24 197.510   3
   3   7  -3 1369.13 247.191   1
  -3  -7   3 1229.77 235.646   1
  -3  -7   3 1421.10 321.087   9
  -3  -7   2 5502.82 570.219   7
  -3  -7   2 6279.72 468.233   3
  -3  -7   2 6159.38 621.496   2
   3   7  -2 5329.13 479.757   3
  -3  -7   1 966.803 245.483   2
  -3  -7   1 1116.24 253.466   7
   3   7  -1 911.771 210.553   3
  -3  -7   1 1052.60 207.165   3
  -3  -7   1 686.533 153.906   4
  -3  -7   0 2833.90 404.974   7
  -3  -7   0 1971.93 283.098   3
   3   7   0 1800.19 298.381   3
  -3  -7   0 1791.78 228.069   4
  -3  -7   0 2428.94 374.068   2
  -3  -7  -1 296.789 150.906   2
  -3  -7  -1 128.539 135.089   7
   3   7   1 76.4857 86.3833   3
  -3  -7  -1 256.448 135.539   3
   3   7   1-656.172 164.803   1
  -3  -7  -1-409.076 111.093   4
   3   7   2 29748.9 1292.81   3
  -3  -7  -2 29424.9 1160.67   3
   3   7   2 30641.4 1067.17   1
  -3  -7  -2 28988.1 864.323   4
  -3  -7  -2 30998.5 1279.13   2
  -3  -7  -3 24601.2 1195.14   7
  -3  -7  -3 22788.3 1048.92   3
  -3  -7  -3 21458.8 738.012   4
  -3  -7  -3 22174.3 659.612  11
  -3  -7  -3 23899.3 1088.20   2
  -3  -7  -4 187.844 115.999   2
  -3  -7  -4 72.0059 96.2848   7
  -3  -7  -4 56.1108 96.4567   3
  -3  -7  -4 50.8437 37.6398   4
  -3  -7  -4 99.6050 68.5322  11
  -3  -7  -5 7079.09 652.215   7
  -3  -7  -5 7605.49 646.742   3
  -3  -7  -5 7088.90 463.828   4
  -3  -7  -5 7525.39 582.296   2
  -3  -7  -6 6647.48 633.551   7
  -3  -7  -6 7677.43 670.135   3
  -3  -7  -6 7082.05 488.913   4
  -3  -7  -7 4454.60 515.276   7
  -3  -7  -7 3842.10 489.638   3
  -3  -7  -7 3625.57 368.242   4
  -3  -7  -8 254.065 123.171   7
  -3  -7  -8 105.135 73.0215   4
  -3  -7  -8 366.875 169.075   3
   3   7   8 179.347 92.4996   4
  -3  -7  -9 979.471 246.887   7
  -3  -7  -9 1068.05 226.041   4
  -3  -7  -9 1113.94 280.931   3
   3   7   9 1457.66 275.619   4
  -3  -7 -10 243.909 125.157   7
  -3  -7 -10 634.114 217.835   3
   3   7  10 474.511 174.674   4
  -3  -7 -11 155.883 105.187   7
  -3  -7 -11 399.859 186.425   3
   3   7  11 239.265 127.126   4
  -3  -7 -12 266.067 121.782   7
  -3  -7 -12 285.120 159.248   3
   3   7  12 410.948 175.167   4
  -3  -7 -13-104.282 89.0397   7
  -3  -7 -13 6.35552 58.8514   3
   3   7  13 20.0417 53.1403   4
  -3  -7 -14 182.259 118.031   7
  -3  -7 -14 210.697 150.959   3
   3   7  14 286.978 149.483   4
   3   7  15-38.0981 75.9966   4
  -3  -8  10 132.921 123.304   2
  -3  -8  10-21.4007 63.5704   4
  -3  -8   9 121.124 112.571   2
  -3  -8   9-125.685 100.763   4
   3   8  -9-192.000 112.862   1
  -3  -8   8 215.960 160.766   2
   3   8  -8 7.61309 48.4982   1
  -3  -8   7 233.938 160.318   2
   3   8  -7 98.5438 95.4290   1
  -3  -8   6-139.960 119.425   2
   3   8  -6-58.9712 74.0057   1
  -3  -8   5-20.9147 56.7965   2
   3   8  -5 64.7050 72.8319   1
  -3  -8   5 75.1480 64.4187   7
  -3  -8   4 1392.07 316.085   2
  -3  -8   4 1645.22 328.388   7
  -3  -8   4 1300.33 183.089   3
   3   8  -4 1396.07 274.034   1
  -3  -8   3 628.657 232.857   2
  -3  -8   3 643.727 206.543   7
   3   8  -3 203.895 95.0542   3
   3   8  -3 466.268 155.523   1
  -3  -8   3 209.294 81.6162   3
  -3  -8   3 311.830 123.239   1
  -3  -8   2 3418.15 466.521   7
  -3  -8   2 3291.89 342.305   3
   3   8  -2 3497.34 418.650   1
  -3  -8   2 2659.70 337.496   4
  -3  -8   2 3469.24 479.633   2
   3   8  -2 3249.96 375.930   3
   3   8  -1 782.164 190.515   1
  -3  -8   1 1017.96 259.205   2
  -3  -8   1 791.501 227.124   7
   3   8  -1 562.138 164.134   3
  -3  -8   1 603.845 161.410   3
  -3  -8   1 632.222 160.828   4
  -3  -8   0 1888.82 343.026   2
  -3  -8   0 1491.45 319.017   7
   3   8   0 1575.58 286.971   3
  -3  -8   0 1533.13 257.205   3
  -3  -8   0 1220.32 207.612   4
   3   8   0 1885.93 294.513   1
  -3  -8  -1 164.420 121.748   2
  -3  -8  -1 225.734 131.414   7
   3   8   1 95.1671 50.1392   3
  -3  -8  -1 256.208 115.332   3
  -3  -8  -1 53.6379 41.9821   4
  -3  -8  -2 860.918 225.850   2
  -3  -8  -2 786.002 226.178   7
  -3  -8  -2 569.695 168.347   3
  -3  -8  -2 497.933 126.364   4
  -3  -8  -3 2224.46 380.462   7
  -3  -8  -3 1974.17 339.703   2
  -3  -8  -3 1597.72 229.454   4
  -3  -8  -3 2105.35 330.006   3
   3   8   4 349.110 138.703   1
  -3  -8  -4 337.479 136.543   3
  -3  -8  -4 320.904 107.436   4
  -3  -8  -4 450.178 114.035  11
  -3  -8  -5 350.092 151.103   7
  -3  -8  -5 234.238 142.288   3
  -3  -8  -5 126.548 71.6915   4
  -3  -8  -5 246.230 90.0346  11
   3   8   5 297.102 121.766   1
  -3  -8  -6 98.3432 88.6413   7
  -3  -8  -6 253.743 135.817   3
  -3  -8  -6 98.3435 65.2277   4
  -3  -8  -6 125.876 86.6426  11
   3   8   6 130.005 104.888   1
  -3  -8  -7 1374.04 304.582   7
  -3  -8  -7 1193.43 233.853   4
  -3  -8  -7 1576.64 323.652   3
  -3  -8  -7 1108.10 234.975  11
   3   8   7 1405.80 264.767   4
  -3  -8  -8 104.777 117.130   7
  -3  -8  -8-10.8954 37.2282   4
  -3  -8  -8 62.0293 77.8770   3
  -3  -8  -8-61.7787 66.8928  11
   3   8   8-11.9285 50.9707   4
  -3  -8  -9 1179.28 274.673   7
  -3  -8  -9 685.997 221.975   3
  -3  -8  -9 960.402 240.596  11
   3   8   9 801.517 221.006   4
  -3  -8 -10 78.0164 82.9676   7
  -3  -8 -10-56.7235 88.4601   3
  -3  -8 -10-144.470 106.855  11
   3   8  10-69.6022 43.8878   4
  -3  -8 -11 74.0163 65.6401   7
  -3  -8 -11 34.5857 122.029   3
  -3  -8 -11 25.9116 76.6348  11
   3   8  11 35.1161 85.1179   4
  -3  -8 -12 62.8862 73.5372   7
  -3  -8 -12 7.69181 63.1128  11
  -3  -8 -12 146.908 130.824   3
   3   8  12 87.9259 87.1830   4
  -3  -8 -13 132.979 99.5620   7
  -3  -8 -13-49.7147 86.3969  11
  -3  -8 -13-64.9997 98.3258   3
   3   8  13 119.758 107.100   4
  -3  -8 -14 212.641 123.374   7
  -3  -8 -14 158.151 103.551  11
   3   8  14 131.996 112.721   4
   3   9  -9 262.480 159.102   1
   3   9  -8 127.534 110.509   1
   3   9  -7 153.627 129.555   1
  -3  -9   6-9.17225 65.3011   2
   3   9  -6-19.2029 58.5297   1
  -3  -9   5 318.559 167.851   2
   3   9  -5 931.575 258.343   1
  -3  -9   4-31.0557 73.8581   2
  -3  -9   4 23.9251 93.4417   7
   3   9  -4 68.2897 77.5861   1
  -3  -9   3-139.929 112.886   2
   3   9  -3-14.8976 53.2378   1
  -3  -9   2-71.3803 86.1406   2
  -3  -9   2 19.7790 69.5751   7
   3   9  -2-86.3499 81.2674   1
  -3  -9   2-10.3226 35.9412   4
  -3  -9   1 943.895 255.380   2
  -3  -9   1 751.620 225.180   7
   3   9  -1 790.346 196.626   3
  -3  -9   1 805.891 190.126   3
  -3  -9   1 612.340 170.508   4
   3   9  -1 703.730 214.485   1
  -3  -9   0 207.164 138.646   7
   3   9   0 281.750 124.509   3
  -3  -9   0 206.818 107.543   3
   3   9   0 262.214 108.338   1
  -3  -9   0 520.005 138.210   4
   3   9   1 13.6998 51.1471   1
  -3  -9  -1 96.2616 74.3235   3
  -3  -9  -1-27.2372 45.5715   4
  -3  -9  -2 54.8077 79.5824   7
   3   9   2 73.4924 75.8627   1
  -3  -9  -2 86.5441 73.9607   3
  -3  -9  -2 77.7129 51.9672   4
  -3  -9  -3 408.491 185.102   7
   3   9   3 373.610 148.142   1
  -3  -9  -3 341.184 147.267   3
  -3  -9  -3 131.768 78.4204   4
   3   9   4 1221.98 266.802   1
  -3  -9  -4 669.336 204.998   3
  -3  -9  -4 882.753 190.954   4
   3   9   5 893.589 234.948   1
  -3  -9  -5 644.566 205.320   7
  -3  -9  -5 525.726 188.083   3
  -3  -9  -5 460.090 138.064   4
  -3  -9  -5 744.376 160.465  11
  -3  -9  -6-55.7093 63.8238   7
  -3  -9  -6 79.2918 65.3687   4
  -3  -9  -6-17.6884 67.4508   3
  -3  -9  -6 32.8749 47.0490  11
   3   9   6 71.6059 80.9449   1
  -3  -9  -7-12.7181 66.4176   7
  -3  -9  -7-36.4179 107.651   3
  -3  -9  -7 70.4315 65.6451  11
   3   9   7 18.1943 53.9814   1
  -3  -9  -8 139.181 110.561   7
  -3  -9  -8 87.6944 95.8641   3
  -3  -9  -8 18.2781 49.1158  11
   3   9   8 89.2131 73.5897   4
  -3  -9  -9 414.601 174.102   7
  -3  -9  -9 477.953 181.453  11
   3   9   9 527.116 191.921   4
  -3  -9  -9 852.753 267.940   3
  -3  -9 -10 25.4320 78.4040   7
  -3  -9 -10 51.4570 89.1285   3
  -3  -9 -10-114.648 98.1902  11
   3   9  10 41.5525 66.1737   4
  -3  -9 -11 115.607 96.7343   7
  -3  -9 -11 58.1762 99.7084   3
   3   9  11 241.900 139.292   4
  -3  -9 -12 134.560 106.348   7
  -3  -9 -12-111.468 108.077  11
   3   9  12 120.826 104.851   4
  -3  -9 -13-106.122 112.464  11
   3   9  13 46.6935 68.0202   4
   3  10  -8 272.008 156.081   1
   3  10  -7 138.305 115.334   1
   3  10  -6 5.20639 37.0850   1
   3  10  -5 352.769 173.206   1
   3  10  -4-88.4254 90.1109   1
   3  10  -3-33.6381 59.0106   1
   3  10  -2-87.0098 84.5154   1
  -3 -10   2 127.173 114.071   7
  -3 -10   1 321.307 163.896   7
   3  10  -1 185.035 132.012   1
  -3 -10   0 307.246 169.918   7
   3  10   0 248.078 148.212   1
  -3 -10  -1 62.8866 72.6020   7
   3  10   1 12.3528 49.2487   1
  -3 -10  -2 36.3323 93.4792   7
   3  10   2 124.587 82.9653   1
  -3 -10  -2-126.374 108.244   3
   3  10   3 29.1053 57.2748   1
  -3 -10  -3 12.6136 49.8083   3
  -3 -10  -4 302.575 168.143   7
   3  10   4 464.501 177.098   1
  -3 -10  -4 117.984 94.5404   3
   3  10   5 146.839 130.399   1
  -3 -10  -5 123.959 109.169   7
  -3 -10  -5-85.7256 99.1113   3
   3  10   6 327.611 149.698   1
  -3 -10  -6 151.325 118.973   7
  -3 -10  -6 283.194 149.856   3
  -3 -10  -6 260.264 105.622  11
  -3 -10  -7 291.517 134.859   7
  -3 -10  -7 426.453 181.856   3
  -3 -10  -7 159.566 101.512  11
   3  10   7 241.797 139.975   1
  -3 -10  -8 28.4184 73.0062   7
  -3 -10  -8-11.8164 42.4542  11
   3  10   8-56.5256 77.6402   1
  -3 -10  -9 74.5061 92.2325   7
  -3 -10  -9 205.083 122.153  11
   3  10   9 10.0153 40.3950   4
  -3 -10 -10 68.2590 89.5204   7
  -3 -10 -10 71.3075 85.4229  11
   3  10  10 174.983 119.542   4
  -3 -10 -11 414.047 187.686   7
  -3 -10 -11 317.098 175.266  11
   3  10  11 412.036 181.374   4
  -3 -10 -12 384.381 200.368   7
  -3 -10 -12 112.073 110.317  11
   3  10  12 292.645 163.108   4
   3  11  -6 238.025 147.661   1
   3  11  -5 247.071 147.321   1
   3  11  -4 164.514 120.112   1
   3  11  -3 187.640 120.876   1
   3  11  -2-101.466 98.7635   1
   3  11  -1-117.149 101.080   1
   3  11   0 351.327 161.396   1
  -3 -11  -1-55.4418 86.5813   7
   3  11   1 89.6394 88.9046   1
  -3 -11  -2-65.0085 66.2209   7
   3  11   2 107.054 123.851   1
  -3 -11  -3-15.6359 89.0683   7
   3  11   3 239.389 133.877   1
  -3 -11  -4 218.675 149.509   7
   3  11   4 393.341 178.558   1
   3  11   5 214.885 130.613   1
  -3 -11  -5 72.1387 78.6463   7
   3  11   6-7.98723 59.1411   1
  -3 -11  -6 119.821 97.6101   7
  -3 -11  -7 627.200 236.511   7
   3  11   7 679.674 243.481   1
  -3 -11  -8 130.954 111.558   7
   3  11   8 160.970 124.644   1
  -3 -11  -9 95.5840 106.784   7
  -3 -11  -9-162.364 109.426  11
   3  11   9-73.0223 90.8461   1
  -3 -11 -10-6.61692 42.5927  11
   3  11  10-15.9153 58.0462   4
  -3 -11 -11 251.155 146.242  11
   3  11  11-350.141 179.626   4
   3  12  -4 67.0404 84.7381   1
   3  12  -3 205.639 129.956   1
   3  12  -2-206.175 139.643   1
   3  12  -1 135.875 113.009   1
   3  12   0-173.265 129.141   1
   3  12   1 303.760 156.659   1
   3  12   2 187.565 133.178   1
   3  12   3-142.430 115.844   1
   3  12   4-152.175 116.244   1
   3  12   5 40.1752 71.2469   1
   3  12   6 290.838 166.113   1
   3  12   7 227.506 148.816   1
   3  12   8 178.438 159.879   1
   3  12   9 322.171 184.153   1
   3  13  -2-3.46915 47.5908   1
   3  13  -1 38.9755 91.5821   1
   3  13   0-127.563 120.475   1
   3  13   1 79.7807 88.8466   1
   3  13   2 164.317 129.681   1
   3  13   3-31.6402 71.1199   1
   3  13   4 62.8308 89.1959   1
   3  13   5-43.9490 74.8753   1
   3  13   6 358.196 187.323   1
   3  13   7 521.862 229.029   1
  -4  11   0-108.067 127.257   1
  -4  11  -1 2711.60 527.111   1
  -4  11  -2 323.873 154.047   1
  -4  10   4 30.6696 102.079   1
   4 -10  -4-14.8210 88.0712   5
  -4  10   3 163.215 131.490   1
   4 -10  -3 507.471 244.470   5
  -4  10   2 494.530 213.633   1
   4 -10  -2 792.225 284.765   5
  -4  10   1 3056.70 519.942   1
   4 -10  -1 4346.82 685.581   5
  -4  10   0-221.328 152.421   1
  -4  10   0 659.880 270.602   3
  -4  10  -1 1058.57 347.943   3
  -4  10  -1 936.375 293.723   1
  -4  10  -2 1313.68 391.922   3
  -4  10  -2 1236.34 337.449   1
  -4  10  -3 4706.74 713.739   3
  -4  10  -3 4123.36 620.717   1
  -4  10  -4 198.990 155.471   3
  -4  10  -4 427.849 211.212   1
  -4  10  -5 2502.35 486.756   1
  -4  10  -5 2625.22 532.409   3
  -4  10  -6 2746.07 524.142   1
  -4  10  -6 1845.08 435.835   3
   4  -9  -6 3431.81 639.690   5
  -4   9   6 2595.70 495.699   1
  -4   9   5 397.191 211.781   1
   4  -9  -5 7.62857 77.2276   5
  -4   9   4 3591.15 553.984   1
   4  -9  -4 3661.61 637.550   5
  -4   9   3 1376.91 336.777   1
   4  -9  -3 1498.21 397.258   5
  -4   9   2 95.6822 98.7396   1
   4  -9  -2 376.195 208.373   5
  -4   9   1 638.878 219.856   1
   4  -9  -1 440.381 239.134   5
  -4   9   0 2216.62 475.845   3
  -4   9   0 2097.46 403.814   1
   4  -9   0 1918.86 427.852   5
  -4   9  -1 2895.59 543.389   3
   4  -9   1 3247.65 553.324   5
  -4   9  -1 3135.27 498.187   1
  -4   9  -2 280.087 174.025   3
  -4   9  -2-193.197 135.159   1
  -4   9  -3 47.4635 89.3381   3
  -4   9  -3-25.0239 58.8821   1
  -4   9  -4 140.298 131.232   3
  -4   9  -4-25.9935 70.9409   1
  -4   9  -5 2805.24 489.370   1
  -4   9  -5 2176.37 464.431   3
  -4   9  -6 892.613 297.577   3
  -4   9  -6 762.118 260.486   1
  -4   9  -7 624.372 252.845   3
  -4   9  -7 373.597 191.014   1
  -4   9  -8 420.326 189.704   3
  -4   9  -8 361.588 163.326   1
   4  -8  -7 77.9605 111.462   5
  -4   8   7 163.998 126.942   1
   4  -8  -6-235.502 175.451   5
  -4   8   6-296.525 163.937   1
   4  -8  -5 145.223 144.219   5
  -4   8   5 93.9062 101.668   1
  -4   8   4 1574.40 343.919   1
   4  -8  -4 1918.05 466.613   5
  -4   8   3 199.240 127.747   1
   4  -8  -3 24.3501 80.7790   5
  -4   8   2-129.216 104.280   1
   4  -8  -2 45.4782 88.7290   5
  -4   8   1-158.313 117.902   1
   4  -8  -1 76.2241 95.0497   5
  -4   8   1 100.252 116.177   3
   4  -8   0 5894.55 724.812   5
  -4   8   0 4566.16 569.906   1
  -4   8   0 5489.18 720.747   3
  -4   8  -1 3623.04 597.484   3
   4  -8   1 3567.08 557.804   5
  -4   8  -1 3014.27 462.051   1
  -4   8  -2 1018.93 313.350   3
   4  -8   2 1019.97 287.733   5
  -4   8  -2 651.706 210.502   1
  -4   8  -3 1022.93 315.681   3
   4  -8   3 525.967 232.011   5
  -4   8  -3 722.345 233.338   1
  -4   8  -4 126.674 125.726   3
  -4   8  -4 298.723 161.606   1
  -4   8  -5 2740.25 450.197   1
  -4   8  -5 2965.02 535.417   3
  -4   8  -6 906.070 294.962   3
  -4   8  -6 1099.59 291.945   1
  -4   8  -7 308.234 161.059   3
  -4   8  -7 300.284 149.502   1
  -4   8  -8 1718.30 414.882   3
  -4   8  -8 1927.29 400.872   1
  -4   8  -9 130.830 113.595   3
  -4   8  -9 119.118 105.691   1
  -4   8 -10 74.8853 93.5104   1
  -4   8 -10 119.829 113.785   3
   4  -7  -8 406.393 229.249   5
  -4   7   8 90.5197 97.0275   4
   4  -7  -7 174.853 153.063   5
  -4   7   7-129.114 117.987   4
   4  -7  -6-122.956 129.999   5
  -4   7   6-28.1008 62.5082   1
   4  -7  -5 1740.70 419.347   5
  -4   7   5 2214.96 395.338   1
  -4   7   4 8591.58 767.522   1
   4  -7  -4 7955.41 878.666   5
  -4   7   3 154.024 115.522   1
   4  -7  -3 186.987 143.671   5
  -4   7   2 984.728 261.294   1
   4  -7  -2 584.119 242.151   5
  -4   7   1-15.3018 55.8008   1
   4  -7  -1 114.808 114.787   5
  -4   7   0 2935.09 513.591   3
  -4   7   0 3274.10 459.587   1
   4  -7   0 3200.60 521.354   5
  -4   7  -1 3289.62 541.545   3
   4  -7   1 4218.82 578.714   5
  -4   7  -1 2915.32 427.449   1
  -4   7  -2 958.043 290.216   3
   4  -7   2 1096.54 290.147   5
  -4   7  -2 642.601 206.802   1
  -4   7  -3 736.389 255.796   3
   4  -7   3 219.815 122.271   5
  -4   7  -3 626.857 196.470   1
  -4   7  -4 1143.91 273.412   1
  -4   7  -4 1028.06 299.504   3
   4  -7   4 938.491 256.019   5
  -4   7  -5 1454.62 310.027   1
  -4   7  -5 1583.67 376.107   3
   4  -7   5 1210.04 292.647   5
  -4   7  -6 256.082 158.495   3
  -4   7  -6 131.464 106.059   1
   4  -7   6 267.787 137.588   5
  -4   7  -7 3484.53 554.720   3
   4  -7   7 3979.59 513.236   5
  -4   7  -7 4238.02 550.922   1
  -4   7  -8 2330.57 451.432   3
   4  -7   8 2357.05 382.487   5
  -4   7  -8 1895.55 383.278   1
  -4   7  -9-51.8547 79.1502   1
  -4   7  -9 231.214 148.561   3
  -4   7 -10-56.2159 67.2700   3
  -4   7 -10 342.015 168.379   1
  -4   7 -11 31.5515 64.2262   3
  -4   7 -11-189.283 134.640   1
   4  -6  -9 1175.32 370.222   5
  -4   6   9 1303.56 350.350   4
   4  -6  -8 215.813 158.175   5
  -4   6   8 7.82054 69.0334   4
   4  -6  -7 909.140 314.849   5
  -4   6   7 438.857 192.151   4
   4  -6  -6 166.024 136.133   5
  -4   6   6 279.948 139.323   4
   4  -6  -5 196.269 154.446   5
  -4   6   5 124.532 89.2428   1
   4  -6  -4 1875.20 421.492   5
  -4   6   4 2109.99 365.247   1
  -4   6   3 1022.61 252.172   1
   4  -6  -3 2149.12 438.654   5
  -4   6   2 1735.57 315.889   1
   4  -6  -2 1714.97 386.790   5
  -4   6   2 1366.38 348.293   3
  -4   6   1 872.845 268.202   3
  -4   6   1 927.274 231.616   1
   4  -6  -1 1100.75 297.867   5
  -4   6   0 526.684 221.249   3
  -4   6   0 309.199 115.727   1
   4  -6   0 344.492 166.902   5
  -4   6  -1 1361.50 348.077   3
   4  -6   1 1755.90 368.757   5
  -4   6  -1 1708.55 304.364   1
  -4   6  -2 1692.82 379.839   3
   4  -6   2 1324.10 310.490   5
  -4   6  -2 1549.87 287.727   1
   4  -6   3 7105.70 697.769   5
  -4   6  -3 7316.96 630.101   1
  -4   6  -3 7119.86 775.694   3
  -4   6  -4 373.943 157.198   1
  -4   6  -4 163.096 100.167   3
   4  -6   4 581.358 205.888   5
  -4   6  -5 805.056 264.649   3
  -4   6  -5 1063.22 251.772   1
   4  -6   5 875.613 233.786   5
   4  -6   6 226.510 127.357   5
  -4   6  -6 104.483 87.5968   1
  -4   6  -7 2992.07 501.792   3
   4  -6   7 2741.48 394.862   5
  -4   6  -7 2829.34 421.864   1
  -4   6  -8 704.985 244.923   3
   4  -6   8 876.969 225.525   5
  -4   6  -8 545.249 207.451   1
  -4   6  -9 1376.18 314.306   1
  -4   6  -9 1890.17 400.066   3
   4  -6   9 1691.57 301.619   5
  -4   6 -10 444.076 195.043   3
  -4   6 -10 39.3341 65.9727   1
  -4   6 -11 155.697 119.229   1
  -4   6 -11 253.398 151.065   3
  -4   6 -12 0.60548 128.087   3
  -4   6 -12-132.522 108.934   1
  -4   5  10 3.42698 21.6923   4
  -4   5   9 402.985 185.653   4
   4  -5  -8 237.371 159.252   5
  -4   5   8 116.766 107.025   4
   4  -5  -7 4240.35 655.946   5
  -4   5   7 3048.45 483.581   4
   4  -5  -6 352.036 189.786   5
  -4   5   6-177.496 120.517   4
   4  -5  -5-24.4317 135.380   5
  -4   5   5 45.5754 73.1246   4
   4  -5  -4 79.2380 122.349   5
  -4   5   4-49.7090 66.8395   1
   4  -5  -3 973.531 289.559   5
  -4   5   3 809.604 260.975   3
  -4   5   3 597.146 178.856   1
  -4   5   2 1533.11 272.649   1
  -4   5   2 1290.53 318.536   3
   4  -5  -2 1575.32 356.896   5
   4  -5  -2 1653.20 293.862   4
  -4   5   1-28.5422 120.163   3
  -4   5   1 138.086 78.0472   1
   4  -5  -1-1.67080 98.8005   5
   4  -5  -1 48.3571 46.4760   4
  -4   5   0 510.068 213.188   3
  -4   5   0 254.015 111.252   1
   4  -5   0 276.944 137.836   5
   4  -5   0 213.905 96.6564   4
  -4   5  -1 966.279 282.754   3
   4  -5   1 753.547 230.510   5
  -4   5  -1 754.338 181.233   1
   4  -5   1 865.221 209.197   4
  -4   5  -2 400.593 201.724   3
   4  -5   2 351.869 167.213   5
  -4   5  -2 322.307 123.230   1
   4  -5   2 302.546 123.343   4
  -4   5  -3 53.2819 97.4242   3
   4  -5   3 140.601 84.3991   5
   4  -5   3-21.5397 49.6767   4
  -4   5  -3 75.7075 57.2551   1
  -4   5  -4 2571.63 448.647   3
   4  -5   4 2412.42 382.829   5
  -4   5  -4 2510.66 343.079   1
   4  -5   4 3037.57 415.585   4
  -4   5  -5 296.457 159.578   3
   4  -5   5 266.564 132.044   5
  -4   5  -5 127.303 83.5436   1
  -4   5  -6 3030.63 493.288   3
   4  -5   6 2532.57 378.815   5
  -4   5  -6 1883.96 319.664   1
  -4   5  -7 2226.19 421.178   3
   4  -5   7 2733.92 379.976   5
  -4   5  -7 2647.59 385.835   1
  -4   5  -8 1307.91 280.118   1
  -4   5  -8 1480.10 344.944   3
   4  -5   8 1350.49 259.582   5
  -4   5  -9 2021.10 409.658   3
   4  -5   9 2210.20 319.527   5
  -4   5  -9 1538.03 313.116   1
  -4   5 -10 892.459 247.301   1
  -4   5 -10 1570.92 359.674   3
  -4   5 -11-49.5587 80.5894   3
  -4   5 -11-300.526 153.992   1
  -4   5 -12-59.5960 76.2684   1
  -4   5 -12-60.9211 74.4782   3
  -4   4  10-230.948 143.695   4
  -4   4   9 543.603 214.264   4
  -4   4   8 827.406 247.560   4
  -4   4   7 1044.84 267.469   4
   4  -4  -6-244.446 161.732   5
  -4   4   6 211.072 123.913   4
   4  -4  -5 907.286 274.262   5
  -4   4   5 654.279 208.680   4
  -4   4   5 518.766 197.734   3
  -4   4   4 1556.18 350.440   3
  -4   4   4 1492.50 265.664   1
   4  -4  -4 1470.12 358.013   5
   4  -4  -4 1501.79 281.218   4
  -4   4   4 1179.14 259.495   4
  -4   4   3 12544.5 745.231   1
   4  -4  -3 11587.6 950.339   5
   4  -4  -3 10730.3 712.857   4
  -4   4   3 11883.2 960.081   3
  -4   4   2 54.6900 74.2911   1
  -4   4   2-19.2851 86.2474   3
   4  -4  -2 92.5675 72.3626   4
  -4   4   1 30136.8 1064.89   1
   4  -4  -1 30102.0 1472.70   5
   4  -4  -1 27105.2 1083.00   4
  -4   4   1 27362.8 1447.66   3
   4  -4   0 26741.6 1347.81   5
  -4   4   0 24269.9 941.682   1
   4  -4   0 23545.8 1005.80   4
  -4   4   0 24921.3 1381.88   3
  -4   4  -1 1399.04 339.614   3
   4  -4   1 1534.22 326.782   5
  -4   4  -1 1217.56 200.125   1
   4  -4   1 1332.39 233.347   4
   4  -4   2 5181.43 572.811   5
  -4   4  -2 4656.37 407.706   1
   4  -4   2 3696.18 402.413   4
  -4   4  -2 4252.48 570.861   3
  -4   4  -3-7.61623 60.2140   1
  -4   4  -3-24.9402 75.5327   3
   4  -4   3-4.78325 75.4233   5
   4  -4   3 33.9554 52.0061   4
   4  -4   4 10254.9 763.931   5
   4  -4   4 8747.87 662.520   4
  -4   4  -4 9952.80 617.808   1
  -4   4  -4 10557.3 902.271   3
   4  -4   5 6175.89 579.456   5
   4  -4   5 5676.84 550.956   4
  -4   4  -5 5887.35 490.668   1
  -4   4  -5 6215.00 693.787   3
  -4   4  -6 358.409 170.275   3
   4  -4   6 501.031 161.513   5
   4  -4   6 425.584 149.678   1
  -4   4  -6 706.541 178.978   1
   4  -4   7 655.767 188.598   1
  -4   4  -7 586.883 228.564   3
  -4   4  -7 536.251 161.054   1
   4  -4   7 669.814 184.520   5
  -4   4  -8 15.9401 87.6539   3
   4  -4   8 214.425 104.205   5
  -4   4  -8 120.062 86.5411   1
  -4   4  -9 2201.55 362.690   1
   4  -4   9 2770.42 337.324   5
  -4   4  -9 2044.77 400.421   3
  -4   4 -10 574.929 188.981   1
  -4   4 -10 566.196 223.328   3
  -4   4 -11 287.891 137.839   1
  -4   4 -11 508.633 193.975   3
  -4   4 -12 83.6564 91.7554   3
  -4   4 -13-22.8398 56.6857   3
  -4   3  11-150.604 127.564   4
  -4   3  10 313.522 162.842   4
  -4   3   9-35.8156 68.6805   4
  -4   3   8 1708.81 341.545   4
  -4   3   8 1903.60 397.620   3
  -4   3   7 4183.56 509.685   4
  -4   3   7 4163.77 593.901   3
  -4   3   6 1.72986 94.5813   3
  -4   3   6 107.429 90.0204   4
  -4   3   5 4088.31 466.837   4
  -4   3   5 3293.73 501.142   3
   4  -3  -4 4308.81 585.668   5
   4  -3  -4 3542.39 395.251   4
  -4   3   4 3264.01 401.832   4
  -4   3   4 4012.34 549.273   3
  -4   3   3 4643.00 413.768   1
   4  -3  -3 5340.13 628.669   5
   4  -3  -3 4523.96 428.462   4
  -4   3   3 4506.83 575.383   3
  -4   3   2 5134.55 409.115   1
   4  -3  -2 4566.09 568.259   5
   4  -3  -2 4550.09 412.970   4
  -4   3   2 4039.25 543.385   3
  -4   3   1 191.891 152.404   3
  -4   3   1-47.1552 82.5536   1
   4  -3  -1-64.2892 79.2221   5
   4  -3  -1 132.297 78.1557   4
   4  -3   0 28437.0 1355.44   5
  -4   3   0 26687.8 844.573   1
   4  -3   0 27140.5 966.627   4
  -4   3   0 29290.4 1458.87   3
   4  -3   1 11482.7 842.367   5
  -4   3  -1 10406.9 523.740   1
   4  -3   1 10367.0 597.372   4
  -4   3  -1 11726.1 921.071   3
  -4   3  -2 2656.47 439.027   3
   4  -3   2 2866.37 415.968   5
  -4   3  -2 2685.99 261.660   1
   4  -3   2 2396.88 287.828   4
  -4   3  -3 1057.42 289.644   3
   4  -3   3 1354.11 283.743   5
  -4   3  -3 908.992 156.120   1
   4  -3   3 950.277 190.740   4
   4  -3   4 16450.4 930.573   5
   4  -3   4 15606.1 804.274   4
  -4   3  -4 17336.0 714.386   1
  -4   3  -4 16338.7 1094.44   3
  -4   3  -5 2806.65 463.450   3
   4  -3   5 3050.39 390.529   5
   4  -3   5 2752.34 353.384   4
  -4   3  -5 2968.97 318.868   1
  -4   3  -6 1481.06 331.410   3
   4  -3   6 1639.75 279.325   5
  -4   3  -6 1425.63 229.935   1
   4  -3   6 1591.62 256.094   1
   4  -3   7 99.1608 57.1139   1
  -4   3  -7 122.041 63.8092   1
  -4   3  -7 169.280 130.260   3
   4  -3   7 248.516 107.327   5
   4  -3   8-21.1061 46.3790   1
  -4   3  -8 100.895 104.989   3
   4  -3   8 38.0924 41.5411   5
  -4   3  -8-24.8257 31.8508   9
  -4   3  -8-143.019 86.4718   1
  -4   3  -9 3111.37 483.051   3
  -4   3  -9 3118.09 401.562   1
  -4   3 -10-6.68954 62.9705   3
  -4   3 -11 1583.24 350.257   3
  -4   3 -12-35.8410 72.3868   3
  -4   3 -13 39.3639 68.9584   3
   4  -3  13-47.4669 77.9247   4
  -4   3 -13 23.9171 73.2230   8
  -4   3 -14 254.869 151.218   3
   4  -3  14 245.329 158.221   4
  -4   3 -14 247.320 177.676   8
  -4   2  11 56.4644 85.4594   4
  -4   2  10 152.914 131.555   3
  -4   2  10 396.001 177.774   4
  -4   2   9-105.782 101.344   3
  -4   2   9-174.451 117.403   4
  -4   2   8 69.2064 92.1537   3
  -4   2   8-65.5669 74.4159   4
  -4   2   7 362.399 177.152   3
  -4   2   7 515.722 179.415   4
  -4   2   6 39.6657 73.1534   3
  -4   2   6-133.540 91.1313   4
  -4   2   5-150.437 114.127   3
   4  -2  -5 65.3531 74.7932   4
  -4   2   5 41.9330 43.5547   1
  -4   2   5-25.5675 54.3968   4
  -4   2   4 211.248 102.511   3
   4  -2  -4 294.780 93.9112   4
  -4   2   4 369.254 106.790   1
  -4   2   4 244.114 108.544   4
  -4   2   3 197.808 130.820   3
   4  -2  -3 26.7380 41.7764   4
  -4   2   3 103.867 62.4780   1
  -4   2   2 1286.73 302.994   3
  -4   2   2 1392.54 189.050   1
   4  -2  -2 1117.38 181.126   4
   4  -2  -1 3143.58 464.459   5
  -4   2   1 3515.18 266.764   1
   4  -2  -1 3423.68 304.616   4
  -4   2   1 3237.12 479.257   3
   4  -2   0 5371.03 580.326   5
  -4   2   0 5377.34 300.434   1
   4  -2   0 4583.56 341.278   4
  -4   2   0 4814.71 576.210   3
   4  -2   1 4435.55 507.306   5
   4  -2   1 4453.52 335.624   4
  -4   2  -1 4012.35 248.599   1
  -4   2  -1 3255.69 475.094   3
  -4   2  -2 1680.53 340.251   3
   4  -2   2 1246.26 268.091   5
   4  -2   2 1439.38 193.094   4
  -4   2  -2 1389.15 148.428   1
  -4   2  -3 44.4712 33.3129   1
  -4   2  -3-9.17597 60.1805   3
   4  -2   3-30.8401 68.3928   5
   4  -2   3-1.28634 53.0175   4
   4  -2   4 3214.54 404.987   5
   4  -2   4 2992.34 311.798   4
  -4   2  -4 3107.48 257.673   1
  -4   2  -4 3803.52 521.184   3
   4  -2   5 1255.68 193.672   1
  -4   2  -5 934.713 251.492   3
   4  -2   5 1227.07 244.330   5
  -4   2  -5 1035.32 161.421   1
  -4   2  -5 1416.39 251.692   9
   4  -2   5 1045.26 197.493   4
  -4   2  -6 7885.27 752.123   3
   4  -2   6 6813.49 484.555   1
  -4   2  -6 7221.66 475.878   1
   4  -2   7 2466.64 319.504   1
  -4   2  -7 2324.87 409.617   3
   4  -2   8 125.215 80.0314   1
  -4   2  -8-61.5441 116.564   3
  -4   2  -8-42.3249 38.6339   9
  -4   2  -9 1206.52 299.261   3
  -4   2 -10-142.273 113.055   3
  -4   2 -11 2237.85 412.331   3
   4  -2  11 2938.86 436.439   4
  -4   2 -12 241.844 158.538   3
   4  -2  12 206.346 118.793   4
  -4   2 -12 275.640 170.940   8
  -4   2 -13 109.485 101.705   3
   4  -2  13-97.2416 95.8135   4
  -4   2 -13 103.274 117.609   8
  -4   2 -14 33.7759 96.0032   8
  -4   2 -14-49.2213 78.4076   3
   4  -2  14-227.775 144.613   4
  -4   1  11 65.8948 83.6675   4
  -4   1  10 624.344 217.032   3
  -4   1  10 771.842 235.341   4
  -4   1   9-156.085 112.873   3
  -4   1   9 84.1670 60.4796   4
  -4   1   8 99.5104 96.2719   3
  -4   1   8 23.6046 49.5293   4
  -4   1   7-96.4523 92.2192   3
  -4   1   7 52.2373 61.1720   4
  -4   1   6 359.860 147.672   3
  -4   1   6 839.978 202.038   4
  -4   1   5 2650.32 428.625   3
  -4   1   5 2912.15 351.130   4
  -4   1   5 2417.67 283.332   1
  -4   1   4 47.7039 78.7047   3
  -4   1   4 21.4632 37.4434   1
  -4   1   4 50.8413 67.3363   4
  -4   1   3 2456.76 398.425   3
   4  -1  -3 2222.11 248.166   4
  -4   1   3 2217.39 267.924   4
  -4   1   3 2204.57 215.130   1
  -4   1   2 11.0982 23.4582   1
  -4   1   2 82.6474 99.0374   3
  -4   1   2 60.9018 31.6522   1
   4  -1  -2 99.9411 52.5463   4
   4  -1  -1 5669.74 331.177   4
  -4   1   1 4802.81 200.053   1
  -4   1   1 5290.79 590.668   3
   4  -1   0 4010.32 259.456   4
  -4   1   0 4739.06 557.919   3
  -4   1  -1 2333.17 392.416   3
   4  -1   1 2184.55 181.980   4
   4  -1   2 4455.30 267.108   4
  -4   1  -2 3401.05 482.337   3
  -4   1  -3-78.6150 97.9866   3
   4  -1   3-4.06319 18.9422   4
  -4   1  -4 1263.79 302.906   3
   4  -1   4 1800.16 206.775   4
  -4   1  -4 1615.89 283.353   9
   4  -1   5 1410.76 177.677   1
  -4   1  -5 1269.34 296.199   3
   4  -1   5 1348.41 198.614   4
  -4   1  -5 1166.76 229.057   9
  -4   1  -6 5487.69 614.736   3
   4  -1   6 5660.78 404.251   1
   4  -1   7 655.021 151.151   1
  -4   1  -7 731.322 229.191   3
   4  -1   8 574.341 152.431   1
  -4   1  -8 826.114 232.494   3
  -4   1  -9-54.1367 118.386   3
   4  -1   9-48.3750 70.3101   4
  -4   1 -10 95.7830 74.0818   3
   4  -1  10 80.2034 58.9056   4
  -4   1 -11 470.431 194.079   3
   4  -1  11 689.811 200.158   4
  -4   1 -12 192.837 133.474   3
   4  -1  12 202.173 104.429   4
  -4   1 -12 76.5083 96.3019   8
  -4   1 -13 16.7825 61.5758   8
  -4   1 -13 16.7817 55.8451   3
   4  -1  13 121.729 101.659   4
  -4   1 -14 62.4242 93.3790   8
   4  -1  14 2.40963 53.8380   4
  -4   0  11 151.243 66.6928   4
  -4   0  10 59.7734 71.8474   4
  -4   0   9 124.355 67.9801   3
  -4   0   9 84.2195 50.5599   4
  -4   0   8 211.767 116.793   3
  -4   0   8 149.030 93.0495   4
  -4   0   7 19.6108 58.5240   3
  -4   0   7-34.2008 72.9430   4
  -4   0   6-1.88688 53.1565   3
  -4   0   6 36.8774 51.4732   4
  -4   0   5 1933.23 352.546   3
  -4   0   5 2420.17 303.058   4
  -4   0   5 1989.98 252.939   1
  -4   0   4 557.043 190.678   3
  -4   0   4 563.270 114.436   1
  -4   0   4 336.970 111.878   4
  -4   0   3 2542.04 205.965   1
  -4   0   3 2362.56 251.807   4
  -4   0   3 2295.81 333.546  11
  -4   0   2 3.66116 49.3503   3
  -4   0   2-25.4411 45.3693  11
  -4   0   1 7.36795 49.9397   3
  -4   0   0 362.625 150.149   3
  -4   0  -1 2798.04 430.824   3
  -4   0  -2 5907.56 588.024   9
  -4   0  -2 5960.47 622.452   3
  -4   0  -3 695.750 210.460   3
  -4   0  -3 784.309 211.313   9
  -4   0  -4 381.464 167.421   3
   4   0   4 503.279 75.4879   4
   4   0   4 584.189 85.9355   4
  -4   0  -4 625.639 174.668   9
   4   0   5 479.030 81.6782   1
  -4   0  -5 698.998 212.742   3
   4   0   5 564.020 98.4834   4
   4   0   5 460.136 101.357   4
  -4   0  -5 470.179 147.870   9
   4   0   6 2313.28 229.881   1
  -4   0  -6 2579.31 418.265   3
   4   0   6 2350.55 230.441   4
  -4   0  -6 2877.49 347.354   9
   4   0   7 400.387 116.453   1
  -4   0  -7 322.734 157.712   3
   4   0   7 323.689 95.6629   4
  -4   0  -8 103.672 84.7653   3
   4   0   8 25.8843 44.7214   1
  -4   0  -9 13.7061 59.0646   3
   4   0   9-31.5836 65.9329   4
   4   0   9-26.3647 44.5023   1
  -4   0 -10 1577.72 343.296   3
   4   0  10 1415.45 263.372   4
   4   0  11 2670.01 376.501   4
  -4   0 -11 2392.09 424.666   3
  -4   0 -11 2239.33 434.396   8
  -4   0 -12-76.5786 107.665   8
  -4   0 -12 154.385 119.249   3
   4   0  12 78.8194 87.6190   4
  -4   0 -13 679.815 258.174   8
  -4   0 -13 972.828 284.648   3
   4   0  13 1009.47 265.207   4
  -4   0 -14-67.0921 89.9473   3
   4   0  14-146.923 113.707   4
  -4  -1  11 2.75062 56.9271   2
  -4  -1  10 164.528 111.011   4
  -4  -1   9-65.2565 67.5690   3
  -4  -1   9-92.1931 80.5271   4
  -4  -1   8 556.753 186.954   3
  -4  -1   8 848.781 212.215   4
  -4  -1   7 3.49457 40.1466   3
  -4  -1   7 53.2490 68.5887   4
  -4  -1   6 217.632 134.626   3
  -4  -1   6 295.144 107.694   4
  -4  -1   5 11.3710 51.4488   3
  -4  -1   5-7.69747 45.0390   4
  -4  -1   4 270.875 137.899   3
  -4  -1   4 375.177 118.853  11
  -4  -1   4 241.594 84.3098   4
  -4  -1   4 237.992 75.4525   1
  -4  -1   3 523.527 174.434   3
  -4  -1   3 453.241 76.7604   1
  -4  -1   3 314.434 108.143  11
  -4  -1   3 419.946 99.3725   4
  -4  -1   2 47.1090 83.8321   3
  -4  -1   2 103.717 83.5261  11
  -4  -1   1-187.888 118.505   3
  -4  -1   1 86.5178 86.9500   9
  -4  -1   0 336.162 155.258   3
  -4  -1   0 472.498 175.317   9
  -4  -1  -1 3150.04 443.772   3
  -4  -1  -1 3320.29 456.020   9
  -4  -1  -2 1992.29 355.751   3
  -4  -1  -2 2175.19 355.637   9
  -4  -1  -3 2551.46 408.064   3
  -4  -1  -3 2605.53 383.845   9
  -4  -1  -4-21.1772 66.2272   3
  -4  -1  -4-37.8587 80.2838   9
  -4  -1  -5 29.3436 86.4885   3
   4   1   5 25.4015 18.7023   4
   4   1   5 25.7918 19.9347   4
  -4  -1  -5 4.51159 47.1326   9
   4   1   6 1281.33 151.595   1
  -4  -1  -6 1146.81 279.242   3
   4   1   6 1247.11 145.547   4
  -4  -1  -6 1109.58 222.669   9
  -4  -1  -7 337.319 159.045   3
   4   1   7 336.005 101.068   1
   4   1   7 208.949 65.4843   4
  -4  -1  -8 4643.14 572.947   3
   4   1   8 5527.12 436.638   1
   4   1   8 5543.19 410.955   4
  -4  -1  -9 140.551 96.9177   3
  -4  -1  -9-36.9933 73.4953   8
  -4  -1 -10 6929.17 722.350   3
   4   1  10 6438.03 529.730   4
  -4  -1 -10 6171.17 682.599   8
  -4  -1 -11 1312.77 334.323   8
  -4  -1 -11 1029.29 290.236   3
   4   1  11 1230.24 250.544   4
  -4  -1 -12 1143.92 329.183   8
  -4  -1 -12 1459.77 349.534   3
   4   1  12 947.955 235.185   4
  -4  -1 -13 83.5858 114.527   8
  -4  -1 -13 275.092 157.599   3
   4   1  13-33.6111 61.2712   4
  -4  -1 -14 62.0249 100.597   8
  -4  -1 -14 62.5964 92.2189   3
   4   1  14 282.308 148.030   4
  -4  -1 -15 274.222 213.118   8
  -4  -1 -15 50.6716 88.5453   3
   4   1  15 229.668 151.480   4
  -4  -2  11 103.783 95.5186   9
  -4  -2  11 252.850 84.6121   2
  -4  -2  10 114.124 119.366   2
  -4  -2  10 138.151 90.7353   9
  -4  -2   9 319.344 139.004   4
  -4  -2   9 546.579 193.420   2
  -4  -2   9 171.366 147.543   9
  -4  -2   8 677.003 189.347   7
  -4  -2   8 881.030 216.185   3
  -4  -2   8 878.827 215.289   4
  -4  -2   8 618.910 226.851   9
  -4  -2   7 130.469 87.2109   3
  -4  -2   7 243.600 107.321   4
  -4  -2   6 723.742 205.376   3
  -4  -2   6 1086.87 200.257   4
  -4  -2   6 1053.94 315.001   9
  -4  -2   5 95.2661 82.2184   3
  -4  -2   5-71.0395 53.0846   4
  -4  -2   5-119.789 134.125   9
  -4  -2   4 16.7861 19.4395   1
  -4  -2   4 12.3606 28.1990  11
  -4  -2   4-55.4158 42.3311   4
  -4  -2   4 67.8329 73.6985   9
  -4  -2   3 939.110 104.643   1
  -4  -2   3 791.634 206.597   3
  -4  -2   3 948.100 126.249   4
  -4  -2   3 826.402 173.171  11
  -4  -2   3 1293.36 317.118   9
  -4  -2   2-26.1544 70.6760   3
  -4  -2   2-30.3929 42.0891  11
  -4  -2   2 40.3232 120.103   9
  -4  -2   1 1690.04 313.489   3
  -4  -2   1 1880.48 360.469   9
  -4  -2   0 109.344 84.8002   3
  -4  -2   0-33.2612 80.2755   9
  -4  -2  -1 3248.95 438.302   3
  -4  -2  -1 2940.99 430.527   9
  -4  -2  -2 259.734 133.382   3
  -4  -2  -2 131.924 87.1075   9
  -4  -2  -3 7872.35 699.598   3
  -4  -2  -3 8292.74 681.321   9
  -4  -2  -4 10223.0 793.417   3
  -4  -2  -4 8690.67 621.819   5
  -4  -2  -4 9498.25 709.731   9
  -4  -2  -5 81.8140 89.9648   3
  -4  -2  -5 260.971 106.037   5
  -4  -2  -5 34.5289 56.8395   9
   4   2   6 1247.39 139.876   1
  -4  -2  -6 1262.46 294.203   3
   4   2   6 1220.65 123.482   4
  -4  -2  -7 5436.97 608.187   3
   4   2   7 4704.50 343.073   1
   4   2   7 5004.25 318.385   4
  -4  -2  -8 4800.34 581.975   3
   4   2   8 4290.88 373.000   1
   4   2   8 4515.88 352.055   4
  -4  -2  -8 4521.06 525.105   8
  -4  -2  -9 2225.66 405.047   3
  -4  -2  -9 2288.44 396.128   8
  -4  -2 -10 1627.89 344.948   8
  -4  -2 -10 1460.68 329.087   3
   4   2  10 1398.66 237.408   4
  -4  -2 -11 2228.04 424.842   8
  -4  -2 -11 2157.79 414.519   3
   4   2  11 1979.84 306.709   4
  -4  -2 -12 1049.77 295.564   8
  -4  -2 -12 1842.92 390.724   3
   4   2  12 1425.76 273.366   4
  -4  -2 -13 1057.05 330.794   8
  -4  -2 -13 1083.03 304.186   3
   4   2  13 1150.71 266.660   4
  -4  -2 -14-19.7445 71.8749   8
  -4  -2 -14 402.500 206.302   3
   4   2  14 235.206 140.384   4
  -4  -3  10 78.2500 168.668   9
  -4  -3  10 49.9745 55.2684   2
  -4  -3   9-40.5321 129.087   2
  -4  -3   9-51.6216 96.6335   9
  -4  -3   8 65.8520 53.2882   7
  -4  -3   8 56.8455 60.5413   4
  -4  -3   8 45.0102 79.6918   2
  -4  -3   8 173.037 180.274   9
  -4  -3   7 93.5754 91.0292   7
  -4  -3   7 117.438 67.9501   3
  -4  -3   7 48.1133 62.1830   4
  -4  -3   7 16.6990 126.088   2
  -4  -3   7 54.7219 111.033   9
  -4  -3   6 1532.37 292.625   7
  -4  -3   6 1285.56 252.450   3
  -4  -3   6 1245.05 325.694   2
  -4  -3   6 989.869 194.772   4
  -4  -3   6 1367.04 351.428   9
  -4  -3   5 636.041 177.687   3
  -4  -3   5 535.308 124.731   4
  -4  -3   5 858.055 276.739   9
  -4  -3   4 59.0615 74.8225   3
  -4  -3   4 78.8678 45.3656   4
  -4  -3   4 90.8696 101.162   9
  -4  -3   3 620.472 200.155   3
  -4  -3   3 241.422 80.7793  11
  -4  -3   3 515.390 86.2141   4
  -4  -3   3 427.412 187.988   9
  -4  -3   3 516.614 83.1978   1
  -4  -3   2 6594.94 592.230   3
  -4  -3   2 5706.90 394.537  11
  -4  -3   2 6529.61 703.123   9
  -4  -3   1 776.928 206.234   3
  -4  -3   1 804.999 152.598  11
  -4  -3   1 927.702 263.363   9
  -4  -3   0 2328.03 361.739   3
  -4  -3   0 2041.92 374.069   9
  -4  -3  -1 56.3220 67.4909   3
  -4  -3  -1 164.368 87.3137   9
  -4  -3  -2 149.886 104.622   3
  -4  -3  -2 128.672 111.064   9
  -4  -3  -3 1353.64 286.154   3
  -4  -3  -3 1243.89 272.814   9
  -4  -3  -4 1330.62 252.228   5
  -4  -3  -4 1783.73 338.268   3
  -4  -3  -4 1798.08 318.591   9
  -4  -3  -5 1284.41 233.378   5
  -4  -3  -5 1287.47 296.195   3
  -4  -3  -5 798.005 206.987   9
  -4  -3  -6 202.667 89.5347   5
  -4  -3  -6 253.336 144.223   3
   4   3   6 198.135 42.0987   4
   4   3   6 219.219 62.2913   1
  -4  -3  -6 283.135 123.635   8
   4   3   7 93.4651 35.5691   1
  -4  -3  -7-17.1973 30.8701   5
  -4  -3  -7-5.38369 70.1074   3
   4   3   7 129.427 53.1974   4
  -4  -3  -7 224.584 103.478   2
  -4  -3  -7 55.8909 86.4093   8
  -4  -3  -8 5410.17 614.863   3
   4   3   8 5051.58 366.333   4
  -4  -3  -8 5430.09 479.141   2
  -4  -3  -8 4390.66 512.221   8
  -4  -3  -9 2557.37 411.236   8
  -4  -3  -9 2347.19 416.166   3
  -4  -3  -9 2444.96 303.756   2
  -4  -3 -10 1527.74 344.442   8
  -4  -3 -10 1426.98 339.299   3
   4   3  10 1244.78 224.702   4
  -4  -3 -11 443.166 196.789   8
  -4  -3 -11 356.999 167.847   3
   4   3  11 239.274 117.031   4
  -4  -3 -12-36.9408 78.2673   8
   4   3  12 9.82042 43.3178   4
  -4  -3 -13 729.265 270.095   8
  -4  -3 -13 444.819 198.829   3
   4   3  13 244.504 124.961   4
  -4  -3 -14-68.7001 123.436   8
  -4  -3 -14 73.2117 113.800   3
   4   3  14 123.764 117.406   4
  -4  -4  10 353.623 231.048   9
  -4  -4  10 245.795 187.195   2
  -4  -4   9 1006.09 333.473   9
  -4  -4   9 1217.91 339.454   2
  -4  -4   8 391.459 156.003   7
  -4  -4   8 575.894 252.487   9
  -4  -4   8 519.141 212.851   2
  -4  -4   7 781.269 217.455   7
  -4  -4   7 1270.51 335.761   2
  -4  -4   7 619.345 266.416   9
  -4  -4   6 5677.35 498.228   3
  -4  -4   6 5883.69 584.130   7
  -4  -4   6 5712.71 463.390   4
  -4  -4   6 5683.24 689.730   2
  -4  -4   6 7539.49 847.061   9
  -4  -4   5 978.578 242.001   7
  -4  -4   5 1008.83 218.379   3
  -4  -4   5 916.067 167.859   4
  -4  -4   5 717.740 246.314   2
  -4  -4   5 1400.30 352.399   9
  -4  -4   4-28.1892 62.9654   7
  -4  -4   4 76.6406 63.0599   3
  -4  -4   4 165.490 59.3404   4
  -4  -4   3-36.1639 54.7813   3
  -4  -4   3-12.2438 19.1370   4
  -4  -4   3 39.1969 74.8257   2
  -4  -4   3-17.1022 68.1461   9
  -4  -4   2 3896.28 443.594   3
  -4  -4   2 3644.90 511.326   2
  -4  -4   2 3229.82 497.881   9
  -4  -4   1 3722.90 437.120   3
  -4  -4   1 3536.52 267.221  11
  -4  -4   1 4524.03 555.236   2
  -4  -4   1 3540.78 512.207   9
  -4  -4   0 201.210 108.493   3
  -4  -4   0 304.264 136.255   2
  -4  -4   0 56.1191 93.8299   9
  -4  -4  -1 528.293 170.337   3
  -4  -4  -1 384.179 159.376   2
  -4  -4  -1 462.665 173.154   9
  -4  -4  -2 302.296 128.204   3
  -4  -4  -2 271.203 128.980   2
  -4  -4  -2 141.975 86.4699   9
  -4  -4  -3 830.654 227.041   3
  -4  -4  -3 783.583 216.522   2
  -4  -4  -3 964.432 255.038   9
  -4  -4  -3 775.996 163.293   8
  -4  -4  -4 160.578 123.740   3
  -4  -4  -4 443.584 164.836   2
  -4  -4  -4 368.381 119.617   8
  -4  -4  -5 141.603 77.9442   8
  -4  -4  -5 38.1685 50.3815   5
  -4  -4  -5 5.51898 78.2549   3
  -4  -4  -5 172.977 100.981   2
  -4  -4  -6 1362.28 253.646   8
  -4  -4  -6 951.211 206.319   5
  -4  -4  -6 1087.47 272.746   3
   4   4   6 992.691 131.874   1
  -4  -4  -6 985.695 217.904   2
  -4  -4  -7 92.7418 78.3864   8
  -4  -4  -7 124.609 73.0086   5
  -4  -4  -7-38.8563 61.1935   3
   4   4   7 70.4052 41.9875   1
   4   4   7 92.0658 42.8348   4
  -4  -4  -7 134.828 106.070   2
  -4  -4  -8 599.840 194.817   8
  -4  -4  -8 519.888 198.107   3
   4   4   8 508.055 115.955   4
  -4  -4  -8 712.722 173.412   2
  -4  -4  -9 21.5902 54.6503   8
  -4  -4  -9 130.640 130.617   3
  -4  -4  -9 21.5610 55.8604   2
  -4  -4 -10 1609.75 339.471   8
  -4  -4 -10 1678.92 366.662   3
   4   4  10 1558.65 251.270   4
  -4  -4 -11 203.262 133.068   8
  -4  -4 -11-77.4127 95.3541   3
   4   4  11 132.986 84.5999   4
  -4  -4 -12-49.2956 70.2274   8
   4   4  12 3.54418 60.2776   4
  -4  -4 -13 81.4739 103.754   8
  -4  -4 -13 0.64517 62.7966   3
  -4  -4 -14-26.4747 73.8464   8
  -4  -4 -14 150.123 112.763   7
  -4  -4 -14-41.4753 85.2042   3
  -4  -5   9-128.665 138.438   9
  -4  -5   9-11.9214 73.5179   2
  -4  -5   8 189.190 110.008   7
  -4  -5   8 373.300 176.107   9
  -4  -5   8 306.578 190.263   2
  -4  -5   7 752.431 221.378   7
  -4  -5   7 882.834 312.579   9
  -4  -5   7 1311.32 335.370   2
  -4  -5   6 128.940 101.639   7
  -4  -5   6 140.470 140.965   9
  -4  -5   6 314.693 173.187   2
  -4  -5   5 76.5090 97.6221   7
  -4  -5   5-41.6522 80.4767   3
  -4  -5   5-46.0128 107.303   9
  -4  -5   5-39.2838 69.3286   2
  -4  -5   4 121.400 102.677   7
  -4  -5   4 239.408 107.093   3
  -4  -5   4 142.211 71.7507   4
  -4  -5   4 120.906 114.349   2
  -4  -5   4 7.63796 63.7352   9
  -4  -5   3-48.1642 86.3866   7
  -4  -5   3 18.5272 42.9050   3
  -4  -5   3 22.6187 22.7443   4
  -4  -5   3 42.4300 75.9543   2
  -4  -5   3-47.9441 120.066   9
  -4  -5   2 182.821 100.198   7
  -4  -5   2 103.014 74.3096   3
  -4  -5   2 195.851 144.067   2
  -4  -5   2 287.762 168.967   9
  -4  -5   1 160.464 109.618   7
  -4  -5   1-50.7013 74.1637   3
  -4  -5   1 89.4408 105.658   2
  -4  -5   1 47.0734 67.0181   9
  -4  -5   0 520.741 82.0240   8
  -4  -5   0 633.265 195.848   3
  -4  -5   0 590.357 85.9526  11
  -4  -5   0 742.542 227.275   2
  -4  -5   0 607.331 225.544   9
  -4  -5  -1 154.047 57.6648   8
  -4  -5  -1 0.40426 54.5875   3
  -4  -5  -1 75.4496 74.2868   9
  -4  -5  -2 76.1785 48.9086   8
  -4  -5  -2 111.678 94.4319   2
  -4  -5  -2 29.8052 61.4251   9
  -4  -5  -3 12.3563 33.2252   8
  -4  -5  -3 95.0792 71.4583   3
  -4  -5  -3 44.0186 60.7466   2
  -4  -5  -4 237.967 93.9309   8
  -4  -5  -4 126.448 105.781   3
  -4  -5  -4 158.806 112.856   2
  -4  -5  -5 1290.86 227.890   8
   4   5   5 1099.29 132.407   1
  -4  -5  -5 1349.06 296.074   3
   4   5   5 1117.11 126.019   1
  -4  -5  -5 1315.06 273.527   2
  -4  -5  -6 1195.51 235.895   8
  -4  -5  -6 674.883 220.550   3
   4   5   6 1121.32 164.444   1
  -4  -5  -6 1105.76 235.018   2
  -4  -5  -7 196.597 109.131   8
  -4  -5  -7 306.863 175.361   3
   4   5   7 206.357 69.0950   4
  -4  -5  -7 125.841 90.0798   2
  -4  -5  -8-0.63592 60.0508   2
  -4  -5  -8 89.1814 77.0877   8
  -4  -5  -8 17.9401 80.7757   3
   4   5   8 19.3011 34.3115   4
  -4  -5  -9 132.327 108.557   8
  -4  -5  -9 30.6207 63.1476   2
  -4  -5  -9 29.1769 87.9151   3
  -4  -5 -10 589.960 211.772   8
  -4  -5 -10 707.820 156.834   2
  -4  -5 -10 751.776 247.628   3
   4   5  10 643.689 167.329   4
  -4  -5 -11 98.1753 93.0676   8
  -4  -5 -11 170.878 116.663   3
   4   5  11 125.919 81.2345   4
  -4  -5 -12 104.406 82.7885   8
  -4  -5 -12 230.548 147.971   7
  -4  -5 -12-1.89812 59.5069   3
  -4  -5 -13 17.0388 52.2431   7
  -4  -5 -13 228.781 153.006   3
  -4  -5 -14 11.7283 51.0944   7
  -4  -6   9 250.103 159.549   2
  -4  -6   9 255.574 166.735   9
  -4  -6   8 208.312 156.647   2
  -4  -6   8 145.235 120.054   7
  -4  -6   8-105.410 121.973   9
  -4  -6   7 138.852 92.4365   7
  -4  -6   7 59.8494 67.2308   9
  -4  -6   7 151.021 131.166   2
  -4  -6   6 164.595 109.705   7
  -4  -6   6 20.0542 91.9791   9
  -4  -6   6 158.063 135.852   2
  -4  -6   5 757.230 227.671   7
  -4  -6   5 946.303 293.265   9
  -4  -6   5 820.375 273.396   2
  -4  -6   4 859.301 245.684   7
  -4  -6   4 712.195 173.963   3
  -4  -6   4 988.936 299.627   9
  -4  -6   4 1112.20 311.640   2
  -4  -6   3 137.541 106.971   7
  -4  -6   3 165.606 80.1910   3
  -4  -6   3 327.548 180.970   9
  -4  -6   3 217.265 162.926   2
  -4  -6   2-32.3626 92.8023   7
  -4  -6   2 69.0083 56.3219   3
  -4  -6   2-17.3657 89.6166   9
  -4  -6   2 88.3277 89.0068   2
  -4  -6   1-29.6363 77.4971   7
  -4  -6   1-28.0595 51.5370   3
  -4  -6   1 161.405 125.881   9
  -4  -6   1-39.9229 104.011   2
  -4  -6   0 187.902 137.578   7
  -4  -6   0 170.887 95.8284   3
   4   6   0 228.578 55.9721   1
  -4  -6   0 322.538 178.182   9
  -4  -6   0 361.907 152.712   2
  -4  -6  -1 1367.34 313.912   7
  -4  -6  -1 1288.85 268.812   3
   4   6   1 871.003 97.0155   1
  -4  -6  -1 1127.94 294.359   9
  -4  -6  -1 1096.02 274.729   2
   4   6   2-65.7145 27.6324   1
  -4  -6  -2-6.98774 71.5130   2
   4   6   3 185.513 53.5714   1
  -4  -6  -3 134.533 100.228   7
  -4  -6  -3 283.930 147.137   3
  -4  -6  -3 131.622 98.9746   2
  -4  -6  -4 30.0740 97.1098   7
  -4  -6  -4 181.258 113.128   3
   4   6   4 152.059 53.7218   1
  -4  -6  -4-7.21167 63.9379   2
  -4  -6  -5 501.408 174.705   2
  -4  -6  -5 473.964 132.575   8
  -4  -6  -5 405.325 172.759   7
   4   6   5 502.747 108.815   1
  -4  -6  -5 688.369 219.865   3
  -4  -6  -6 132.561 85.7432   2
  -4  -6  -6 62.5060 67.3546   8
  -4  -6  -6-110.802 107.500   7
  -4  -6  -6 67.0770 75.2159   3
   4   6   6 95.4804 57.7095   1
  -4  -6  -7 231.818 112.198   8
  -4  -6  -7 358.279 139.985   2
  -4  -6  -7 443.797 187.995   7
   4   6   7 401.672 119.421   1
  -4  -6  -7 111.375 102.897   3
  -4  -6  -8-44.7641 73.2282   7
  -4  -6  -8 30.6440 52.7947   2
  -4  -6  -8 25.3072 79.2156   3
  -4  -6  -9-62.7512 86.8282   7
  -4  -6  -9 62.8509 73.4927   2
  -4  -6 -10 308.372 158.788   7
  -4  -6 -10 42.6098 62.0475   3
  -4  -6 -11 123.967 92.4929   7
  -4  -6 -11 56.7031 98.2849   3
  -4  -6 -12 211.257 126.446   7
  -4  -6 -12 272.107 162.781   3
  -4  -6 -13 232.572 157.405   7
  -4  -6 -13 36.3184 83.1511   3
  -4  -7   8-49.1015 91.8243   2
  -4  -7   8 10.0601 86.3804   7
  -4  -7   8-124.494 138.599   9
  -4  -7   7 46.6869 89.1426   2
  -4  -7   7-48.0802 78.3918   7
  -4  -7   7-195.442 153.664   9
  -4  -7   6 55.8780 90.2101   2
  -4  -7   6-103.214 98.6365   7
  -4  -7   6-203.312 151.937   9
  -4  -7   5-185.395 138.800   2
  -4  -7   5 5.20034 80.5511   7
  -4  -7   5-202.087 155.893   9
  -4  -7   4 66.7313 96.7165   2
  -4  -7   4 115.287 93.9253   7
  -4  -7   4 79.5123 61.9621   3
  -4  -7   4 168.397 153.571   9
  -4  -7   3 20.5529 92.1745   2
  -4  -7   3 10.9985 65.4341   7
  -4  -7   3-68.5063 66.3484   3
  -4  -7   3-64.9733 161.052   9
  -4  -7   2 178.063 125.908   2
  -4  -7   2 90.5981 77.9530   7
  -4  -7   2 77.5565 99.9091   9
  -4  -7   1 447.157 196.686   2
  -4  -7   1-29.6915 75.6994   7
   4   7  -1 274.995 87.8788   1
  -4  -7   1 418.973 158.758   3
   4   7   0 74.0099 39.0141   1
  -4  -7   0-22.3863 75.1120   2
  -4  -7   0 123.149 107.374   7
  -4  -7   0 113.470 87.5512   3
  -4  -7  -1 111.297 119.791   2
  -4  -7  -1 245.010 147.775   7
  -4  -7  -1 240.515 128.745   3
   4   7   1-96.7690 52.9646   1
  -4  -7  -2 1395.46 306.608   2
  -4  -7  -2 1773.78 364.123   7
   4   7   2 1484.07 181.424   1
  -4  -7  -2 2022.45 344.715   3
  -4  -7  -3 903.360 238.669   2
  -4  -7  -3 978.878 273.196   7
  -4  -7  -3 1634.83 317.376   3
   4   7   3 926.130 148.230   1
  -4  -7  -4-20.1111 62.0577   2
   4   7   4 33.8315 40.2214   1
  -4  -7  -4 24.8535 57.6221   3
  -4  -7  -5 64.8276 47.7291   2
  -4  -7  -5 16.4531 69.9580   7
   4   7   5-81.5531 57.3659   1
   4   7   6 54.8318 49.9425   1
  -4  -7  -6 26.7533 60.7740   2
  -4  -7  -6 123.487 105.593   7
  -4  -7  -6 171.986 125.692   3
  -4  -7  -7 103.590 104.761   7
  -4  -7  -7 41.0342 57.0723   2
  -4  -7  -7 165.530 103.224   3
  -4  -7  -8 387.528 190.215   7
  -4  -7  -8 360.956 170.698   3
  -4  -7  -9 163.399 149.359   7
  -4  -7  -9 186.038 150.241   3
  -4  -7 -10 95.6169 95.9147   7
  -4  -7 -10 34.4150 92.1887   3
  -4  -7 -11-70.1303 86.7823   7
  -4  -7 -11 89.9680 88.8385   3
  -4  -7 -12 393.566 186.341   7
  -4  -7 -12 571.570 248.642   3
  -4  -7 -13 26.2648 68.7399   7
  -4  -8   7-83.9903 98.8382   7
  -4  -8   7-181.222 148.002   9
  -4  -8   6 61.4054 93.5775   2
  -4  -8   6-6.69632 57.3709   7
  -4  -8   6 137.829 132.915   9
  -4  -8   5 104.504 130.703   2
  -4  -8   5 119.944 136.151   7
  -4  -8   4 148.177 134.058   2
  -4  -8   4 22.5162 100.343   7
  -4  -8   3-27.3369 94.3369   2
  -4  -8   3 0.56448 91.4881   7
  -4  -8   3-113.430 73.9726   3
  -4  -8   2 724.123 245.603   2
  -4  -8   2 687.395 232.687   7
  -4  -8   2 717.002 185.890   3
  -4  -8   1 267.830 156.722   2
  -4  -8   1 127.198 129.525   7
  -4  -8   1 300.598 134.971   3
  -4  -8   0 261.482 176.733   2
  -4  -8   0-74.7905 91.1179   7
  -4  -8   0 105.457 82.4644   3
  -4  -8  -1 111.089 83.4526   2
  -4  -8  -1 30.1127 76.1264   7
  -4  -8  -1 64.7253 74.9829   3
  -4  -8  -2 183.876 148.816   2
  -4  -8  -2 41.0498 136.514   7
  -4  -8  -2 45.5344 93.6250   3
  -4  -8  -3 75.1741 85.4568   2
  -4  -8  -3 45.7879 78.4363   7
  -4  -8  -3-11.1330 55.8122   3
   4   8   3 61.4550 50.8451   1
  -4  -8  -4 60.0744 78.7124   2
  -4  -8  -4-57.3965 100.523   7
   4   8   4 112.573 64.7361   1
  -4  -8  -4 140.930 145.126   3
  -4  -8  -5 62.9036 76.6594   2
  -4  -8  -5 155.197 128.090   7
  -4  -8  -5 39.1975 71.5783   3
  -4  -8  -6 32.4348 80.1136   7
  -4  -8  -6 50.6651 66.8899   2
  -4  -8  -6-23.4534 98.5766   3
  -4  -8  -6-1.45454 30.1971  11
  -4  -8  -7 89.0226 109.886   7
  -4  -8  -7-37.8210 59.5041   3
  -4  -8  -8 234.704 159.930   7
  -4  -8  -8 109.310 105.920   3
  -4  -8  -9 415.254 188.682   7
  -4  -8  -9 496.414 218.075   3
  -4  -8 -10 66.7134 108.722   7
  -4  -8 -10 171.202 168.857   3
  -4  -8 -11 19.5814 65.3809   7
  -4  -8 -11 125.365 136.889   3
  -4  -8 -12 105.745 96.5096   7
  -4  -9   6-165.515 127.586   7
  -4  -9   5 140.358 127.417   2
  -4  -9   5-112.644 106.878   7
  -4  -9   4 256.445 167.406   2
  -4  -9   4 55.3152 98.1703   7
  -4  -9   3 57.3859 93.7240   2
  -4  -9   3-56.5448 91.9416   7
  -4  -9   2 280.379 162.379   2
  -4  -9   2 211.412 135.705   7
  -4  -9   1-90.6501 99.6927   2
  -4  -9   1 79.9528 98.9987   7
  -4  -9   1 20.5224 73.8200   3
  -4  -9   0 19.5426 67.6537   2
  -4  -9   0-40.8001 69.6219   3
  -4  -9  -1 556.705 228.911   2
  -4  -9  -1 703.234 249.191   7
  -4  -9  -1 393.125 156.907   3
  -4  -9  -2 2747.30 452.792   2
  -4  -9  -2 3014.93 500.600   7
  -4  -9  -2 2425.72 389.925   3
  -4  -9  -3 824.734 248.785   2
  -4  -9  -3 946.453 296.367   7
  -4  -9  -3 695.851 221.251   3
  -4  -9  -4 1938.11 397.667   7
  -4  -9  -4 1719.38 346.624   2
  -4  -9  -4 1612.55 340.235   3
  -4  -9  -5 4479.70 613.119   7
  -4  -9  -5 3416.44 497.401   3
  -4  -9  -6 829.453 261.204   7
  -4  -9  -6 483.637 217.674   3
  -4  -9  -7 27.1469 66.7768   7
  -4  -9  -7 177.866 154.922   3
  -4  -9  -8 318.433 183.324   7
  -4  -9  -8 233.591 123.357   3
  -4  -9  -9 364.366 175.603   7
  -4  -9  -9 954.179 294.654   3
  -4  -9 -10 221.111 149.226   7
  -4  -9 -10 270.887 176.230   3
  -4  -9 -11 102.908 102.402   7
  -4  -9 -11-69.9022 86.8636  11
  -4 -10   4 57.7476 90.2276   7
  -4 -10   3-47.9513 90.9666   2
  -4 -10   3 40.7555 82.4085   7
  -4 -10   2 488.854 254.240   2
  -4 -10   2 347.347 201.677   7
  -4 -10   1 197.383 174.232   2
  -4 -10   1 192.551 157.877   7
  -4 -10   0 33.9755 86.7555   2
  -4 -10   0 146.595 129.602   7
  -4 -10   0-51.2096 79.4439   3
  -4 -10  -1-234.730 159.123   7
  -4 -10  -1 154.479 101.757   3
  -4 -10  -2 656.673 250.501   7
  -4 -10  -2 240.241 135.279   3
  -4 -10  -3 1766.99 402.569   7
  -4 -10  -3 982.146 261.318   3
  -4 -10  -4 154.865 117.828   7
  -4 -10  -4 291.263 155.946   3
  -4 -10  -5 153.568 141.234   7
  -4 -10  -5 154.663 112.193   3
  -4 -10  -6 352.589 207.910   7
  -4 -10  -6 502.426 213.514   3
  -4 -10  -7 581.762 244.082   7
  -4 -10  -7 418.922 191.377   3
  -4 -10  -8-74.4376 98.8088   7
  -4 -10  -8-15.4653 77.3269   3
  -4 -10  -9-8.00416 100.879   7
  -4 -10  -9 107.464 111.802   3
  -4 -10 -10-129.293 119.311   7
  -4 -11   2-23.4271 110.067   7
  -4 -11   1 34.7740 78.8997   7
  -4 -11   0 31.9478 82.0081   7
  -4 -11  -1 356.114 194.343   7
  -4 -11  -1 63.2514 77.5826   3
  -4 -11  -2-37.5707 91.6119   7
  -4 -11  -2 26.0241 55.5094   3
  -4 -11  -3 142.969 145.833   7
  -4 -11  -3 102.540 95.2610   3
  -4 -11  -4-37.5216 82.3180   7
  -4 -11  -4 165.484 134.788   3
  -4 -11  -5 122.539 152.456   7
  -4 -11  -5 129.065 91.3619   3
  -4 -11  -6 107.051 119.829   7
  -4 -11  -6-33.0194 81.3291   3
  -4 -11  -7 161.151 131.122   7
  -4 -11  -7-207.154 143.173   3
  -4 -11  -8 119.492 104.782   7
   5  -8   0 255.806 181.501   5
   5  -8   1 3784.68 633.926   5
   5  -8   2 2016.31 456.919   5
   5  -8   3 841.136 284.572   5
   5  -7  -3 428.650 206.553   5
   5  -7  -2 204.764 163.383   5
  -5   7   1 386.838 178.152   3
   5  -7  -1 281.988 186.869   5
  -5   7   0 676.570 291.067   3
   5  -7   0 673.244 274.846   5
  -5   7  -1 1801.51 444.504   3
   5  -7   1 1232.54 357.346   5
  -5   7  -2-83.1529 114.340   3
   5  -7   2 79.7379 109.827   5
  -5   7  -3-64.1955 107.210   3
   5  -7   3-12.3326 71.7180   5
  -5   7  -4 72.7648 102.550   3
   5  -7   4 189.444 135.846   5
  -5   7  -5 671.666 275.343   3
   5  -7   5 942.898 272.227   5
  -5   7  -6 911.496 314.300   3
   5  -7   6 492.235 183.719   5
   5  -6  -5-117.682 141.169   5
  -5   6   4 1633.11 443.458   3
   5  -6  -4 1287.06 377.252   5
  -5   6   3-13.8435 74.7597   3
   5  -6  -3 35.6671 89.3020   5
  -5   6   2 141.228 137.865   3
   5  -6  -2-11.6576 78.4837   5
  -5   6   1 70.6797 106.903   3
   5  -6  -1-50.0936 101.347   5
  -5   6   0 967.842 320.784   3
   5  -6   0 1022.75 316.628   5
  -5   6  -1 915.882 310.008   3
   5  -6   1 1242.09 336.300   5
  -5   6  -2 700.280 256.648   3
   5  -6   2 426.539 197.147   5
  -5   6  -3 293.919 187.101   3
   5  -6   3 321.907 180.871   5
  -5   6  -4 91.5964 116.506   3
   5  -6   4 127.851 103.977   5
  -5   6  -5 424.942 224.029   3
   5  -6   5 884.061 256.488   5
  -5   6  -6-35.8570 90.2010   3
   5  -6   6 271.720 167.669   5
  -5   6  -7 935.877 307.236   3
   5  -6   7 957.814 267.058   5
  -5   6  -8 1128.54 346.964   3
  -5   5   6-209.637 160.495   3
  -5   5   5 336.399 197.113   3
  -5   5   4 1065.30 356.503   3
   5  -5  -4 1479.64 407.224   5
  -5   5   3 630.158 259.767   3
   5  -5  -3 574.926 264.537   5
  -5   5   2 1610.57 413.951   3
   5  -5  -2 1631.57 403.569   5
  -5   5   1-28.6503 80.3660   3
   5  -5  -1 15.5690 124.720   5
  -5   5   0 1097.80 327.084   3
   5  -5   0 967.915 311.644   5
  -5   5  -1 936.015 313.514   3
   5  -5   1 787.745 264.018   5
  -5   5  -2 558.437 242.831   3
   5  -5   2 382.088 187.440   5
  -5   5  -3 1883.92 437.107   3
   5  -5   3 1428.83 344.715   5
  -5   5  -4 526.146 239.542   3
   5  -5   4 1083.67 294.974   5
  -5   5  -5 342.822 187.567   3
   5  -5   5 228.246 127.248   5
  -5   5  -6-107.798 119.250   3
   5  -5   6 78.4156 85.3222   5
  -5   5  -7 1475.11 376.431   3
   5  -5   7 2141.09 375.761   5
  -5   5  -8 525.796 231.421   3
  -5   5  -9 194.095 152.237   3
  -5   4   6-88.7914 112.745   3
  -5   4   5 88.3845 150.318   3
  -5   4   4 1005.90 324.935   3
  -5   4   3 49.9854 96.9217   3
  -5   4   2 589.209 268.570   3
   5  -4  -2 772.222 271.558   5
  -5   4   1 71.0651 86.3084   3
   5  -4  -1 54.3151 158.947   5
  -5   4   0 218.656 164.178   3
   5  -4   0 243.154 181.173   5
  -5   4  -1 624.852 250.004   3
   5  -4   1 346.879 178.290   5
  -5   4  -2 295.220 175.991   3
   5  -4   2 426.985 187.601   5
  -5   4  -3 3161.81 559.183   3
   5  -4   3 2144.31 413.428   5
  -5   4  -4 209.359 152.146   3
   5  -4   4 176.752 125.075   5
  -5   4  -5 244.271 145.983   3
   5  -4   5 745.413 223.891   5
  -5   4  -6-190.243 146.724   3
   5  -4   6 60.5629 89.0364   5
  -5   4  -6-35.4153 49.8828   9
   5  -4   7 703.402 201.695   5
  -5   4  -7 297.710 178.908   3
  -5   4  -8 139.592 138.223   3
  -5   4  -9 365.682 194.380   3
  -5   4 -10 362.843 195.574   3
  -5   3   7 710.347 277.979   3
  -5   3   6-36.0831 84.8059   3
  -5   3   5 145.085 130.444   3
  -5   3   4 117.770 187.810   3
  -5   3   3 855.244 274.873   3
  -5   3   2 521.557 221.875   3
  -5   3   1-63.6066 89.6689   3
  -5   3   0 790.485 283.320   3
  -5   3  -1 37.6293 88.5974   3
  -5   3  -2-183.034 143.573   3
  -5   3  -3 2.07563 106.743   3
  -5   3  -4 120.380 118.448   3
  -5   3  -5 135.149 103.720   3
  -5   3  -5 4.17622 47.1724   9
  -5   3  -6-95.5992 111.958   3
  -5   3  -6-54.1557 69.4478   9
  -5   3  -7 1513.29 386.997   3
  -5   3  -8 678.285 270.033   3
  -5   3  -9 577.621 250.349   3
  -5   3 -10 1158.29 331.850   3
  -5   3 -11 127.108 129.467   3
  -5   2   7 182.128 138.197   3
  -5   2   6 15.9824 72.9297   3
  -5   2   5 183.798 96.2601   3
  -5   2   4 228.168 144.579   3
  -5   2   3 387.080 197.801   3
  -5   2   2 369.573 181.306   3
  -5   2   1 4423.14 633.892   3
  -5   2   0 750.728 274.070   3
  -5   2  -1 4109.62 606.323   3
  -5   2  -2 1596.96 378.332   3
  -5   2  -3 27.1865 72.2348   3
  -5   2  -3 96.7324 116.130   9
  -5   2  -4 847.713 280.471   3
  -5   2  -4 620.321 207.707   9
  -5   2  -5 217.852 156.634   3
  -5   2  -5 169.769 100.455   9
  -5   2  -6 1030.51 311.372   3
  -5   2  -6 1319.42 274.385   9
  -5   2  -7 1749.74 399.489   3
  -5   2  -7 1471.83 273.196   9
  -5   2  -8 52.3871 103.053   3
  -5   2  -9 86.2503 106.497   3
  -5   2 -10 128.648 132.983   3
  -5   2 -11 117.497 97.2248   3
  -5   1   7 448.301 201.194   3
  -5   1   6 439.740 197.952   3
  -5   1   5 1757.31 398.543   3
  -5   1   4 825.436 261.441   3
  -5   1   3 9.58323 64.1511   3
  -5   1   2 31.2448 81.5099   3
  -5   1   1 3445.05 544.413   3
  -5   1   0 12572.8 1038.93   3
  -5   1  -1 2184.14 445.783   3
  -5   1  -2 619.072 235.441   3
  -5   1  -2 1251.71 314.077   9
  -5   1  -3 5523.90 694.653   3
  -5   1  -3 5808.40 647.923   9
  -5   1  -4 3900.30 588.606   3
  -5   1  -4 3215.31 465.519   9
  -5   1  -5 1266.09 336.992   3
  -5   1  -5 931.526 241.015   9
  -5   1  -6 1219.56 334.475   3
  -5   1  -6 956.173 234.845   9
  -5   1  -7 376.858 180.791   3
  -5   1  -7 644.770 187.045   9
  -5   1  -8 46.7758 120.330   3
  -5   1  -9 795.199 281.501   3
  -5   1 -10 162.246 135.602   3
  -5   1 -11 319.690 190.449   3
  -5   1 -12 232.007 145.256   8
  -5   0   7 249.110 149.348   3
  -5   0   6 42.2184 80.4569   3
  -5   0   5 231.134 146.370   3
  -5   0   4 373.527 180.390   3
  -5   0   3 329.516 188.114   3
  -5   0   2 600.368 222.064   3
  -5   0   1 581.583 230.765   3
  -5   0   1 740.608 268.754   9
  -5   0   0 624.096 223.270   3
  -5   0   0 467.861 201.906   9
  -5   0  -1-45.7713 104.240   3
  -5   0  -1-78.8722 98.7891   9
  -5   0  -2-26.9317 103.294   3
  -5   0  -2 44.9985 80.7790   9
  -5   0  -3-80.0114 105.286   3
  -5   0  -3 161.657 119.105   9
  -5   0  -4 412.883 196.736   3
  -5   0  -4 193.530 121.719   9
  -5   0  -5 701.055 262.125   3
  -5   0  -5 645.830 207.807   9
  -5   0  -6 2096.73 431.543   3
  -5   0  -6 1445.74 292.516   9
  -5   0  -7 195.798 131.689   3
  -5   0  -7 257.051 122.455   9
  -5   0  -8-105.435 107.189   3
  -5   0  -9-106.051 114.311   3
  -5   0 -10 71.9758 96.0683   3
  -5   0 -11 357.140 208.794   3
  -5   0 -11 620.319 245.846   8
  -5   0 -12-49.5502 92.9934   8
  -5  -1   7 153.563 112.562   3
  -5  -1   7 83.5918 93.5409   9
  -5  -1   6 4.64608 48.1492   3
  -5  -1   6 372.803 229.493   9
  -5  -1   5-95.2638 99.2993   3
  -5  -1   5-72.1301 116.143   9
  -5  -1   4-2.90510 56.9474   3
  -5  -1   4-82.7626 111.199   9
  -5  -1   3 460.799 191.276   3
  -5  -1   3 657.979 272.919   9
  -5  -1   2 40.7358 59.5720   3
  -5  -1   2 22.5291 79.5402   9
  -5  -1   1 191.391 133.561   3
  -5  -1   1-199.760 147.010   9
  -5  -1   0 141.401 120.000   3
  -5  -1   0 147.061 83.9080   9
  -5  -1  -1 220.652 157.054   3
  -5  -1  -1 529.012 224.959   9
  -5  -1  -2 3129.84 501.651   3
  -5  -1  -2 3176.36 494.963   9
  -5  -1  -3-167.881 130.477   3
  -5  -1  -3 238.993 164.591   9
  -5  -1  -4-75.2856 103.708   3
  -5  -1  -4 42.5110 72.7723   9
  -5  -1  -5-150.079 82.7425   3
  -5  -1  -5-93.8358 92.5748   9
  -5  -1  -6 1800.97 391.234   3
  -5  -1  -6 1531.51 307.203   9
  -5  -1  -7 250.589 136.323   3
  -5  -1  -8 29.1145 74.7674   3
  -5  -1  -9-47.8286 97.6492   3
  -5  -1 -10-121.746 120.453   3
  -5  -1 -10 183.658 138.069   8
  -5  -1 -11 215.328 159.947   3
  -5  -1 -11 198.771 150.713   8
  -5  -1 -12-58.8921 95.7245   8
  -5  -2   7-121.102 97.0270   7
  -5  -2   7-146.341 133.784   9
  -5  -2   6-143.444 105.399   3
  -5  -2   6-185.183 160.916   9
  -5  -2   5 111.777 97.2584   3
  -5  -2   5-430.653 231.876   9
  -5  -2   4 54.1415 80.5134   3
  -5  -2   4-9.29573 126.148   9
  -5  -2   3 174.575 129.370   3
  -5  -2   3-33.8570 89.9197   9
  -5  -2   2 173.076 101.042   3
  -5  -2   2 202.163 120.723   9
  -5  -2   1 2.79641 55.9584   3
  -5  -2   1 76.0754 82.1156   9
  -5  -2   0 23.1421 57.5642   3
  -5  -2   0 212.944 157.337   9
  -5  -2  -1 397.930 182.914   3
  -5  -2  -1 381.562 198.423   9
  -5  -2  -2 948.261 278.800   3
  -5  -2  -2 1581.55 351.145   9
  -5  -2  -3-52.6964 88.8849   3
  -5  -2  -3 159.761 111.607   9
  -5  -2  -4 149.110 109.778   3
  -5  -2  -4 229.297 139.259   9
  -5  -2  -5 136.004 142.301   3
  -5  -2  -5-104.455 96.6541   9
  -5  -2  -6 208.173 133.506   3
  -5  -2  -6 241.886 131.063   9
  -5  -2  -7 128.676 124.997   3
  -5  -2  -8 462.602 220.037   3
  -5  -2  -8 224.184 130.749   8
  -5  -2  -9 316.471 163.913   3
  -5  -2  -9 104.644 107.047   8
  -5  -2 -10 188.213 126.847   8
  -5  -2 -10 557.839 248.708   3
  -5  -2 -11 148.057 118.707   8
  -5  -2 -11-140.406 83.7166   3
  -5  -2 -12-98.0377 116.041   8
  -5  -3   7-34.9583 67.8472   7
  -5  -3   7-166.526 156.220   9
  -5  -3   6-52.3954 83.3341   7
  -5  -3   6-91.2238 109.693   2
  -5  -3   6-295.963 192.136   9
  -5  -3   5-98.9791 89.2315   3
  -5  -3   5-78.3710 123.602   9
  -5  -3   4 146.391 121.144   3
  -5  -3   4 91.9171 114.786   9
  -5  -3   3 98.9273 100.389   3
  -5  -3   3-110.554 121.316   9
  -5  -3   2 143.560 109.228   3
  -5  -3   2 184.939 153.065   9
  -5  -3   1-46.6166 76.5432   3
  -5  -3   1 423.646 203.899   9
  -5  -3   0-42.8765 104.884   3
  -5  -3   0 95.5782 108.166   9
  -5  -3  -1 282.728 152.263   3
  -5  -3  -1 159.170 127.430   9
  -5  -3  -2 476.355 201.884   3
  -5  -3  -2 557.934 204.383   9
  -5  -3  -3 182.123 124.689   3
  -5  -3  -3 146.505 118.704   9
  -5  -3  -4 277.548 157.325   3
  -5  -3  -4 96.5708 92.2562   9
  -5  -3  -5 260.879 142.626   3
  -5  -3  -5 87.8332 70.9098   9
  -5  -3  -6 217.696 149.660   3
  -5  -3  -6 33.4262 49.7737   8
  -5  -3  -7 67.6700 92.1474   3
  -5  -3  -7 72.5983 83.3121   2
  -5  -3  -7 163.339 127.130   8
  -5  -3  -8 160.372 146.787   3
  -5  -3  -8 344.673 147.683   2
  -5  -3  -8 120.528 80.4009   8
  -5  -3  -9-258.361 160.820   3
  -5  -3  -9-20.2010 49.6020   2
  -5  -3 -10 559.551 230.016   8
  -5  -3 -10 516.540 236.686   3
  -5  -3 -11 215.336 147.105   8
  -5  -3 -11 86.5167 104.656   3
  -5  -3 -12 736.382 278.226   8
  -5  -4   6 114.106 97.9337   7
  -5  -4   6 90.5004 135.278   9
  -5  -4   5-86.3756 91.2131   7
  -5  -4   5-53.6569 96.7691   2
  -5  -4   5 70.2221 136.574   9
  -5  -4   4 73.9415 93.2332   7
  -5  -4   4 15.7875 95.0494   3
  -5  -4   4 44.0302 64.5140   2
  -5  -4   4 112.243 170.710   9
  -5  -4   3-54.1504 77.2454   3
  -5  -4   3 265.935 185.967   2
  -5  -4   3 155.015 156.347   9
  -5  -4   2 17.6071 61.6175   3
  -5  -4   2 182.472 145.894   2
  -5  -4   2 113.591 100.105   9
  -5  -4   1 360.467 151.043   3
  -5  -4   1 763.753 275.721   2
  -5  -4   1 482.068 209.698   9
  -5  -4   0-17.4077 53.4991   3
  -5  -4   0-21.3086 60.2724   2
  -5  -4  -1 5.40949 78.6185   3
  -5  -4  -1 151.585 126.639   2
  -5  -4  -1 96.2407 78.6117   9
  -5  -4  -2-47.1824 111.275   3
  -5  -4  -2-142.449 119.864   2
  -5  -4  -2-71.4699 93.9202   9
  -5  -4  -3 784.879 251.267   3
  -5  -4  -3 796.465 253.387   2
  -5  -4  -3 673.577 247.211   9
  -5  -4  -4 208.560 119.357   3
  -5  -4  -4 406.849 177.769   2
  -5  -4  -4 375.922 174.429   9
  -5  -4  -4 505.851 165.222   8
  -5  -4  -5-75.5571 91.2873   3
  -5  -4  -5 45.0554 76.9370   2
  -5  -4  -5 67.5370 71.2200   8
  -5  -4  -6 490.877 167.835   8
  -5  -4  -6 664.215 252.321   3
  -5  -4  -6 708.374 216.482   2
  -5  -4  -7 412.295 179.665   8
  -5  -4  -7 394.434 187.731   3
  -5  -4  -7 488.182 198.675   2
  -5  -4  -8 183.597 132.427   8
  -5  -4  -8 476.665 214.145   3
  -5  -4  -8 351.535 144.405   2
  -5  -4  -9 58.2360 75.0776   8
  -5  -4  -9-105.006 84.5162   2
  -5  -4 -10 1024.80 300.936   8
  -5  -4 -10 944.285 310.699   3
  -5  -4 -11 1400.05 354.418   8
  -5  -5   6 117.892 106.663   7
  -5  -5   6 742.938 298.402   9
  -5  -5   5 8.70778 64.1604   7
  -5  -5   5-129.556 140.968   9
  -5  -5   4 59.6052 60.8920   7
  -5  -5   4-65.4904 103.903   2
  -5  -5   4 205.006 163.279   9
  -5  -5   3-116.384 107.650   7
  -5  -5   3-167.970 112.233   3
  -5  -5   3 148.365 140.240   2
  -5  -5   3-240.231 168.021   9
  -5  -5   2 279.275 160.726   7
  -5  -5   2 241.612 147.524   3
  -5  -5   2 225.854 163.863   2
  -5  -5   2 328.060 202.099   9
  -5  -5   1-15.1808 64.2504   7
  -5  -5   1-39.5618 68.6574   3
  -5  -5   1 73.4539 102.453   2
  -5  -5   1 206.717 181.459   9
  -5  -5   0 408.571 181.771   3
  -5  -5   0 251.829 160.092   2
  -5  -5   0 335.962 182.257   9
  -5  -5  -1 140.658 120.842   3
  -5  -5  -1 41.1219 101.182   2
  -5  -5  -1 22.7667 61.0724   9
  -5  -5  -2 4.92896 44.6470   3
  -5  -5  -2 34.2354 72.7331   2
  -5  -5  -2 112.164 108.745   9
  -5  -5  -3-155.639 119.035   3
  -5  -5  -3 50.3151 80.5642   2
  -5  -5  -4 700.885 237.065   3
  -5  -5  -4 534.703 198.255   2
  -5  -5  -5 148.288 96.3031   8
  -5  -5  -5 2.38322 62.4096   3
  -5  -5  -5 290.756 176.291   2
  -5  -5  -6 195.144 101.457   8
  -5  -5  -6-40.3786 74.1523   3
  -5  -5  -6 305.731 148.053   2
  -5  -5  -7 671.866 204.267   8
  -5  -5  -7 625.884 259.122   3
  -5  -5  -7 483.543 185.288   2
  -5  -5  -8 1489.53 316.488   8
  -5  -5  -8 1444.86 360.526   3
  -5  -5  -8 1214.56 272.578   2
  -5  -5  -9 197.759 134.284   8
  -5  -5  -9-58.0039 95.9964   3
  -5  -5 -10 824.697 264.506   8
  -5  -5 -10 751.525 260.914   3
  -5  -5 -11 122.512 130.760   8
  -5  -6   5 74.4799 106.852   7
  -5  -6   5 163.360 195.447   9
  -5  -6   4 232.969 147.234   7
  -5  -6   4 888.990 319.466   9
  -5  -6   3 226.509 146.435   7
  -5  -6   3 607.912 260.233   9
  -5  -6   3 232.594 165.109   2
  -5  -6   2 730.725 253.087   7
  -5  -6   2 478.223 184.145   3
  -5  -6   2 155.706 171.901   9
  -5  -6   2 687.651 246.632   2
  -5  -6   1 170.385 156.349   7
  -5  -6   1 303.032 148.533   3
  -5  -6   1 407.781 192.051   2
  -5  -6   1 595.225 254.206   9
  -5  -6   0 104.706 147.427   7
  -5  -6   0 294.081 135.107   3
  -5  -6   0 158.375 141.302   2
  -5  -6   0 127.107 113.293   9
  -5  -6  -1 492.541 226.103   7
  -5  -6  -1 474.866 188.131   3
  -5  -6  -1 820.419 276.414   2
  -5  -6  -1 224.198 153.939   9
  -5  -6  -2 44.7692 105.751   7
  -5  -6  -2 171.490 121.075   3
  -5  -6  -2-96.2185 94.4987   2
  -5  -6  -3-65.2926 99.2764   7
  -5  -6  -3-77.5802 117.054   3
  -5  -6  -3-17.9860 57.6799   2
  -5  -6  -4-66.3839 103.815   7
  -5  -6  -4 25.5641 70.7917   3
  -5  -6  -4-94.4129 94.9510   2
  -5  -6  -5-189.956 139.435   7
  -5  -6  -5-80.4467 90.0724   3
  -5  -6  -5 57.3107 76.8779   2
  -5  -6  -6-61.4662 92.5675   3
  -5  -6  -6 71.6675 81.5427   2
  -5  -6  -7-37.3006 64.1367   2
  -5  -6  -7-192.779 144.689   7
  -5  -6  -7 96.5994 104.900   3
  -5  -6  -8 6.31613 46.3947   2
  -5  -6  -8 86.6406 116.125   7
  -5  -6  -8 170.922 136.653   3
  -5  -6  -9 186.553 117.525   8
  -5  -6  -9 4.09305 57.3797   7
  -5  -6  -9-68.2636 99.4621   3
  -5  -6 -10-120.254 115.812   7
  -5  -7   4 118.455 113.787   7
  -5  -7   4-55.0399 105.522   9
  -5  -7   3-14.2915 73.9401   7
  -5  -7   3 25.2775 81.8994   9
  -5  -7   2-28.8470 80.6219   7
  -5  -7   2 81.7008 78.5031   9
  -5  -7   2 91.5365 77.5817   2
  -5  -7   1-260.290 163.084   7
  -5  -7   1-17.6937 52.2552   3
  -5  -7   1 62.8665 155.672   9
  -5  -7   1 100.899 77.0798   2
  -5  -7   0-159.500 135.455   7
  -5  -7   0-148.296 109.101   3
  -5  -7   0 116.838 102.657   2
  -5  -7  -1-0.67305 130.027   7
  -5  -7  -1 105.696 86.6692   3
  -5  -7  -1 124.485 105.836   2
  -5  -7  -2 37.9148 84.7628   7
  -5  -7  -2 7.17825 51.4079   3
  -5  -7  -2 11.8991 62.1662   2
  -5  -7  -3-156.513 120.607   2
  -5  -7  -3-81.1013 108.893   7
  -5  -7  -3-107.271 100.914   3
  -5  -7  -4 28.1594 77.9296   2
  -5  -7  -4-174.035 138.338   7
  -5  -7  -4 95.2352 83.3101   3
  -5  -7  -5-108.912 104.921   2
  -5  -7  -5-131.601 129.215   7
  -5  -7  -5-7.91333 70.5113   3
  -5  -7  -6-59.2439 76.3355   2
  -5  -7  -6 60.8946 106.217   3
  -5  -7  -7 24.3771 58.0628   2
  -5  -7  -7-162.449 137.165   7
  -5  -7  -7 93.3933 103.846   3
  -5  -7  -8 68.4273 79.1373   2
  -5  -7  -8-157.849 127.762   7
  -5  -7  -8-131.263 130.148   3
  -5  -7  -9 265.462 184.821   7
  -5  -8   2-77.9957 104.749   7
  -5  -8   1 71.4950 117.197   7
  -5  -8   0-126.280 118.410   2
  -5  -8   0-249.929 166.348   7
  -5  -8   0-73.3309 83.1297   3
  -5  -8  -1-43.4327 91.0236   2
  -5  -8  -1 80.0368 147.245   7
  -5  -8  -1-110.815 101.293   3
  -5  -8  -2-6.51683 87.8736   2
  -5  -8  -2-9.18189 69.5366   7
  -5  -8  -2-8.88646 57.5765   3
  -5  -8  -3-28.1439 68.0160   2
  -5  -8  -3 44.7892 86.1693   7
  -5  -8  -3 13.2625 66.7330   3
  -5  -8  -4-232.656 145.664   2
  -5  -8  -4-283.448 180.683   7
  -5  -8  -4-21.5698 69.6668   3
  -5  -8  -5-30.9651 69.0591   2
  -5  -8  -5-62.5426 92.5766   7
  -5  -8  -5-96.7768 104.770   3
  -5  -8  -6 33.3004 85.0513   2
  -5  -8  -6 51.9914 107.368   7
  -5  -8  -6 127.930 106.787   3
  -5  -8  -7-213.285 154.573   7
  -5  -8  -7-9.34767 48.3055   2
  -5  -8  -7-0.66843 96.2824   3
  -5  -8  -8-23.3264 66.3474   7
  -5  -8  -8 44.8131 60.6375   2
  -5  -9  -1-206.077 148.707   7
  -5  -9  -1 193.953 124.098   3
  -5  -9  -2-194.395 145.739   2
  -5  -9  -2 35.7061 85.9604   7
  -5  -9  -2 75.6723 85.1035   3
  -5  -9  -3-96.4459 104.940   2
  -5  -9  -3 53.4428 80.9862   3
  -5  -9  -4 90.5942 105.655   2
  -5  -9  -4-112.386 130.758   7
  -5  -9  -4-118.736 113.826   3
  -5  -9  -5 165.374 119.574   2
  -5  -9  -5 88.8056 93.2945   7
  -5  -9  -5-21.2130 75.0545   3
  -6   2  -1 0.76436 98.4362   9
  -6   2  -2-174.928 142.803   9
  -6   2  -3 360.741 195.083   9
  -6   2  -4-109.525 101.531   9
  -6   1   0 297.510 185.648   3
  -6   1   0 8.82971 70.5844   9
  -6   1  -1-279.001 185.071   9
  -6   1  -2-272.612 169.655   9
  -6   1  -3 40.7522 79.8336   9
  -6   1  -4 100.550 108.277   9
  -6   1  -5 131.400 116.205   9
  -6   0   0-22.4252 127.022   3
  -6   0   0-86.0656 113.054   9
  -6   0  -1 93.5014 111.342   3
  -6   0  -1 664.640 281.109   9
  -6   0  -2-32.6224 82.9486   3
  -6   0  -2-72.5231 115.183   9
  -6   0  -3 146.132 109.093   9
  -6   0  -4-19.4176 73.2430   9
  -6   0  -5-71.9587 87.5271   9
  -6   0  -6 311.686 159.295   9
  -6  -1   0 1001.72 336.478   3
  -6  -1   0 944.914 319.568   9
  -6  -1  -1 117.000 126.519   3
  -6  -1  -1-1.52235 64.5332   9
  -6  -1  -2 2524.37 506.832   3
  -6  -1  -2 2391.84 490.119   9
  -6  -1  -3 1998.80 451.377   3
  -6  -1  -3 2003.58 439.852   9
  -6  -1  -4 91.1946 108.240   9
  -6  -1  -5 147.688 121.547   9
  -6  -1  -6 501.782 201.025   9
  -6  -2   0 341.299 195.781   3
  -6  -2   0 310.431 220.525   9
  -6  -2  -1 380.739 200.256   3
  -6  -2  -1 125.631 97.9075   9
  -6  -2  -2 44.1794 69.1795   3
  -6  -2  -2-134.699 130.845   9
  -6  -2  -3 14.6482 66.3399   3
  -6  -2  -3 71.6263 103.988   9
  -6  -2  -4 422.602 210.576   3
  -6  -2  -4 210.569 154.823   9
  -6  -2  -5 560.633 229.461   9
  -6  -2  -6-7.82976 49.8134   9
  -6  -3  -1-119.682 116.834   3
  -6  -3  -1-79.0868 117.458   9
  -6  -3  -2 192.209 132.148   3
  -6  -3  -2 390.136 209.825   9
  -6  -3  -3 291.839 190.238   3
  -6  -3  -3-118.691 126.390   9
  -6  -3  -4 175.730 137.749   9
  -6  -3  -5-184.527 142.105   9
   0   0   0    0.00    0.00   0
TITL NG_1192 in P-1
REM P-1 (#2 in standard setting)
CELL 0.71073   4.713111  11.699750  13.569577  85.2246  81.1390  87.3793
ZERR    2.00   0.000292   0.000780   0.000844   0.0053   0.0052   0.0052
LATT  1
SFAC C H N O S
UNIT 26.00 36.00 6.00 2.00 4.00
TREF
HKLF 4
END
;
_shelx_hkl_checksum     23993
_shelx_res_file
;
    shelx.res created by SHELXL-2014/7
TITL P-1
CELL  0.71073   4.7131  11.6998  13.5696   85.225   81.139   87.379
ZERR     2.00   0.0003   0.0008   0.0008    0.005    0.005    0.005
LATT   1
SFAC  C    H    N    O    S
UNIT  26 36 4 2 4
MERG   2
FMAP   2
PLAN  -1
SIZE     0.200   0.250   0.300
ACTA
BOND   $H
CONF
L.S.   18
TEMP    22
DFIX  0.86 0.01 N1 H1n
WGHT    0.072400    0.309500
FVAR       8.44775
S1    5    0.330830    0.605243    0.623614    11.00000    0.07160    0.05676 =
         0.07600   -0.00776   -0.01288    0.02583
S2    5    0.510252    0.465745    0.804442    11.00000    0.08901    0.08897 =
         0.06667   -0.01508   -0.01969    0.03264
O1    4    1.733652   -0.063629    0.750962    11.00000    0.08603    0.06842 =
         0.07803    0.00068   -0.01535    0.03192
N1    3    0.709496    0.435533    0.620827    11.00000    0.05504    0.04950 =
         0.06401   -0.00756   -0.01224    0.01352
H1N   2    0.720297    0.443320    0.556876    11.00000    0.08407
N2    3    0.872947    0.351294    0.665054    11.00000    0.05421    0.04604 =
         0.07110   -0.00759   -0.01804    0.01335
C1    1    0.524602    0.502073    0.676424    11.00000    0.04926    0.04685 =
         0.06757   -0.00890   -0.01187    0.00485
C2    1    1.060351    0.298540    0.605212    11.00000    0.05116    0.04946 =
         0.06489   -0.00875   -0.01227    0.00732
AFIX  43
H2    2    1.080461    0.319370    0.536907    11.00000   -1.20000
AFIX   0
C3    1    1.241979    0.206678    0.642371    11.00000    0.04834    0.04324 =
         0.06433   -0.01095   -0.01354    0.00803
C4    1    1.442458    0.149633    0.576928    11.00000    0.05580    0.05142 =
         0.05882   -0.00607   -0.00838    0.00778
AFIX  43
H4    2    1.463877    0.172682    0.509004    11.00000   -1.20000
AFIX   0
C5    1    1.611950    0.059229    0.609778    11.00000    0.04975    0.04966 =
         0.06847   -0.01298   -0.00357    0.01045
AFIX  43
H5    2    1.744641    0.021824    0.564274    11.00000   -1.20000
AFIX   0
C6    1    1.583425    0.024975    0.709834    11.00000    0.05738    0.05065 =
         0.06748   -0.00553   -0.01415    0.01199
C7    1    1.387354    0.083256    0.776480    11.00000    0.09032    0.07514 =
         0.05698   -0.00906   -0.01257    0.02880
AFIX  43
H7    2    1.370006    0.061471    0.844575    11.00000   -1.20000
AFIX   0
C8    1    1.219788    0.171990    0.743570    11.00000    0.07338    0.06618 =
         0.06214   -0.01514   -0.00633    0.02495
AFIX  43
H8    2    1.089044    0.209754    0.789428    11.00000   -1.20000
AFIX   0
C9    1    1.927059   -0.130298    0.686140    11.00000    0.08217    0.06956 =
         0.09347   -0.00723   -0.01817    0.03474
AFIX 137
H9A   2    1.822527   -0.166577    0.642648    11.00000   -1.50000
H9B   2    2.022323   -0.187909    0.725105    11.00000   -1.50000
H9C   2    2.067121   -0.081494    0.646832    11.00000   -1.50000
AFIX   0
C10   1    0.253282    0.567578    0.861381    11.00000    0.07879    0.11095 =
         0.07602   -0.02516   -0.00608    0.02712
AFIX  23
H10A  2    0.137127    0.599608    0.812035    11.00000   -1.20000
H10B  2    0.126454    0.527668    0.915074    11.00000   -1.20000
AFIX   0
C11   1    0.380470    0.660749    0.901413    11.00000    0.07935    0.08863 =
         0.11770   -0.03198   -0.01255    0.01379
AFIX  23
H11A  2    0.489295    0.705749    0.846279    11.00000   -1.20000
H11B  2    0.514981    0.628189    0.944331    11.00000   -1.20000
AFIX   0
C12   1    0.168576    0.741019    0.960845    11.00000    0.09914    0.11510 =
         0.10807   -0.04050   -0.01223    0.02881
AFIX  23
H12A  2    0.034126    0.774067    0.918104    11.00000   -1.20000
H12B  2    0.059779    0.696414    1.016250    11.00000   -1.20000
AFIX   0
C13   1    0.301509    0.833080    0.999864    11.00000    0.16228    0.09873 =
         0.12495   -0.03322    0.01690    0.00369
AFIX 137
H13A  2    0.391838    0.803143    1.055795    11.00000   -1.50000
H13B  2    0.157670    0.890329    1.021087    11.00000   -1.50000
H13C  2    0.443255    0.866874    0.948609    11.00000   -1.50000
AFIX   0
HKLF 4
REM  P-1
REM R1 =  0.0553 for    2244 Fo > 4sig(Fo)  and  0.0847 for all    3395 data
REM    169 parameters refined using      1 restraints
END
WGHT      0.0633      0.3100
REM Highest difference peak  0.520,  deepest hole -0.455,  1-sigma level  0.045
Q1    1   0.6058  0.5317  0.7814  11.00000  0.05    0.52
;
_shelx_res_checksum     78554
data_global
_journal_date_recd_electronic     2020-01-08
_journal_date_accepted     2020-01-12
_journal_name_full     'Acta Crystallographica, Section E'
_journal_year     2020
_journal_volume     76
_journal_issue      2
_journal_page_first     208
_journal_page_last     213
_journal_paper_category     GO
_journal_paper_doi     10.1107/S2056989020000328
_journal_coeditor_code     HB7887
loop_
    _publ_contact_author_name
    _publ_contact_author_address
    _publ_contact_author_email
    'Edward R.T. Tiekink'
;
Research Centre for Crystalline Materials,
School of Science and Technology,
Sunway University,
No.5 Jalan Universiti,
47500 Bandar Sunway,
Selangor Darul Ehsan, Malaysia
;
 edwardt@sunway.edu.my
_publ_contact_author_fax     ' +60 3 7491 8633 '
_publ_contact_author_phone     ' +60 3 7491 7173 '
_publ_section_title
;
(<i>E</i>)-{[(Butylsulfanyl)methanethioyl]amino}(4-methoxybenzylidene)amine:
crystal structure and Hirshfeld surface analysis
;
_publ_section_title_footnote     .
loop_
    _publ_author_name
    _publ_author_footnote
    _publ_author_address
    ' Aqilah Fasihah Rusli ' .
;
Department of Chemistry, Faculty of Science, Universiti Putra Malaysia, UPM
 Serdang 43400, Malaysia
;
    ' Huey Chong Kwong ' .
;
Department of Chemistry, Faculty of Science, Universiti Putra Malaysia, UPM
 Serdang 43400, Malaysia
;
    ' Karen A. Crouse '
;
Additional correspondence author, e-mail: kacrouse@gmail.com.
;
;
Department of Chemistry, Faculty of Science, Universiti Putra Malaysia, UPM
 Serdang 43400, Malaysia
;
    ' Jotani, Mukesh M. ' .
;
Department of Physics, Bhavan's Sheth R. A. College of Science, Ahmedabad,
Gujarat 380001, India
;
    'Tiekink, Edward R. T.' .
;
Research Centre for Crystalline Materials,
School of Science and Technology,
Sunway University, 47500 Bandar Sunway,
Selangor Darul Ehsan, Malaysia
;
_publ_section_synopsis
;
The title hydrazine carbodithioate features an almost planar C~2~N~2~S~2~
chromophore, which is close to co-planar with the terminal methoxybenzene
group; the <i>n</i>-butyl group has an extended, all-<i>trans</i>
conformation. In the crystal, centrosymmetric, eight-membered {...HNCS}~2~
synthons are formed by thioamide-N---H...S(thioamide) hydrogen bonds.
;
