# Supplementary material for: (E)-{[(Butyl­sulfan­yl)methane­thio­yl]amino}(4-meth­oxy­benzyl­idene)amine: crystal structure and Hirshfeld surface analysis
Source: Acta Crystallogr E Crystallogr Commun. 2020 Jan 17;76(Pt 2):208–13. doi: 10.1107/S2056989020000328 (PMC7001837; doi:10.1107/S2056989020000328)
Supplement: Supplementary file 2 [file e-76-00208-Isup2.hkl]

data_I                                                                          
_shelx_title ' P-1'                                                             
_shelx_refln_list_code          4                                               
_shelx_F_calc_maximum      120.71                                               
_exptl_crystal_F_000       300.00                                               
_reflns_d_resolution_high  0.7682                                               
                                                                                
loop_                                                                           
 _space_group_symop_operation_xyz                                               
 'x, y, z'                                                                      
 '-x, -y, -z'                                                                   
                                                                                
_cell_length_a     4.7131                                                       
_cell_length_b    11.6998                                                       
_cell_length_c    13.5696                                                       
_cell_angle_alpha  85.225                                                       
_cell_angle_beta   81.139                                                       
_cell_angle_gamma  87.379                                                       
                                                                                
_shelx_F_squared_multiplier     1.000                                           
                                                                                
loop_                                                                           
 _refln_index_h                                                                 
 _refln_index_k                                                                 
 _refln_index_l                                                                 
 _refln_F_squared_calc                                                          
 _refln_F_squared_meas                                                          
 _refln_F_squared_sigma                                                         
 _refln_observed_status                                                         
   1   0   0       3368.81       3207.21        42.87 o                         
   2   0   0         13.28         17.59         1.11 o                         
   3   0   0          1.07          5.25         0.79 o                         
   4   0   0          7.18          5.08         2.10 o                         
   5   0   0         10.07          7.60         2.10 o                         
   6   0   0          0.28         -0.79         1.18 o                         
  -6   1   0          4.72          1.24         2.02 o                         
  -5   1   0        169.10        176.18        14.56 o                         
  -4   1   0         53.35         58.27         5.11 o                         
  -3   1   0         12.16          9.48         0.85 o                         
  -2   1   0         19.17         21.64         1.26 o                         
  -1   1   0          1.88          3.48         0.44 o                         
   1   1   0       1461.24       1508.54        16.87 o                         
   2   1   0        389.08        388.39         7.12 o                         
   3   1   0         26.46         25.19         5.05 o                         
   4   1   0          4.62          5.61         1.63 o                         
   5   1   0          1.27          2.03         0.96 o                         
   6   1   0         12.61         13.63         3.25 o                         
  -5   2   0         11.50         10.52         3.84 o                         
  -4   2   0         72.46         71.07         2.77 o                         
  -3   2   0         16.12         13.51         1.19 o                         
  -2   2   0          4.16          8.60         0.94 o                         
  -1   2   0         56.53         61.15         2.19 o                         
   0   2   0       1343.33       1347.68        15.30 o                         
   1   2   0      14570.89      13929.44        46.86 o                         
   2   2   0        382.82        414.97         8.23 o                         
   3   2   0          2.47          2.40         0.56 o                         
   4   2   0          0.05          0.51         1.00 o                         
   5   2   0          1.92          1.04         1.33 o                         
   6   2   0          5.04          4.58         2.05 o                         
  -5   3   0          8.78         11.08         3.97 o                         
  -4   3   0        358.06        385.10         7.89 o                         
  -3   3   0        264.30        256.54         6.75 o                         
  -2   3   0         33.89         31.42         2.04 o                         
  -1   3   0         72.85         91.41         3.09 o                         
   0   3   0        487.71        477.99        11.12 o                         
   1   3   0       2247.19       2323.56         9.87 o                         
   2   3   0        363.76        372.77         5.40 o                         
   3   3   0        112.53        119.90         4.33 o                         
   4   3   0         30.82         30.81         3.64 o                         
   5   3   0          1.13          0.35         1.06 o                         
  -5   4   0          1.49          3.23         1.70 o                         
  -4   4   0        328.60        345.09         7.85 o                         
  -3   4   0        571.10        571.46         9.56 o                         
  -2   4   0         46.46         44.54         2.68 o                         
  -1   4   0         61.88         47.00         2.94 o                         
   0   4   0        255.20        270.28         7.89 o                         
   1   4   0        427.75        433.78         4.12 o                         
   2   4   0        338.90        329.99         5.29 o                         
   3   4   0         24.09         25.50         1.48 o                         
   4   4   0          1.81          2.41         0.92 o                         
   5   4   0          0.03         -0.27         0.56 o                         
  -5   5   0          9.28         14.49         3.16 o                         
  -4   5   0          3.45          3.99         0.86 o                         
  -3   5   0         86.25         90.35         4.52 o                         
  -2   5   0        625.00        642.41        14.02 o                         
  -1   5   0         34.65         34.57         2.36 o                         
   0   5   0         30.19         24.83         2.05 o                         
   1   5   0          4.21          2.90         0.34 o                         
   2   5   0        584.66        650.75         7.41 o                         
   3   5   0         89.07         91.24         2.39 o                         
   4   5   0          9.35          8.11         0.75 o                         
   5   5   0          4.94          4.61         1.41 o                         
  -5   6   0         14.50         13.96         3.16 o                         
  -4   6   0          4.95          5.21         1.22 o                         
  -3   6   0        831.81        849.96        17.73 o                         
  -2   6   0        543.91        582.76        11.27 o                         
  -1   6   0         19.07         17.58         2.28 o                         
   0   6   0          1.93          5.70         0.95 o                         
   1   6   0          1.96          1.88         0.33 o                         
   2   6   0         89.58         81.58         2.58 o                         
   3   6   0          2.14         20.78         1.71 o                         
   4   6   0          5.90          3.33         0.59 o                         
   5   6   0          0.92          2.39         0.93 o                         
  -5   7   0          8.48          9.46         2.80 o                         
  -4   7   0         43.08         44.19         4.01 o                         
  -3   7   0         16.74         11.87         3.11 o                         
  -2   7   0          0.20         -0.22         0.65 o                         
  -1   7   0        225.01        264.56         9.56 o                         
   0   7   0         12.45         12.84         1.45 o                         
   1   7   0          5.83          6.22         0.65 o                         
   2   7   0          0.53          0.14         0.26 o                         
   3   7   0         34.10         29.25         2.50 o                         
   4   7   0          1.95          0.95         0.43 o                         
   5   7   0          0.05         -0.75         1.23 o                         
  -5   8   0          0.56          3.58         2.54 o                         
  -4   8   0         65.27         73.62         5.33 o                         
  -3   8   0          9.98          4.08         1.44 o                         
  -2   8   0        384.69        392.89        12.96 o                         
  -1   8   0         64.37         71.20         4.29 o                         
   0   8   0         44.83         51.34         3.23 o                         
   1   8   0         32.37         37.56         1.80 o                         
   2   8   0          3.04          5.47         0.91 o                         
   3   8   0         30.64         22.02         1.56 o                         
   4   8   0          0.02          0.94         1.24 o                         
   5   8   0          0.89         -0.88         0.88 o                         
  -4   9   0         26.51         29.09         3.50 o                         
  -3   9   0         64.50         68.17         8.52 o                         
  -2   9   0          1.90          1.89         1.19 o                         
  -1   9   0          7.30          8.04         1.81 o                         
   0   9   0         93.53         89.96         3.84 o                         
   1   9   0         82.68         66.39         3.06 o                         
   2   9   0          7.89         14.74         1.65 o                         
   3   9   0          0.20          4.19         0.76 o                         
   4   9   0          0.01         -0.14         0.68 o                         
  -4  10   0          1.01          1.35         6.17 o                         
  -3  10   0        100.84         91.72        10.55 o                         
  -2  10   0          1.58          0.37         1.92 o                         
  -1  10   0          3.85          1.73         1.67 o                         
   0  10   0          0.58          1.02         0.57 o                         
   1  10   0          5.09          6.32         1.12 o                         
   2  10   0          3.98          5.64         0.76 o                         
   3  10   0          1.94          3.86         1.57 o                         
   4  10   0          0.71          0.39         0.75 o                         
  -4  11   0          2.13         -1.51         1.78 o                         
  -3  11   0         23.72         20.60         5.21 o                         
  -2  11   0         60.98         64.17         6.39 o                         
  -1  11   0          0.06         -0.27         0.78 o                         
   0  11   0          5.48          1.38         1.36 o                         
   1  11   0          1.67          0.28         0.53 o                         
   2  11   0         18.87         13.23         3.69 o                         
   3  11   0          0.27          4.92         2.26 o                         
   4  11   0          0.80          0.45         1.15 o                         
  -3  12   0          0.31          1.68         1.71 o                         
  -2  12   0         50.92         54.33         4.23 o                         
  -1  12   0          1.25          0.43         0.68 o                         
   0  12   0          1.15          3.14         1.96 o                         
   1  12   0          0.69         -2.62         2.62 o                         
   2  12   0          3.22          0.38         1.12 o                         
   3  12   0          0.04         -1.81         1.81 o                         
  -2  13   0          6.79          6.95         3.17 o                         
  -1  13   0         37.28         42.83         5.44 o                         
   0  13   0          4.58          6.50         2.06 o                         
   1  13   0          0.18         -2.73         2.73 o                         
   2  13   0          0.02          2.73         2.19 o                         
   3  13   0          1.15         -1.69         1.69 o                         
  -2  14   0          0.06         -0.34         1.52 o                         
  -1  14   0          5.33          5.28         3.01 o                         
   0  14   0          0.43         -0.60         1.49 o                         
   1  14   0          0.72          3.43         1.73 o                         
   2  14   0          0.08          1.34         1.50 o                         
   0  15   0          1.95          4.68         2.98 o                         
   1  15   0          2.13          2.33         2.68 o                         
   0 -15   1          5.59          5.42         2.99 o                         
  -2 -14   1          1.49          0.10         0.69 o                         
  -1 -14   1          4.91         11.78         6.02 o                         
   0 -14   1          9.59         13.99         7.89 o                         
   1 -14   1          7.63          7.26         2.40 o                         
   2 -14   1          0.68          2.50         1.95 o                         
  -3 -13   1          1.05          0.55         1.28 o                         
  -2 -13   1          0.31          0.01         1.76 o                         
  -1 -13   1          5.08          7.56         3.46 o                         
   0 -13   1          0.33         -0.14         1.02 o                         
   1 -13   1         15.75         13.55         2.20 o                         
   2 -13   1          7.47          7.39         2.24 o                         
  -3 -12   1          0.34          1.90         1.58 o                         
  -2 -12   1          0.04         -1.71         1.71 o                         
  -1 -12   1          5.28         15.39         4.46 o                         
   0 -12   1         11.21         14.90         3.71 o                         
   1 -12   1          0.01          0.60         0.48 o                         
   2 -12   1         36.72         38.62         3.74 o                         
   3 -12   1          0.48          0.35         0.99 o                         
  -4 -11   1          0.04          0.49         1.11 o                         
  -3 -11   1          0.46         -1.42         1.42 o                         
  -2 -11   1          4.51          5.73         2.21 o                         
  -1 -11   1          6.25          8.77         1.34 o                         
   0 -11   1         33.95         46.23         3.65 o                         
   1 -11   1          4.24          6.18         1.49 o                         
   2 -11   1         25.90         24.95         3.84 o                         
   3 -11   1         30.57         35.38         6.88 o                         
   4 -11   1         24.49         38.00         7.39 o                         
  -4 -10   1          5.19          2.73         1.64 o                         
  -3 -10   1          2.33          3.44         1.44 o                         
  -2 -10   1         10.48          9.57         1.89 o                         
  -1 -10   1         39.58         31.71         2.42 o                         
   0 -10   1         13.62         16.33         1.73 o                         
   1 -10   1         85.65         93.54         5.08 o                         
   2 -10   1         46.12         42.71         4.80 o                         
   3 -10   1         69.91         85.03        10.05 o                         
   4 -10   1         11.09         13.88         3.15 o                         
  -4  -9   1          0.31          0.07         0.71 o                         
  -3  -9   1         10.41         10.68         1.16 o                         
  -2  -9   1          9.47          8.58         1.41 o                         
  -1  -9   1         18.50         15.54         1.44 o                         
   0  -9   1          1.34          1.35         0.91 o                         
   1  -9   1         25.74         27.61         5.19 o                         
   2  -9   1         11.05         11.45         2.38 o                         
   3  -9   1         35.55         31.80         5.83 o                         
   4  -9   1         39.97         43.44         4.29 o                         
  -5  -8   1          0.64          1.00         1.64 o                         
  -4  -8   1          2.11          3.20         1.12 o                         
  -3  -8   1         11.88          9.95         1.06 o                         
  -2  -8   1         52.24         52.61         2.87 o                         
  -1  -8   1         27.35         26.02         1.49 o                         
   0  -8   1        114.63        123.48         5.49 o                         
   1  -8   1         26.87         23.88         3.04 o                         
   2  -8   1        227.52        245.41        10.26 o                         
   3  -8   1         72.64         79.14         8.62 o                         
   4  -8   1         39.87         47.15         4.28 o                         
   5  -8   1         38.32         53.03         8.88 o                         
  -5  -7   1          0.34         -0.07         0.89 o                         
  -4  -7   1          3.64          2.99         1.50 o                         
  -3  -7   1         12.80         12.95         1.28 o                         
  -2  -7   1        114.09        127.88         3.93 o                         
  -1  -7   1        183.49        178.18         3.73 o                         
   0  -7   1        769.21        800.65        10.53 o                         
   1  -7   1         70.67         91.60         5.67 o                         
   2  -7   1         11.07          9.18         1.89 o                         
   3  -7   1          5.45          2.12         1.24 o                         
   4  -7   1         42.57         48.12         4.78 o                         
   5  -7   1         17.25         21.14         3.99 o                         
  -5  -6   1          3.26          4.78         1.23 o                         
  -4  -6   1          0.08         -0.01         0.53 o                         
  -3  -6   1         34.50         31.33         1.59 o                         
  -2  -6   1          5.00          4.71         0.57 o                         
  -1  -6   1        529.39        527.09         7.01 o                         
   0  -6   1        196.86        175.96         7.49 o                         
   1  -6   1        243.70        228.58         8.29 o                         
   2  -6   1          7.96         10.36         3.01 o                         
   3  -6   1        120.63        122.05         6.74 o                         
   4  -6   1         19.84         22.86         2.73 o                         
   5  -6   1         14.84         15.26         3.19 o                         
  -5  -5   1          0.59          0.32         0.68 o                         
  -4  -5   1          0.14          0.69         0.58 o                         
  -3  -5   1         11.67         10.00         0.85 o                         
  -2  -5   1        107.72        112.97         2.87 o                         
  -1  -5   1         70.99         67.01         1.62 o                         
   0  -5   1        647.06        675.22        16.32 o                         
   1  -5   1       3067.14       3354.25        23.23 o                         
   2  -5   1        558.49        572.92        10.47 o                         
   3  -5   1         77.69         70.01         4.02 o                         
   4  -5   1         10.35         11.53         1.52 o                         
   5  -5   1          9.87         11.99         2.83 o                         
  -5  -4   1          3.93          6.96         1.57 o                         
  -4  -4   1         49.25         52.18         2.73 o                         
  -3  -4   1         11.21         11.60         0.63 o                         
  -2  -4   1        521.57        536.62         7.94 o                         
  -1  -4   1          8.80          8.89         0.58 o                         
   0  -4   1        757.34        697.60        14.33 o                         
   1  -4   1        396.37        377.27         7.08 o                         
   2  -4   1        381.16        363.06         7.67 o                         
   3  -4   1         95.67         91.56         3.75 o                         
   4  -4   1         18.16         18.71         1.79 o                         
   5  -4   1          4.76          6.48         2.03 o                         
  -5  -3   1          1.00          1.15         3.29 o                         
  -4  -3   1         12.03         11.52         1.56 o                         
  -3  -3   1          0.46          0.79         0.18 o                         
  -2  -3   1          4.24          4.66         0.59 o                         
  -1  -3   1          6.45          6.42         0.49 o                         
   0  -3   1         25.93         13.22         1.95 o                         
   1  -3   1       1179.41       1131.26        17.83 o                         
   2  -3   1       1280.20       1338.37        16.46 o                         
   3  -3   1        187.23        190.20         7.33 o                         
   4  -3   1        152.72        150.81         4.92 o                         
   5  -3   1          5.27          0.53         1.24 o                         
  -5  -2   1          0.12          0.46         0.65 o                         
  -4  -2   1         21.73         24.90         3.31 o                         
  -3  -2   1        168.11        181.54         6.24 o                         
  -2  -2   1         20.92         18.03         0.82 o                         
  -1  -2   1       6479.06       6341.92        26.98 o                         
   0  -2   1        733.53        737.96        12.00 o                         
   1  -2   1         90.74         86.63         2.62 o                         
   2  -2   1       1202.90       1224.29        20.58 o                         
   3  -2   1        185.32        193.42         5.45 o                         
   4  -2   1         50.43         57.65         3.28 o                         
   5  -2   1         51.54         57.59         8.50 o                         
   6  -2   1          0.83          0.01         1.38 o                         
  -5  -1   1          2.07          0.07         2.74 o                         
  -4  -1   1          0.96         -0.41         1.92 o                         
  -3  -1   1        253.46        244.95         4.79 o                         
  -2  -1   1        254.95        233.98         3.44 o                         
  -1  -1   1       1724.83       1660.19        11.32 o                         
   1  -1   1        686.75        686.91        11.92 o                         
   2  -1   1        278.80        272.19         7.22 o                         
   3  -1   1        290.90        299.98         5.09 o                         
   4  -1   1         30.77         31.00         2.31 o                         
   5  -1   1         31.47         30.61         6.25 o                         
   6  -1   1          0.19         -2.59         2.59 o                         
  -5   0   1          6.09          9.18         2.45 o                         
  -4   0   1          1.10          0.10         0.70 o                         
  -3   0   1         11.90          6.00         0.49 o                         
  -2   0   1         65.96         60.24         2.03 o                         
  -1   0   1        137.43        111.62         2.23 o                         
   1   0   1        222.72        232.50         3.57 o                         
   2   0   1         17.03         20.53         1.18 o                         
   3   0   1        250.09        239.14         5.14 o                         
   4   0   1         29.05         39.21         6.04 o                         
   5   0   1          0.13         -0.88         1.00 o                         
   6   0   1          5.93          3.58         4.00 o                         
  -5   1   1         40.19         48.27         7.63 o                         
  -4   1   1         65.25         71.21         3.55 o                         
  -3   1   1         14.74         20.83         1.37 o                         
  -2   1   1        616.05        623.36         6.90 o                         
  -1   1   1         69.90         72.55         2.13 o                         
   1   1   1         47.20         67.86         2.68 o                         
   2   1   1         32.36         35.88         2.57 o                         
   3   1   1         17.45         13.65         1.43 o                         
   4   1   1         39.80         45.33         4.46 o                         
   5   1   1          5.50          4.87         2.16 o                         
   6   1   1          0.57          0.54         0.83 o                         
  -5   2   1         53.76         61.98         8.88 o                         
  -4   2   1         43.05         47.71         2.41 o                         
  -3   2   1         73.41         81.98         3.05 o                         
  -2   2   1         14.62         24.96         1.72 o                         
  -1   2   1        376.74        405.52         6.68 o                         
   0   2   1          0.01          0.01         0.14 o                         
   1   2   1        474.91        568.16         6.11 o                         
   2   2   1         13.83          6.76         1.21 o                         
   3   2   1          0.17         -0.25         0.37 o                         
   4   2   1         30.50         43.44         4.30 o                         
   5   2   1          2.79          5.47         1.88 o                         
   6   2   1          3.57          2.93         1.79 o                         
  -5   3   1          0.25         -0.89         1.26 o                         
  -4   3   1          0.11          0.50         0.88 o                         
  -3   3   1        305.73        328.78         6.70 o                         
  -2   3   1        383.03        400.03         6.95 o                         
  -1   3   1        121.42        109.94         3.44 o                         
   0   3   1        232.50        252.97         3.96 o                         
   1   3   1       4680.70       4504.61        12.79 o                         
   2   3   1        479.29        435.67         5.75 o                         
   3   3   1         45.40         47.50         2.71 o                         
   4   3   1          0.83          1.45         0.76 o                         
   5   3   1          6.00          3.02         1.37 o                         
   6   3   1          0.43         -1.16         1.16 o                         
  -5   4   1          0.95          0.91         1.06 o                         
  -4   4   1        380.99        402.77        11.67 o                         
  -3   4   1        156.04        169.33         5.79 o                         
  -2   4   1        461.51        442.09        10.70 o                         
  -1   4   1        622.90        659.15        10.75 o                         
   0   4   1         63.78         67.14         3.42 o                         
   1   4   1          1.43          5.72         0.46 o                         
   2   4   1        702.70        729.49         6.91 o                         
   3   4   1         13.78         13.01         0.88 o                         
   4   4   1          6.20          6.41         1.35 o                         
   5   4   1          0.67          1.05         0.71 o                         
  -5   5   1          0.87         -0.16         0.95 o                         
  -4   5   1          1.24          0.68         0.50 o                         
  -3   5   1         30.40         34.22         2.80 o                         
  -2   5   1        312.62        328.81         9.97 o                         
  -1   5   1        460.13        442.00        10.44 o                         
   0   5   1          0.12         -0.02         0.19 o                         
   1   5   1          5.16          4.56         0.49 o                         
   2   5   1        835.95        793.07         6.20 o                         
   3   5   1         64.58         66.18         2.27 o                         
   4   5   1          1.45          1.05         0.51 o                         
   5   5   1          0.04          0.79         0.67 o                         
  -5   6   1          0.20          0.12         1.03 o                         
  -4   6   1         10.90         13.49         2.12 o                         
  -3   6   1        506.18        515.69        13.85 o                         
  -2   6   1        277.68        247.65         7.33 o                         
  -1   6   1        381.20        362.40        10.36 o                         
   0   6   1         51.82         45.09         2.08 o                         
   1   6   1         27.50         25.02         1.48 o                         
   2   6   1         29.65         32.52         1.63 o                         
   3   6   1         22.06         15.37         1.12 o                         
   4   6   1         12.00         14.14         1.38 o                         
   5   6   1          6.15          6.44         1.38 o                         
  -5   7   1          0.80          4.70         1.81 o                         
  -4   7   1          0.53          0.38         0.91 o                         
  -3   7   1         20.24         17.55         3.88 o                         
  -2   7   1         44.55         38.08         3.78 o                         
  -1   7   1        490.24        483.23        12.92 o                         
   0   7   1        650.72        682.40         8.79 o                         
   1   7   1          1.94          0.89         0.36 o                         
   2   7   1         11.41          7.69         0.85 o                         
   3   7   1          0.00         -0.57         1.99 o                         
   4   7   1          1.20          0.88         1.15 o                         
   5   7   1          0.00          1.17         0.84 o                         
  -4   8   1          0.62          0.16         1.07 o                         
  -3   8   1          4.07          3.76         2.07 o                         
  -2   8   1          7.64          4.42         1.45 o                         
  -1   8   1        127.35        113.08         4.13 o                         
   0   8   1        184.50        176.33         6.19 o                         
   1   8   1         36.62         37.92         1.82 o                         
   2   8   1          0.05         -0.01         0.40 o                         
   3   8   1          1.26          1.74         0.52 o                         
   4   8   1          0.05          0.94         0.63 o                         
   5   8   1          0.75         -0.52         0.86 o                         
  -4   9   1          7.00          7.62         2.27 o                         
  -3   9   1          0.06         -0.46         1.09 o                         
  -2   9   1         98.85         96.63         6.82 o                         
  -1   9   1        175.19        173.29         6.00 o                         
   0   9   1        152.41        154.15         5.13 o                         
   1   9   1        213.11        212.90         7.27 o                         
   2   9   1          3.09          2.07         0.94 o                         
   3   9   1          0.30          0.25         0.43 o                         
   4   9   1         11.15          7.37         1.61 o                         
   5   9   1          0.12          0.17         2.80 o                         
  -4  10   1         42.71         50.97         9.04 o                         
  -3  10   1          0.23         -0.47         1.32 o                         
  -2  10   1          0.04         -1.65         1.65 o                         
  -1  10   1         71.65         75.54         5.98 o                         
   0  10   1         53.22         48.59         3.70 o                         
   1  10   1         83.15         78.68         4.05 o                         
   2  10   1          4.98          4.26         0.85 o                         
   3  10   1          0.04          0.46         0.57 o                         
   4  10   1          0.86          0.04         2.73 o                         
  -3  11   1         12.27          3.51         2.13 o                         
  -2  11   1          1.02         -0.74         0.74 o                         
  -1  11   1          6.50          2.18         1.08 o                         
   0  11   1         23.94         25.73         3.64 o                         
   1  11   1         18.08         20.24         4.62 o                         
   2  11   1         19.90         25.29         5.31 o                         
   3  11   1          0.45          0.23         1.02 o                         
   4  11   1          0.86          2.06         2.05 o                         
  -3  12   1         21.49         20.46         5.57 o                         
  -2  12   1          5.73          1.23         2.55 o                         
  -1  12   1          0.21         -0.08         0.86 o                         
   0  12   1         49.14         54.73         6.67 o                         
   1  12   1          6.21          1.13         1.79 o                         
   2  12   1         35.76         33.64         6.28 o                         
   3  12   1          2.27          4.26         2.20 o                         
  -2  13   1          8.54          3.42         2.20 o                         
  -1  13   1          0.43          0.22         0.86 o                         
   0  13   1          6.65         10.97         2.63 o                         
   1  13   1          2.85          2.58         1.96 o                         
   2  13   1          0.03         -0.99         1.40 o                         
   3  13   1          0.03          1.12         1.24 o                         
  -2  14   1          4.03          2.81         2.27 o                         
  -1  14   1          4.45          2.48         4.19 o                         
   0  14   1          0.43          3.06         1.62 o                         
   1  14   1          4.08          6.17         2.17 o                         
   2  14   1          0.01          2.00         2.14 o                         
   0  15   1          2.53          3.26         2.69 o                         
   1  15   1          4.40          5.09         2.01 o                         
  -2 -14   2          4.35          1.92         2.29 o                         
  -1 -14   2          6.94          6.88         2.30 o                         
   0 -14   2          0.60          1.46         1.20 o                         
   1 -14   2          6.78          2.14         5.79 o                         
   2 -14   2          0.37          1.26         2.17 o                         
  -3 -13   2          0.01         -0.05         0.67 o                         
  -2 -13   2          1.82          4.31         2.60 o                         
  -1 -13   2         14.67         21.60         3.74 o                         
   0 -13   2         25.83         32.20         4.64 o                         
   1 -13   2          0.33          0.03         0.63 o                         
   2 -13   2         14.59         19.43         3.79 o                         
  -3 -12   2          0.46         -1.96         1.96 o                         
  -2 -12   2          3.96          2.07         1.83 o                         
  -1 -12   2         18.33         10.67         3.57 o                         
   0 -12   2         43.75         48.29         5.43 o                         
   1 -12   2          1.79          1.04         0.74 o                         
   2 -12   2          6.87          8.92         1.85 o                         
   3 -12   2          2.83          2.48         2.08 o                         
  -4 -11   2          0.33         -0.33         1.54 o                         
  -3 -11   2          0.24         -1.38         1.38 o                         
  -2 -11   2          3.68          1.94         1.68 o                         
  -1 -11   2          0.40         -0.16         2.06 o                         
   0 -11   2         89.77         99.40         4.54 o                         
   1 -11   2        199.15        206.40         8.15 o                         
   2 -11   2         10.39         10.33         2.50 o                         
   3 -11   2          9.47          5.77         2.94 o                         
   4 -11   2          7.91          4.54         2.16 o                         
  -4 -10   2          6.81          5.74         2.21 o                         
  -3 -10   2          0.06          0.06         1.50 o                         
  -2 -10   2          1.47          1.60         0.81 o                         
  -1 -10   2         14.65         13.16         1.87 o                         
   0 -10   2         53.11         56.50         3.22 o                         
   1 -10   2        127.45        136.79         6.37 o                         
   2 -10   2          1.47          0.71         0.71 o                         
   3 -10   2          1.33         -0.62         1.98 o                         
   4 -10   2         16.87         17.80         3.58 o                         
  -4  -9   2          3.59          3.40         1.46 o                         
  -3  -9   2          0.98         -0.39         0.39 o                         
  -2  -9   2          6.46          3.64         0.91 o                         
  -1  -9   2        113.48        103.94         5.09 o                         
   0  -9   2          3.26          1.97         0.62 o                         
   1  -9   2        167.94        170.54         6.71 o                         
   2  -9   2        271.35        267.14        11.95 o                         
   3  -9   2         16.32         11.89         3.62 o                         
   4  -9   2          0.02          0.19         3.32 o                         
  -5  -8   2          0.69         -1.09         1.47 o                         
  -4  -8   2          7.60          9.96         1.75 o                         
  -3  -8   2         29.64         45.35         2.24 o                         
  -2  -8   2          0.15          0.68         0.50 o                         
  -1  -8   2          4.14          3.93         0.88 o                         
   0  -8   2          0.40          1.00         0.59 o                         
   1  -8   2        170.77        163.51         7.99 o                         
   2  -8   2        147.20        137.71         7.73 o                         
   3  -8   2         12.20         10.62         3.12 o                         
   4  -8   2         13.42         12.26         2.09 o                         
   5  -8   2         20.23         28.25         6.40 o                         
  -5  -7   2          0.96          0.69         0.64 o                         
  -4  -7   2          2.18          1.53         0.77 o                         
  -3  -7   2         67.48         81.86         3.67 o                         
  -2  -7   2         37.38         46.26         2.03 o                         
  -1  -7   2         14.23         14.56         1.06 o                         
   0  -7   2        792.09        883.15        13.24 o                         
   1  -7   2         24.79         27.88         2.53 o                         
   2  -7   2        139.05        123.81         7.02 o                         
   3  -7   2         87.98         93.32         6.50 o                         
   4  -7   2         12.18         12.38         2.04 o                         
   5  -7   2          0.34          0.00         1.14 o                         
  -5  -6   2          7.02          6.68         1.59 o                         
  -4  -6   2          0.30          0.46         0.54 o                         
  -3  -6   2         30.91         36.86         2.07 o                         
  -2  -6   2          1.73          2.66         0.50 o                         
  -1  -6   2         11.99         12.60         0.97 o                         
   0  -6   2          0.43          0.14         0.42 o                         
   1  -6   2         28.52         26.44         2.82 o                         
   2  -6   2         51.69         43.98         3.87 o                         
   3  -6   2          0.97         -0.02         0.83 o                         
   4  -6   2         23.16         21.27         2.59 o                         
   5  -6   2          7.27          7.64         2.19 o                         
  -5  -5   2          2.67          3.72         1.16 o                         
  -4  -5   2          2.27          2.42         0.73 o                         
  -3  -5   2         12.34         15.49         1.07 o                         
  -2  -5   2        226.82        250.91         4.84 o                         
  -1  -5   2        121.39        118.42         2.45 o                         
   0  -5   2         87.34         88.26         8.92 o                         
   1  -5   2        585.23        698.24        10.79 o                         
   2  -5   2          6.14         11.50         1.29 o                         
   3  -5   2        153.09        152.44         5.98 o                         
   4  -5   2          4.15          4.73         1.01 o                         
   5  -5   2          7.42          6.43         2.08 o                         
  -5  -4   2          0.53          1.13         0.69 o                         
  -4  -4   2         44.97         50.95         3.90 o                         
  -3  -4   2         11.02         11.96         0.98 o                         
  -2  -4   2        128.21        146.31         3.22 o                         
  -1  -4   2        128.08        128.73         1.71 o                         
   0  -4   2         75.31         59.23         4.87 o                         
   1  -4   2        577.21        630.44         9.39 o                         
   2  -4   2         19.50         19.66         2.36 o                         
   3  -4   2          8.25          8.24         1.11 o                         
   4  -4   2         66.32         61.92         3.82 o                         
   5  -4   2          4.87          5.03         1.80 o                         
  -5  -3   2          0.30          2.25         1.25 o                         
  -4  -3   2         88.55         85.59         4.32 o                         
  -3  -3   2         98.37         97.77         2.43 o                         
  -2  -3   2          2.86          2.68         0.46 o                         
  -1  -3   2         12.28         10.20         0.59 o                         
   0  -3   2         43.62         36.81         3.39 o                         
   1  -3   2          9.21         14.31         1.57 o                         
   2  -3   2         65.42         66.60         3.68 o                         
   3  -3   2         24.43         21.82         1.69 o                         
   4  -3   2         35.18         36.81         2.28 o                         
   5  -3   2          0.54         -2.01         2.01 o                         
  -5  -2   2          1.63          2.61         1.09 o                         
  -4  -2   2          0.14         -0.23         0.49 o                         
  -3  -2   2         48.98         50.20         1.81 o                         
  -2  -2   2          6.04          8.49         0.62 o                         
  -1  -2   2         24.45         22.27         0.93 o                         
   0  -2   2       2644.71       2476.26        12.20 o                         
   1  -2   2        280.25        275.51         9.17 o                         
   2  -2   2        598.84        693.48         8.38 o                         
   3  -2   2        172.75        162.26         4.48 o                         
   4  -2   2         25.46         19.85         1.44 o                         
   5  -2   2         25.79         22.38         5.30 o                         
   6  -2   2          1.26         -2.00         2.00 o                         
  -5  -1   2          1.34          0.46         0.67 o                         
  -4  -1   2          1.57          1.06         0.83 o                         
  -3  -1   2        608.55        630.87         6.34 o                         
  -2  -1   2        705.80        717.91         6.56 o                         
  -1  -1   2        216.48        201.46         2.61 o                         
   0  -1   2        987.86        942.37         7.31 o                         
   1  -1   2       1624.82       1484.15        10.12 o                         
   2  -1   2         13.80         11.53         0.86 o                         
   3  -1   2         21.96         13.76         1.10 o                         
   4  -1   2         65.55         59.63         7.39 o                         
   5  -1   2         17.69         13.10         4.43 o                         
   6  -1   2          0.13         -2.38         2.38 o                         
  -5   0   2          2.58          8.41         3.11 o                         
  -4   0   2          0.08         -0.16         0.47 o                         
  -3   0   2         14.54         15.21         0.99 o                         
  -2   0   2        148.91        146.07         2.75 o                         
  -1   0   2         21.47         29.41         1.34 o                         
   0   0   2       2303.70       2232.75        13.25 o                         
   1   0   2       1244.91       1220.26         8.05 o                         
   2   0   2          0.71          1.07         0.23 o                         
   3   0   2        149.38        149.21         3.48 o                         
   4   0   2         90.98         83.13         5.99 o                         
   5   0   2          0.97          0.19         0.89 o                         
   6   0   2          0.35         -0.69         0.94 o                         
  -5   1   2          1.11          0.44         1.14 o                         
  -4   1   2          1.06          0.70         0.27 o                         
  -3   1   2         45.58         50.10         2.38 o                         
  -2   1   2       1011.29       1123.92        17.60 o                         
  -1   1   2       2664.43       2671.96        12.54 o                         
   0   1   2       1382.02       1425.72        10.57 o                         
   1   1   2          5.70         10.31         0.75 o                         
   2   1   2         27.10         34.07         2.03 o                         
   3   1   2          8.44          7.81         1.25 o                         
   4   1   2         31.80         29.26         3.52 o                         
   5   1   2         39.44         44.19         4.94 o                         
   6   1   2         31.73         34.44         4.94 o                         
  -5   2   2          8.44          5.18         2.54 o                         
  -4   2   2         15.86         17.77         1.68 o                         
  -3   2   2         18.91         21.50         1.69 o                         
  -2   2   2        124.92        143.90         4.27 o                         
  -1   2   2        282.52        296.42         4.50 o                         
   0   2   2       2646.53       2702.20        15.73 o                         
   1   2   2      12709.04      11831.47        84.59 o                         
   2   2   2        172.62        171.16         6.03 o                         
   3   2   2          2.48          1.79         0.56 o                         
   4   2   2          3.15          2.56         1.02 o                         
   5   2   2         16.21         17.84         4.44 o                         
   6   2   2          0.35         -0.25         1.25 o                         
  -5   3   2         11.50          7.31         3.11 o                         
  -4   3   2         65.95         65.60         3.27 o                         
  -3   3   2         24.04         21.74         1.53 o                         
  -2   3   2        521.17        589.46         9.21 o                         
  -1   3   2        174.36        186.24         3.99 o                         
   0   3   2        950.48        929.92         8.69 o                         
   1   3   2         91.41        104.70         2.19 o                         
   2   3   2         13.50         11.13         0.64 o                         
   3   3   2          0.54          0.96         0.42 o                         
   4   3   2          1.34          1.96         1.07 o                         
   5   3   2          6.41          7.24         2.01 o                         
   6   3   2          2.76          3.77         1.57 o                         
  -5   4   2          7.38          9.53         2.68 o                         
  -4   4   2          0.98          0.65         0.62 o                         
  -3   4   2          8.83          9.59         2.29 o                         
  -2   4   2         14.45         17.77         1.73 o                         
  -1   4   2        720.91        819.63        16.31 o                         
   0   4   2        650.30        649.98         8.27 o                         
   1   4   2       1703.14       1639.98        11.32 o                         
   2   4   2       2243.75       2242.11        13.64 o                         
   3   4   2          4.64          3.61         0.49 o                         
   4   4   2          4.54          3.15         0.88 o                         
   5   4   2          0.13         -0.86         0.86 o                         
  -5   5   2         20.71         22.72         4.05 o                         
  -4   5   2         20.46         21.43         2.14 o                         
  -3   5   2        107.71        102.82         4.94 o                         
  -2   5   2         28.26         26.05         1.94 o                         
  -1   5   2        116.04        177.78         6.71 o                         
   0   5   2         41.33         47.18         2.48 o                         
   1   5   2        774.18        778.21         5.99 o                         
   2   5   2        913.25        924.72         8.81 o                         
   3   5   2         49.85         51.54         1.58 o                         
   4   5   2          0.37          0.96         0.50 o                         
   5   5   2          0.91          0.50         0.50 o                         
  -5   6   2          0.13          0.61         1.07 o                         
  -4   6   2         23.76         22.78         2.81 o                         
  -3   6   2        357.90        347.93        11.52 o                         
  -2   6   2         57.38         61.62         3.68 o                         
  -1   6   2         36.67         34.01         2.59 o                         
   0   6   2          1.44          3.90         0.92 o                         
   1   6   2         24.82         27.41         1.53 o                         
   2   6   2        153.16        144.86         2.97 o                         
   3   6   2        133.27        134.41         3.32 o                         
   4   6   2          0.01         -0.41         0.41 o                         
   5   6   2          2.73          0.41         0.94 o                         
  -5   7   2          4.45          2.87         2.29 o                         
  -4   7   2         12.62         11.20         2.81 o                         
  -3   7   2          2.28          2.65         1.52 o                         
  -2   7   2         27.89         28.68         3.31 o                         
  -1   7   2         33.88         38.36         3.13 o                         
   0   7   2         31.60         25.83         2.17 o                         
   1   7   2          4.10          3.01         0.56 o                         
   2   7   2         50.87         50.16         2.40 o                         
   3   7   2        428.03        418.11         6.86 o                         
   4   7   2         25.46         22.61         1.86 o                         
   5   7   2          0.26          0.23         0.50 o                         
  -4   8   2          0.13         -0.49         1.22 o                         
  -3   8   2         53.77         59.16         7.63 o                         
  -2   8   2       1255.42       1277.52        23.34 o                         
  -1   8   2         87.17         86.02         3.71 o                         
   0   8   2         39.63         37.06         2.41 o                         
   1   8   2          2.33          2.86         0.59 o                         
   2   8   2          0.16         -0.19         0.21 o                         
   3   8   2          8.34          8.99         1.20 o                         
   4   8   2          1.33          1.15         0.96 o                         
   5   8   2          0.39         -0.12         0.55 o                         
  -4   9   2          2.53          2.60         1.97 o                         
  -3   9   2          0.06         -0.33         0.92 o                         
  -2   9   2          1.69          1.72         0.98 o                         
  -1   9   2         22.13         18.17         1.84 o                         
   0   9   2          1.85          1.83         0.83 o                         
   1   9   2         34.60         35.87         2.37 o                         
   2   9   2          0.82          0.93         0.36 o                         
   3   9   2          1.40          1.04         0.47 o                         
   4   9   2         40.57         37.85         3.57 o                         
   5   9   2          1.44         -0.01         1.01 o                         
  -4  10   2          9.37          8.72         2.39 o                         
  -3  10   2         11.99          7.79         3.16 o                         
  -2  10   2         16.69         14.81         2.87 o                         
  -1  10   2        667.27        695.32        15.81 o                         
   0  10   2         49.54         49.76         4.81 o                         
   1  10   2         48.68         66.00         7.93 o                         
   2  10   2         12.95         15.42         1.96 o                         
   3  10   2          0.01          0.32         0.87 o                         
   4  10   2          8.01          5.41         2.92 o                         
  -3  11   2         26.25         25.28         5.86 o                         
  -2  11   2         13.01         13.39         1.86 o                         
  -1  11   2         20.39         15.90         1.91 o                         
   0  11   2         52.05         45.53         4.90 o                         
   1  11   2         12.79          4.67         2.26 o                         
   2  11   2          0.05          0.44         1.39 o                         
   3  11   2          0.45         -0.07         1.21 o                         
   4  11   2          0.00          0.03         0.67 o                         
  -3  12   2          9.74          5.09         2.49 o                         
  -2  12   2         35.66         36.56         5.44 o                         
  -1  12   2          0.04         -1.28         1.28 o                         
   0  12   2         34.94         33.44         5.80 o                         
   1  12   2          3.82         -2.07         2.07 o                         
   2  12   2          9.03         12.42         3.95 o                         
   3  12   2          1.33          2.63         1.87 o                         
  -2  13   2         26.51         29.25         4.61 o                         
  -1  13   2         10.07         17.60         3.44 o                         
   0  13   2         44.60         40.13         5.16 o                         
   1  13   2         17.26          9.90         3.75 o                         
   2  13   2          0.32          1.24         1.27 o                         
   3  13   2          0.87          2.30         1.82 o                         
  -2  14   2          7.55          6.50         3.08 o                         
  -1  14   2         20.91         23.10         4.96 o                         
   0  14   2          0.40          0.47         1.40 o                         
   1  14   2          0.66          2.69         1.81 o                         
   2  14   2          0.98         -1.54         1.67 o                         
   0  15   2          5.85          9.86         3.95 o                         
   1  15   2          7.55          3.19         1.71 o                         
  -1 -14   3          0.38         -0.39         0.67 o                         
   0 -14   3          2.35          3.68         1.94 o                         
   1 -14   3          3.12          2.63         1.59 o                         
  -2 -13   3          2.44          8.03         3.43 o                         
  -1 -13   3          0.22         -0.32         0.90 o                         
   0 -13   3         15.36          8.85         2.67 o                         
   1 -13   3          1.41         -0.35         0.61 o                         
   2 -13   3         20.52         20.79         2.99 o                         
  -3 -12   3          1.29          2.88         1.82 o                         
  -2 -12   3         22.64         31.85         6.45 o                         
  -1 -12   3          1.01          4.13         1.65 o                         
   0 -12   3          0.43          2.28         1.09 o                         
   1 -12   3          9.28          8.50         1.78 o                         
   2 -12   3          0.01          1.24         1.00 o                         
   3 -12   3         48.99         59.20         6.59 o                         
  -3 -11   3          0.93          2.63         1.69 o                         
  -2 -11   3         18.59         23.78         5.28 o                         
  -1 -11   3          0.04          0.54         1.22 o                         
   0 -11   3          0.54          0.33         0.51 o                         
   1 -11   3         23.79         20.29         2.63 o                         
   2 -11   3          3.14         -0.85         2.43 o                         
   3 -11   3          7.27          2.69         2.77 o                         
  -4 -10   3          0.63         -0.02         0.86 o                         
  -3 -10   3          0.64         -0.47         0.83 o                         
  -2 -10   3          3.84          5.49         2.23 o                         
  -1 -10   3         75.34         95.67         4.46 o                         
   0 -10   3          4.54         10.77         1.41 o                         
   1 -10   3          0.89          0.31         0.61 o                         
   2 -10   3          1.08          0.77         2.13 o                         
   3 -10   3          3.69          4.32         1.79 o                         
   4 -10   3         59.66         61.57         6.56 o                         
  -4  -9   3          0.90          0.00         0.92 o                         
  -3  -9   3          1.10         -0.77         0.88 o                         
  -2  -9   3          0.00         -0.02         0.29 o                         
  -1  -9   3        106.07        121.87        14.20 o                         
   0  -9   3          9.31         14.04         1.96 o                         
   1  -9   3          1.19          1.80         0.87 o                         
   2  -9   3          0.97          2.23         1.15 o                         
   3  -9   3          3.24          2.59         1.20 o                         
   4  -9   3          0.00          0.05         0.69 o                         
  -4  -8   3          0.00         -0.69         0.69 o                         
  -3  -8   3          3.05          4.86         1.06 o                         
  -2  -8   3         20.56         13.81         1.64 o                         
  -1  -8   3          0.00         -0.02         0.40 o                         
   0  -8   3         34.48         46.80         2.89 o                         
   1  -8   3          1.22          1.15         0.68 o                         
   2  -8   3          9.74         10.48         3.40 o                         
   3  -8   3         68.64         70.93         6.04 o                         
   4  -8   3          7.75         10.33         2.04 o                         
   5  -8   3         12.58         11.79         3.99 o                         
  -5  -7   3          0.20          0.06         0.77 o                         
  -4  -7   3          0.00         -0.31         0.56 o                         
  -3  -7   3         21.56         17.52         1.29 o                         
  -2  -7   3         43.97         41.93         2.20 o                         
  -1  -7   3          1.67          3.01         0.51 o                         
   0  -7   3         72.10         85.84         3.60 o                         
   1  -7   3          8.07          5.58         1.20 o                         
   2  -7   3          4.28          5.82         2.61 o                         
   3  -7   3          7.22          3.00         1.29 o                         
   4  -7   3          9.99          6.46         2.25 o                         
   5  -7   3          0.09         -0.46         0.84 o                         
  -5  -6   3          3.50          4.43         1.54 o                         
  -4  -6   3          2.03          2.72         0.79 o                         
  -3  -6   3          0.03          6.31         0.81 o                         
  -2  -6   3         21.92         24.50         1.39 o                         
  -1  -6   3        191.63        184.77         3.69 o                         
   0  -6   3         42.38         50.55         3.01 o                         
   1  -6   3         31.29         27.15         2.39 o                         
   2  -6   3          0.61          0.77         0.60 o                         
   3  -6   3         17.71         20.18         2.40 o                         
   4  -6   3         91.76        100.84         5.61 o                         
   5  -6   3          6.12          4.32         1.82 o                         
  -5  -5   3          1.48         -0.98         0.98 o                         
  -4  -5   3          0.05          0.14         0.26 o                         
  -3  -5   3          0.16         -0.24         0.24 o                         
  -2  -5   3        113.82         99.99         2.38 o                         
  -1  -5   3        303.29        335.07         6.25 o                         
   0  -5   3        136.34        122.42         3.26 o                         
   1  -5   3        152.06        176.07         4.79 o                         
   2  -5   3          0.03          0.77         0.40 o                         
   3  -5   3         17.12         14.40         2.17 o                         
   4  -5   3          0.53          0.73         0.45 o                         
   5  -5   3         22.28         22.89         3.79 o                         
  -5  -4   3          1.37          0.98         1.34 o                         
  -4  -4   3          0.04         -0.15         0.24 o                         
  -3  -4   3          0.93          1.05         0.25 o                         
  -2  -4   3          0.29         -0.15         0.23 o                         
  -1  -4   3          5.82          5.08         0.41 o                         
   0  -4   3       1079.05       1091.98         9.65 o                         
   1  -4   3        196.70        245.21         5.20 o                         
   2  -4   3         42.53         40.92         2.63 o                         
   3  -4   3         25.56         23.11         1.91 o                         
   4  -4   3          0.11          0.03         0.44 o                         
   5  -4   3         31.32         36.41         7.13 o                         
  -5  -3   3          0.65          0.06         1.47 o                         
  -4  -3   3          9.98          6.57         0.72 o                         
  -3  -3   3          1.99          4.73         1.20 o                         
  -2  -3   3         10.74          9.37         0.69 o                         
  -1  -3   3        174.29        127.19         1.90 o                         
   0  -3   3        280.11        292.42         4.52 o                         
   1  -3   3        406.87        471.86         6.13 o                         
   2  -3   3        976.49       1137.95        19.82 o                         
   3  -3   3         14.15         18.70         1.38 o                         
   4  -3   3         17.40         14.31         1.45 o                         
   5  -3   3          1.94          0.03         1.50 o                         
  -5  -2   3          3.39          0.72         1.46 o                         
  -4  -2   3         13.97         13.11         0.94 o                         
  -3  -2   3         33.51         34.16         1.63 o                         
  -2  -2   3          5.10          3.98         0.62 o                         
  -1  -2   3         33.61         19.55         0.76 o                         
   0  -2   3       2585.06       2495.27        15.39 o                         
   1  -2   3        912.40        913.72        11.78 o                         
   2  -2   3         46.18         57.63         3.04 o                         
   3  -2   3          1.48          2.91         0.53 o                         
   4  -2   3          0.82          0.12         0.34 o                         
   5  -2   3          0.00          0.75         0.86 o                         
   6  -2   3          5.38          5.05         2.73 o                         
  -5  -1   3          5.92          7.60         2.19 o                         
  -4  -1   3          7.68          6.01         0.71 o                         
  -3  -1   3          0.79          0.60         0.32 o                         
  -2  -1   3         67.27         71.84         2.30 o                         
  -1  -1   3         23.76         23.38         1.09 o                         
   0  -1   3        429.20        361.74         2.53 o                         
   1  -1   3       1767.16       1706.07        15.51 o                         
   2  -1   3        380.91        393.84         5.36 o                         
   3  -1   3        309.76        313.88         5.52 o                         
   4  -1   3          0.13         -0.23         0.52 o                         
   5  -1   3         78.66         79.59         6.64 o                         
   6  -1   3          0.00          0.57         1.12 o                         
  -5   0   3          4.93          4.62         2.64 o                         
  -4   0   3         37.50         34.22         2.02 o                         
  -3   0   3         16.93         12.05         1.12 o                         
  -2   0   3         79.42         75.97         2.18 o                         
  -1   0   3         32.75         34.23         1.20 o                         
   0   0   3       2826.00       2833.14        16.03 o                         
   1   0   3       2288.19       2248.85        15.28 o                         
   2   0   3        603.74        604.80         6.08 o                         
   3   0   3        233.22        232.17         4.14 o                         
   4   0   3         11.44         10.40         2.09 o                         
   5   0   3          0.72          0.47         1.69 o                         
   6   0   3          0.73          2.05         1.53 o                         
  -5   1   3          3.50          0.13         0.90 o                         
  -4   1   3         32.17         31.42         1.84 o                         
  -3   1   3         40.78         37.26         2.13 o                         
  -2   1   3        219.29        215.37         4.56 o                         
  -1   1   3         12.84         13.30         0.99 o                         
   0   1   3         13.85          7.37         0.37 o                         
   1   1   3        116.26        110.37         2.69 o                         
   2   1   3        455.62        490.46         6.68 o                         
   3   1   3        107.76        106.69         4.50 o                         
   4   1   3         35.59         36.16         3.92 o                         
   5   1   3          0.14          0.17         2.85 o                         
   6   1   3         23.77         28.04         4.41 o                         
  -5   2   3          4.24          5.42         2.77 o                         
  -4   2   3          0.76          1.12         0.64 o                         
  -3   2   3        223.86        205.10         5.32 o                         
  -2   2   3         44.10         63.01         2.62 o                         
  -1   2   3        230.00        236.40         3.80 o                         
   0   2   3        100.86         96.65         2.47 o                         
   1   2   3       1925.38       2002.81        16.60 o                         
   2   2   3         68.72         83.40         2.41 o                         
   3   2   3         79.79         87.01         4.09 o                         
   4   2   3        109.28        113.41         6.84 o                         
   5   2   3          3.04          0.58         1.49 o                         
   6   2   3          1.01          0.52         0.78 o                         
  -5   3   3          6.84         11.98         3.85 o                         
  -4   3   3         59.07         65.88         3.41 o                         
  -3   3   3         26.24         21.04         1.80 o                         
  -2   3   3        313.69        328.67         6.44 o                         
  -1   3   3        756.53        767.21         7.27 o                         
   0   3   3          5.00          5.92         1.49 o                         
   1   3   3       1227.42       1218.34         7.13 o                         
   2   3   3        204.85        178.67         2.87 o                         
   3   3   3         42.74         48.93         1.40 o                         
   4   3   3         15.22         18.19         2.77 o                         
   5   3   3          1.96          2.30         1.20 o                         
   6   3   3          0.29          0.63         2.88 o                         
  -5   4   3          0.97          0.70         1.36 o                         
  -4   4   3        154.86        163.85         5.74 o                         
  -3   4   3         20.14         24.80         2.37 o                         
  -2   4   3        344.78        370.64         6.46 o                         
  -1   4   3         12.41          5.85         0.78 o                         
   0   4   3          0.29          0.31         0.17 o                         
   1   4   3         19.17         19.22         1.00 o                         
   2   4   3        163.54        158.70         2.81 o                         
   3   4   3          2.29          2.14         0.42 o                         
   4   4   3         10.21         11.57         1.45 o                         
   5   4   3         10.51         10.54         2.03 o                         
  -5   5   3          6.76          8.45         2.60 o                         
  -4   5   3          8.92         10.66         1.84 o                         
  -3   5   3        125.25        132.85         4.98 o                         
  -2   5   3         62.58         66.33         3.19 o                         
  -1   5   3        208.80        245.52         6.40 o                         
   0   5   3        432.63        473.91         8.00 o                         
   1   5   3        103.11         95.75         2.13 o                         
   2   5   3       1358.22       1385.53        21.14 o                         
   3   5   3        135.82        131.51         2.82 o                         
   4   5   3          0.63          0.56         0.38 o                         
   5   5   3          1.01         -0.46         1.44 o                         
  -5   6   3          0.84          0.12         0.80 o                         
  -4   6   3         20.86         20.80         7.89 o                         
  -3   6   3        805.84        838.87        19.01 o                         
  -2   6   3        152.57        153.31         5.88 o                         
  -1   6   3          3.47          1.71         0.82 o                         
   0   6   3          6.18          9.27         1.22 o                         
   1   6   3          5.77          6.46         0.70 o                         
   2   6   3         37.20         32.11         1.57 o                         
   3   6   3         15.08         11.18         1.01 o                         
   4   6   3          1.82          2.49         0.57 o                         
   5   6   3          0.15         -0.64         0.64 o                         
  -5   7   3          3.82          6.01         2.89 o                         
  -4   7   3          3.06          2.36         1.26 o                         
  -3   7   3         14.87         18.73         2.97 o                         
  -2   7   3        107.67        104.21         6.57 o                         
  -1   7   3        132.79        125.39         3.19 o                         
   0   7   3         16.80         17.16         1.50 o                         
   1   7   3         18.87         20.25         1.30 o                         
   2   7   3          7.94         10.71         0.87 o                         
   3   7   3        298.20        316.49         7.10 o                         
   4   7   3         14.57         14.88         1.92 o                         
   5   7   3          0.01         -0.88         0.88 o                         
  -4   8   3          0.00          1.29         1.23 o                         
  -3   8   3         48.83         46.43         6.85 o                         
  -2   8   3        863.04        892.62        19.56 o                         
  -1   8   3        333.56        315.03         7.68 o                         
   0   8   3         84.98         82.56         3.68 o                         
   1   8   3         29.73         31.43         1.88 o                         
   2   8   3          3.33          2.24         0.48 o                         
   3   8   3         16.75         26.80         2.12 o                         
   4   8   3          0.72          0.56         0.44 o                         
   5   8   3          0.70          0.10         0.58 o                         
  -4   9   3         15.90         20.04         3.60 o                         
  -3   9   3          0.04         -1.29         1.36 o                         
  -2   9   3        113.77        106.88         7.19 o                         
  -1   9   3        147.46        154.81         4.54 o                         
   0   9   3        157.63        170.18         6.58 o                         
   1   9   3         18.34         20.75         1.80 o                         
   2   9   3          3.77          3.03         0.65 o                         
   3   9   3          0.02          3.86         0.89 o                         
   4   9   3          7.97         11.37         2.02 o                         
   5   9   3          0.25         -0.17         1.05 o                         
  -4  10   3          3.97          3.97         2.41 o                         
  -3  10   3          0.57         -0.24         0.94 o                         
  -2  10   3         10.01         10.50         4.61 o                         
  -1  10   3         75.80         93.26         8.10 o                         
   0  10   3         89.56        109.28         7.15 o                         
   1  10   3         21.01         21.22         4.57 o                         
   2  10   3          1.79          0.68         0.40 o                         
   3  10   3          0.01          0.28         0.53 o                         
   4  10   3         16.15         18.50         5.50 o                         
  -3  11   3          6.95          7.02         3.30 o                         
  -2  11   3          0.48          0.04         1.03 o                         
  -1  11   3        318.55        341.74        13.85 o                         
   0  11   3        114.81        128.21         8.23 o                         
   1  11   3         24.15         32.80         5.98 o                         
   2  11   3          9.30          5.88         2.18 o                         
   3  11   3          0.30          1.21         1.79 o                         
   4  11   3          0.15          1.66         1.12 o                         
  -3  12   3          4.57          3.01         2.34 o                         
  -2  12   3          6.82          5.00         4.02 o                         
  -1  12   3          0.34         -0.39         1.17 o                         
   0  12   3          0.01          0.00         1.08 o                         
   1  12   3         18.16         31.49         6.19 o                         
   2  12   3          1.58          1.34         1.21 o                         
   3  12   3          0.27         -1.62         1.62 o                         
  -2  13   3          1.22         -0.39         1.71 o                         
  -1  13   3          0.23         -1.37         1.37 o                         
   0  13   3        104.68        110.06         8.52 o                         
   1  13   3         32.88         38.94         7.25 o                         
   2  13   3          1.60          3.08         2.12 o                         
   3  13   3          0.43         -0.44         1.00 o                         
  -1  14   3          2.43          1.03         1.07 o                         
   0  14   3          1.91          0.78         0.81 o                         
   1  14   3          0.09         -0.91         0.94 o                         
   2  14   3          3.74          6.23         3.03 o                         
   0  15   3          0.13          3.79         2.89 o                         
   1  15   3          3.54          8.58         3.45 o                         
  -1 -14   4          0.40          0.52         2.88 o                         
   0 -14   4          0.23          1.91         1.02 o                         
   1 -14   4          1.57          3.80         1.64 o                         
  -2 -13   4          2.14          6.96         3.43 o                         
  -1 -13   4          0.17          0.11         2.25 o                         
   0 -13   4          0.59          2.23         1.27 o                         
   1 -13   4          2.26          2.53         1.23 o                         
   2 -13   4          0.22          2.09         1.14 o                         
  -3 -12   4          0.85          0.94         1.19 o                         
  -2 -12   4         22.10         20.65         5.14 o                         
  -1 -12   4         15.73         10.21         2.62 o                         
   0 -12   4          3.31          1.92         0.90 o                         
   1 -12   4          0.77         -0.03         1.26 o                         
   2 -12   4          3.72          4.15         1.32 o                         
   3 -12   4         10.66          9.66         4.67 o                         
  -3 -11   4          0.17          2.31         1.68 o                         
  -2 -11   4          3.47          0.90         1.63 o                         
  -1 -11   4          3.54          3.51         2.17 o                         
   0 -11   4         18.93         15.43         2.39 o                         
   1 -11   4         14.15         11.25         2.34 o                         
   2 -11   4          0.96          0.70         0.92 o                         
   3 -11   4          3.34          3.63         1.66 o                         
  -4 -10   4          0.97          0.81         1.26 o                         
  -3 -10   4          0.03         -1.24         1.26 o                         
  -2 -10   4          3.10          3.15         1.94 o                         
  -1 -10   4         32.69         26.54         4.54 o                         
   0 -10   4         79.01         71.82         3.66 o                         
   1 -10   4         13.52         11.05         1.91 o                         
   2 -10   4         26.51         23.33         3.64 o                         
   3 -10   4          2.50          0.37         1.93 o                         
   4 -10   4          6.50          4.15         1.75 o                         
  -4  -9   4          0.01          1.82         1.41 o                         
  -3  -9   4          0.03          0.27         0.65 o                         
  -2  -9   4          4.01          6.31         1.28 o                         
  -1  -9   4         15.55         13.83         2.50 o                         
   0  -9   4         17.95         12.80         1.43 o                         
   1  -9   4        185.81        185.35         7.40 o                         
   2  -9   4        152.82        128.44        11.60 o                         
   3  -9   4          1.82         -0.31         1.85 o                         
   4  -9   4          1.18          0.45         1.17 o                         
  -4  -8   4          2.55          1.07         1.13 o                         
  -3  -8   4         17.90         19.57         1.77 o                         
  -2  -8   4          0.09          1.55         0.63 o                         
  -1  -8   4         42.97         48.09         3.50 o                         
   0  -8   4         34.76         29.52         2.30 o                         
   1  -8   4        231.87        236.46         9.90 o                         
   2  -8   4         55.15         53.06         4.81 o                         
   3  -8   4         50.50         53.94         5.25 o                         
   4  -8   4          1.35          2.83         1.39 o                         
  -5  -7   4          0.79          0.40         1.22 o                         
  -4  -7   4          1.69          1.38         0.61 o                         
  -3  -7   4          1.25          2.20         0.50 o                         
  -2  -7   4          2.41          0.78         0.40 o                         
  -1  -7   4          0.93          2.62         0.61 o                         
   0  -7   4          2.22          2.79         0.50 o                         
   1  -7   4        229.18        224.39         7.46 o                         
   2  -7   4        470.60        461.13        13.36 o                         
   3  -7   4        160.11        140.00         8.08 o                         
   4  -7   4         13.36         14.57         2.22 o                         
   5  -7   4          0.27          1.72         1.15 o                         
  -5  -6   4          2.62          6.16         4.60 o                         
  -4  -6   4         10.06         12.24         1.66 o                         
  -3  -6   4         31.29         30.37         1.98 o                         
  -2  -6   4         45.07         57.53         2.43 o                         
  -1  -6   4          8.79          3.50         0.41 o                         
   0  -6   4        131.00        132.50         4.16 o                         
   1  -6   4         59.54         59.77         3.59 o                         
   2  -6   4        646.73        630.71        12.22 o                         
   3  -6   4        209.68        204.43         7.47 o                         
   4  -6   4          7.44          4.51         1.55 o                         
   5  -6   4          1.69          1.55         1.09 o                         
  -5  -5   4          1.46          0.70         0.93 o                         
  -4  -5   4          2.14          1.60         0.53 o                         
  -3  -5   4         25.45         25.41         1.57 o                         
  -2  -5   4        174.33        195.19         6.89 o                         
  -1  -5   4          6.40          7.71         0.54 o                         
   0  -5   4         32.78         39.50         2.09 o                         
   1  -5   4        183.43        226.37         4.78 o                         
   2  -5   4        198.73        178.80         5.28 o                         
   3  -5   4        447.12        416.43         9.96 o                         
   4  -5   4         35.42         36.91         2.74 o                         
   5  -5   4          8.51         11.27         3.91 o                         
  -5  -4   4          0.48          0.76         0.63 o                         
  -4  -4   4          0.38          1.03         0.65 o                         
  -3  -4   4         26.15         27.43         1.30 o                         
  -2  -4   4        135.38        124.06         3.93 o                         
  -1  -4   4         22.27         18.49         1.02 o                         
   0  -4   4         44.89         48.79         1.63 o                         
   1  -4   4        115.25        120.75         3.26 o                         
   2  -4   4         93.47         82.27         3.84 o                         
   3  -4   4        399.46        379.02         8.89 o                         
   4  -4   4        136.22        137.47         5.00 o                         
   5  -4   4          0.53          2.68         1.35 o                         
  -5  -3   4          0.09          1.66         1.17 o                         
  -4  -3   4          0.30          1.06         0.51 o                         
  -3  -3   4          1.88          1.54         0.42 o                         
  -2  -3   4        381.81        374.95         4.31 o                         
  -1  -3   4       2135.67       2167.36        15.41 o                         
   0  -3   4          9.97         10.85         0.67 o                         
   1  -3   4        524.20        522.47         7.06 o                         
   2  -3   4        146.91        186.72         5.37 o                         
   3  -3   4        102.67         98.95         3.63 o                         
   4  -3   4        213.64        231.78         5.98 o                         
   5  -3   4          0.67          1.69         1.66 o                         
  -5  -2   4          0.30          0.41         0.95 o                         
  -4  -2   4          0.02          0.10         0.28 o                         
  -3  -2   4         21.76         21.54         1.73 o                         
  -2  -2   4         38.08         33.68         1.80 o                         
  -1  -2   4       1001.85        907.11         6.31 o                         
   0  -2   4         52.52         69.61         1.29 o                         
   1  -2   4        207.99        187.10         3.46 o                         
   2  -2   4        525.05        518.61         8.40 o                         
   3  -2   4          2.86          1.25         0.44 o                         
   4  -2   4         39.44         44.59         2.36 o                         
   5  -2   4          8.91         10.05         2.34 o                         
   6  -2   4          0.08         -1.42         1.42 o                         
  -5  -1   4          0.93         -0.42         0.71 o                         
  -4  -1   4          4.28          3.84         0.67 o                         
  -3  -1   4        153.88        145.00         3.97 o                         
  -2  -1   4         23.05         25.90         1.75 o                         
  -1  -1   4        633.72        610.55         6.38 o                         
   0  -1   4       5468.40       5152.53        27.02 o                         
   1  -1   4          0.64          1.51         0.35 o                         
   2  -1   4        224.81        188.50         3.36 o                         
   3  -1   4         18.83         20.25         1.25 o                         
   4  -1   4         20.32         23.18         2.05 o                         
   5  -1   4         48.35         49.20         5.12 o                         
   6  -1   4          0.05          1.41         1.52 o                         
  -5   0   4          8.34          5.23         2.53 o                         
  -4   0   4          6.31          6.88         1.03 o                         
  -3   0   4          5.15          3.53         0.72 o                         
  -2   0   4         49.75         52.89         2.55 o                         
  -1   0   4         95.01         78.09         2.52 o                         
   0   0   4        874.82        774.45         5.83 o                         
   1   0   4          2.21          2.74         0.36 o                         
   2   0   4         15.16         14.91         1.24 o                         
   3   0   4        624.24        645.98         9.09 o                         
   4   0   4         10.81          7.51         0.72 o                         
   5   0   4          1.58          3.89         1.54 o                         
   6   0   4          0.71         -0.27         1.03 o                         
  -5   1   4         14.51         11.57         3.66 o                         
  -4   1   4          1.19          0.50         0.42 o                         
  -3   1   4        150.92        153.43         4.35 o                         
  -2   1   4       2107.12       2148.95        35.42 o                         
  -1   1   4        226.72        247.44         3.66 o                         
   0   1   4        920.15        881.76         6.97 o                         
   1   1   4        521.32        496.07         6.69 o                         
   2   1   4        116.80        109.00         2.39 o                         
   3   1   4         37.46         39.21         1.52 o                         
   4   1   4          0.60         -0.40         0.72 o                         
   5   1   4          0.11         -0.08         0.83 o                         
   6   1   4          0.70          1.28         1.52 o                         
  -5   2   4          3.97          3.20         2.03 o                         
  -4   2   4          4.79          3.97         0.72 o                         
  -3   2   4          9.51         10.46         1.26 o                         
  -2   2   4        269.09        220.96         4.50 o                         
  -1   2   4        640.74        635.27         5.77 o                         
   0   2   4        178.73        194.88         4.79 o                         
   1   2   4         49.17         48.50         1.39 o                         
   2   2   4          0.14          1.38         0.33 o                         
   3   2   4         16.64         15.30         1.10 o                         
   4   2   4        131.46        131.54         5.65 o                         
   5   2   4          2.95          2.58         1.21 o                         
   6   2   4          3.83          4.21         1.75 o                         
  -5   3   4          0.24          1.65         2.63 o                         
  -4   3   4         48.12         51.73         3.23 o                         
  -3   3   4         37.81         34.69         2.37 o                         
  -2   3   4        335.80        356.37         6.26 o                         
  -1   3   4       4041.50       4291.82        19.02 o                         
   0   3   4       1107.89       1126.68        10.19 o                         
   1   3   4        740.85        835.61         6.34 o                         
   2   3   4          8.77          6.81         0.61 o                         
   3   3   4         10.51          8.98         0.68 o                         
   4   3   4         24.99         22.61         2.39 o                         
   5   3   4          3.18          2.29         1.27 o                         
   6   3   4          1.02          2.46         1.93 o                         
  -5   4   4         10.58         14.10         4.55 o                         
  -4   4   4         24.57         20.10         1.85 o                         
  -3   4   4          2.36          3.42         0.91 o                         
  -2   4   4          0.77          0.60         0.28 o                         
  -1   4   4        800.82        788.98         8.19 o                         
   0   4   4        635.48        642.97         7.62 o                         
   1   4   4         55.48         61.67         1.88 o                         
   2   4   4        370.73        350.62         4.66 o                         
   3   4   4         13.43         11.44         1.29 o                         
   4   4   4          4.20          4.41         1.11 o                         
   5   4   4          5.57          5.04         1.07 o                         
  -5   5   4         14.37         17.92         3.76 o                         
  -4   5   4          0.60         -0.06         0.90 o                         
  -3   5   4         18.48         16.40         2.14 o                         
  -2   5   4          0.00          0.57         0.43 o                         
  -1   5   4        351.42        332.61         7.55 o                         
   0   5   4        751.35        742.75         8.06 o                         
   1   5   4         27.47         28.69         1.39 o                         
   2   5   4        379.23        407.65         6.14 o                         
   3   5   4          5.95          7.01         0.76 o                         
   4   5   4          2.19          2.49         0.84 o                         
   5   5   4          8.61          8.55         2.13 o                         
  -5   6   4         15.35         20.36         4.03 o                         
  -4   6   4         23.42         28.25         3.87 o                         
  -3   6   4         52.63         48.76         5.99 o                         
  -2   6   4          0.78          1.06         0.75 o                         
  -1   6   4          0.45          0.31         0.46 o                         
   0   6   4       1159.65       1214.38        14.22 o                         
   1   6   4        467.48        478.12         6.70 o                         
   2   6   4          2.45          3.72         0.55 o                         
   3   6   4         67.76         68.98         2.78 o                         
   4   6   4          1.80          1.22         0.63 o                         
   5   6   4          0.39         -0.52         0.70 o                         
  -4   7   4         90.29        116.70         8.10 o                         
  -3   7   4          0.59         -0.03         0.78 o                         
  -2   7   4          2.66          4.18         2.01 o                         
  -1   7   4         32.22         27.20         2.50 o                         
   0   7   4         79.30         78.08         3.33 o                         
   1   7   4        124.84        125.63         2.97 o                         
   2   7   4         50.77         55.68         2.05 o                         
   3   7   4          0.49          1.14         0.40 o                         
   4   7   4          0.52          0.23         0.41 o                         
   5   7   4          0.55          0.11         0.96 o                         
  -4   8   4         21.46         23.98         3.88 o                         
  -3   8   4         38.27         44.88         4.98 o                         
  -2   8   4          6.77          3.82         1.43 o                         
  -1   8   4          2.40          1.66         1.36 o                         
   0   8   4          9.21          6.67         0.95 o                         
   1   8   4        180.29        185.32         4.47 o                         
   2   8   4         78.39         82.74         2.65 o                         
   3   8   4          9.02          5.22         0.85 o                         
   4   8   4          0.85          0.90         0.60 o                         
   5   8   4          0.09         -1.20         1.20 o                         
  -4   9   4         49.71         50.75         5.86 o                         
  -3   9   4         84.05         97.17        10.51 o                         
  -2   9   4        112.89        114.35         7.41 o                         
  -1   9   4         19.45         19.75         2.98 o                         
   0   9   4         27.98         25.59         3.29 o                         
   1   9   4         18.55         14.77         1.92 o                         
   2   9   4         21.87         21.51         1.94 o                         
   3   9   4         15.56         12.96         1.96 o                         
   4   9   4         21.95         24.51         2.90 o                         
   5   9   4          0.55         -0.57         0.93 o                         
  -4  10   4          0.32          0.09         0.93 o                         
  -3  10   4         36.04         33.12         6.42 o                         
  -2  10   4         51.34         48.80         5.17 o                         
  -1  10   4         87.66         82.38         6.41 o                         
   0  10   4          2.17          1.58         0.78 o                         
   1  10   4          4.64          5.33         2.36 o                         
   2  10   4         18.19         14.89         1.80 o                         
   3  10   4          5.73          3.58         1.30 o                         
   4  10   4          3.59          2.99         1.32 o                         
  -3  11   4         12.46         23.55         5.74 o                         
  -2  11   4         26.90         29.66         4.24 o                         
  -1  11   4         84.74         95.83        10.93 o                         
   0  11   4         32.89         36.58         4.39 o                         
   1  11   4          2.50          5.02         2.50 o                         
   2  11   4          0.69         -1.58         1.58 o                         
   3  11   4          4.94          4.18         1.61 o                         
   4  11   4          0.62          0.55         1.42 o                         
  -3  12   4          2.90          4.34         2.94 o                         
  -2  12   4         17.54         16.95         3.29 o                         
  -1  12   4         13.45         13.11         2.90 o                         
   0  12   4         61.17         64.26         6.19 o                         
   1  12   4          1.77          3.81         2.38 o                         
   2  12   4          2.89          3.33         2.11 o                         
   3  12   4          0.00         -1.63         1.63 o                         
  -2  13   4          0.70          1.54         1.29 o                         
  -1  13   4          3.47          3.87         3.49 o                         
   0  13   4          0.07          0.09         1.54 o                         
   1  13   4          0.78          1.08         1.65 o                         
   2  13   4          0.09          3.19         2.50 o                         
   3  13   4          0.21          0.88         1.25 o                         
  -1  14   4          2.08          2.42         1.26 o                         
   0  14   4          0.95          2.81         1.56 o                         
   1  14   4          1.47          1.36         1.86 o                         
   2  14   4          0.62         -0.01         1.02 o                         
   0  15   4          0.98          2.11         2.00 o                         
   0 -14   5          4.22          4.72         2.64 o                         
   1 -14   5          7.84          5.69         2.06 o                         
  -2 -13   5          8.53          7.77         3.52 o                         
  -1 -13   5          0.02          0.52         1.30 o                         
   0 -13   5          0.52          2.71         1.00 o                         
   1 -13   5         13.77         20.32         2.97 o                         
   2 -13   5         24.71         25.66         5.33 o                         
  -2 -12   5          0.08         -0.65         1.32 o                         
  -1 -12   5          8.14          5.49         1.98 o                         
   0 -12   5          0.23         -0.07         0.74 o                         
   1 -12   5         32.29         45.27         4.28 o                         
   2 -12   5         27.79         30.34         3.48 o                         
   3 -12   5         18.28         22.45         3.97 o                         
  -3 -11   5          1.28          3.46         2.06 o                         
  -2 -11   5          1.09          6.53         3.05 o                         
  -1 -11   5          5.44          7.94         2.10 o                         
   0 -11   5          5.35          1.41         1.37 o                         
   1 -11   5          3.33          2.12         0.85 o                         
   2 -11   5         39.61         58.22         5.81 o                         
   3 -11   5         55.19         57.68         6.32 o                         
  -3 -10   5          1.14          4.94         2.43 o                         
  -2 -10   5          1.89          1.85         1.92 o                         
  -1 -10   5         33.53         37.57         6.52 o                         
   0 -10   5          3.61          1.85         0.89 o                         
   1 -10   5          0.06         -0.96         0.96 o                         
   2 -10   5         59.79         60.32         5.67 o                         
   3 -10   5         41.75         45.01         5.30 o                         
   4 -10   5         45.57         35.87         5.03 o                         
  -4  -9   5          0.00          0.04         1.77 o                         
  -3  -9   5          4.85          8.23         4.29 o                         
  -2  -9   5         15.66         27.08         5.17 o                         
  -1  -9   5          7.28          6.84         1.73 o                         
   0  -9   5         20.58         18.45         1.71 o                         
   1  -9   5         38.35         35.76         3.32 o                         
   2  -9   5         13.90         13.09         2.50 o                         
   3  -9   5         57.71         76.23         6.53 o                         
   4  -9   5         37.70         35.23         4.72 o                         
  -4  -8   5          1.83          1.57         1.32 o                         
  -3  -8   5          1.10          0.50         0.52 o                         
  -2  -8   5         11.66         34.97         5.52 o                         
  -1  -8   5         33.40         44.65         7.57 o                         
   0  -8   5        266.10        272.29         7.12 o                         
   1  -8   5          8.53          9.76         2.51 o                         
   2  -8   5         34.42         38.76         5.95 o                         
   3  -8   5          5.89          1.64         0.87 o                         
   4  -8   5         35.23         39.76         4.83 o                         
  -4  -7   5          0.23         -0.97         0.97 o                         
  -3  -7   5          8.85          4.21         0.69 o                         
  -2  -7   5          2.06          7.63         1.48 o                         
  -1  -7   5         75.71         88.41         3.06 o                         
   0  -7   5        111.03        114.17         3.28 o                         
   1  -7   5         41.28         48.00         3.20 o                         
   2  -7   5         33.40         39.63         3.97 o                         
   3  -7   5          2.19          6.13         1.74 o                         
   4  -7   5         22.49         19.69         2.60 o                         
   5  -7   5         11.55         11.46         2.71 o                         
  -5  -6   5          0.00          1.48         1.31 o                         
  -4  -6   5          9.15         11.67         2.11 o                         
  -3  -6   5          8.77          7.01         0.87 o                         
  -2  -6   5          1.09          4.80         0.85 o                         
  -1  -6   5          1.50          6.97         0.80 o                         
   0  -6   5         96.38        104.79         2.60 o                         
   1  -6   5        312.16        318.52         6.91 o                         
   2  -6   5         43.26         52.25         3.59 o                         
   3  -6   5        120.56        124.00         5.89 o                         
   4  -6   5         13.92         13.01         2.02 o                         
   5  -6   5          9.90          9.18         3.22 o                         
  -5  -5   5          0.41         -0.48         0.97 o                         
  -4  -5   5          0.62         -0.22         0.60 o                         
  -3  -5   5         26.00         27.06         1.69 o                         
  -2  -5   5        251.14        229.49         4.69 o                         
  -1  -5   5         23.36         18.81         1.12 o                         
   0  -5   5        166.69        162.16         4.78 o                         
   1  -5   5        239.91        246.39         5.07 o                         
   2  -5   5         19.93         32.72         2.31 o                         
   3  -5   5         29.64         35.48         2.98 o                         
   4  -5   5          6.54          2.93         0.90 o                         
   5  -5   5          1.78          3.85         1.48 o                         
  -5  -4   5          0.14         -0.48         0.84 o                         
  -4  -4   5         11.64         13.74         1.41 o                         
  -3  -4   5          9.95         11.05         0.88 o                         
  -2  -4   5         50.64         49.27         1.92 o                         
  -1  -4   5          5.34          1.11         0.29 o                         
   0  -4   5        106.46        102.06         2.28 o                         
   1  -4   5        567.75        574.89         7.23 o                         
   2  -4   5        142.50        144.70         5.27 o                         
   3  -4   5         57.44         66.60         3.82 o                         
   4  -4   5         75.42         83.55         3.96 o                         
   5  -4   5         10.02          6.37         3.51 o                         
  -5  -3   5          0.00         -1.01         1.01 o                         
  -4  -3   5          7.52          8.70         1.34 o                         
  -3  -3   5          6.33          5.82         0.68 o                         
  -2  -3   5        114.85        118.67         2.32 o                         
  -1  -3   5       1003.36       1003.18         9.76 o                         
   0  -3   5        469.27        483.93         4.43 o                         
   1  -3   5          0.58          0.04         0.18 o                         
   2  -3   5         99.28         89.79         3.89 o                         
   3  -3   5         14.61         14.27         1.38 o                         
   4  -3   5         43.94         40.73         2.60 o                         
   5  -3   5          2.17          0.63         0.92 o                         
  -5  -2   5          1.23         -0.68         3.80 o                         
  -4  -2   5          0.16         -0.39         0.85 o                         
  -3  -2   5         41.68         42.31         2.62 o                         
  -2  -2   5         30.13         32.95         1.49 o                         
  -1  -2   5        185.59        210.31         2.88 o                         
   0  -2   5        141.78        143.55         1.96 o                         
   1  -2   5        864.31        790.89         7.96 o                         
   2  -2   5        723.30        773.25        12.80 o                         
   3  -2   5         39.33         37.51         2.13 o                         
   4  -2   5         17.40         16.16         1.19 o                         
   5  -2   5          5.36          2.64         1.18 o                         
  -5  -1   5          1.46         -1.06         1.06 o                         
  -4  -1   5          1.10          0.02         0.47 o                         
  -3  -1   5         63.44         66.47         3.30 o                         
  -2  -1   5         18.14         17.86         1.42 o                         
  -1  -1   5        408.88        432.54         4.41 o                         
   0  -1   5        418.74        423.10         4.43 o                         
   1  -1   5        215.64        194.05         4.05 o                         
   2  -1   5        165.88        139.84         2.84 o                         
   3  -1   5          6.94          6.91         0.74 o                         
   4  -1   5         19.77         18.60         1.50 o                         
   5  -1   5         13.35         14.98         2.75 o                         
   6  -1   5          0.03          1.84         1.63 o                         
  -5   0   5          1.88          3.24         2.05 o                         
  -4   0   5         27.84         29.89         2.38 o                         
  -3   0   5         14.38         11.16         1.20 o                         
  -2   0   5         77.75         62.26         3.11 o                         
  -1   0   5        241.66        259.16         4.51 o                         
   0   0   5       1774.17       1902.75        10.52 o                         
   1   0   5       1087.57       1120.78        14.09 o                         
   2   0   5        171.14        177.62         4.35 o                         
   3   0   5        231.15        245.96         5.45 o                         
   4   0   5          5.69          7.20         0.69 o                         
   5   0   5          9.69          9.39         2.28 o                         
   6   0   5          0.00         -1.01         1.23 o                         
  -5   1   5         24.00         24.62         5.58 o                         
  -4   1   5         36.49         36.97         2.75 o                         
  -3   1   5         38.91         33.40         1.91 o                         
  -2   1   5         46.14         58.39         3.00 o                         
  -1   1   5         71.57         63.77         1.78 o                         
   0   1   5        338.29        390.40         5.13 o                         
   1   1   5         46.76         38.06         2.05 o                         
   2   1   5        207.47        205.47         4.91 o                         
   3   1   5          2.81          3.48         0.55 o                         
   4   1   5          0.89          0.32         0.18 o                         
   5   1   5          0.14         -0.86         0.86 o                         
   6   1   5          0.54          2.07         1.70 o                         
  -5   2   5          2.46          2.58         1.35 o                         
  -4   2   5          0.01          0.01         0.57 o                         
  -3   2   5        148.53        138.24         5.43 o                         
  -2   2   5         23.73         16.53         1.29 o                         
  -1   2   5         20.24         20.30         1.13 o                         
   0   2   5        172.77        180.98         3.74 o                         
   1   2   5        799.82        815.88         7.67 o                         
   2   2   5        529.81        520.85         7.65 o                         
   3   2   5         23.81         24.86         1.33 o                         
   4   2   5          1.90          1.46         0.82 o                         
   5   2   5          0.25         -0.10         1.68 o                         
   6   2   5          3.05          7.86         3.22 o                         
  -5   3   5          3.02          2.03         1.83 o                         
  -4   3   5         54.21         52.71         5.57 o                         
  -3   3   5         73.34         65.18         3.35 o                         
  -2   3   5         87.99         82.41         2.99 o                         
  -1   3   5        162.94        183.76         3.82 o                         
   0   3   5          0.58          1.44         0.40 o                         
   1   3   5        728.78        720.33         6.07 o                         
   2   3   5         23.08         24.09         1.21 o                         
   3   3   5         63.50         65.15         2.26 o                         
   4   3   5         13.56         15.78         2.14 o                         
   5   3   5          1.48          2.04         1.21 o                         
   6   3   5          0.50         -1.99         1.99 o                         
  -5   4   5          1.44          1.24         2.11 o                         
  -4   4   5         10.02          9.50         1.78 o                         
  -3   4   5         19.06         21.17         2.34 o                         
  -2   4   5        212.41        193.71         5.34 o                         
  -1   4   5        355.33        416.12        10.87 o                         
   0   4   5        263.11        234.94         5.93 o                         
   1   4   5         18.30         18.70         1.08 o                         
   2   4   5        129.41        107.07         2.69 o                         
   3   4   5         90.99        102.43         3.46 o                         
   4   4   5          2.08          1.10         0.55 o                         
   5   4   5          2.37          0.26         0.64 o                         
  -5   5   5          3.83          4.71         2.76 o                         
  -4   5   5          0.00          0.29         0.90 o                         
  -3   5   5         22.90         24.24         3.33 o                         
  -2   5   5        103.04        101.32         4.07 o                         
  -1   5   5        124.87        130.46         4.26 o                         
   0   5   5        113.56        132.41         3.89 o                         
   1   5   5         10.95          7.98         0.84 o                         
   2   5   5          5.19          2.50         0.55 o                         
   3   5   5         22.43         26.21         1.50 o                         
   4   5   5         14.60         16.41         1.09 o                         
   5   5   5          3.44          1.41         1.11 o                         
  -5   6   5          0.02         -1.65         1.98 o                         
  -4   6   5          1.26          2.11         1.08 o                         
  -3   6   5          0.27          0.74         0.92 o                         
  -2   6   5         95.86         88.89         8.51 o                         
  -1   6   5        123.59        125.07         5.39 o                         
   0   6   5        317.11        356.47         6.87 o                         
   1   6   5        155.19        151.37         3.86 o                         
   2   6   5          0.30          0.43         0.49 o                         
   3   6   5          0.20          0.15         0.31 o                         
   4   6   5          8.39          7.06         0.93 o                         
   5   6   5          0.24         -0.68         0.92 o                         
  -4   7   5         26.33         28.30         4.03 o                         
  -3   7   5          0.11          0.53         1.12 o                         
  -2   7   5          0.47          0.86         1.05 o                         
  -1   7   5         52.10         54.01         5.52 o                         
   0   7   5          1.87          0.96         0.49 o                         
   1   7   5          1.91          2.31         0.49 o                         
   2   7   5         10.10         11.69         1.10 o                         
   3   7   5        105.36        102.28         3.99 o                         
   4   7   5          0.25          0.05         0.53 o                         
   5   7   5          0.31         -0.75         0.75 o                         
  -4   8   5          3.74          1.61         1.16 o                         
  -3   8   5         19.29         16.32         2.47 o                         
  -2   8   5         89.99         74.64         8.82 o                         
  -1   8   5        116.95        127.56         7.16 o                         
   0   8   5         18.70         18.27         2.54 o                         
   1   8   5         40.41         37.88         1.98 o                         
   2   8   5         18.30         18.77         1.31 o                         
   3   8   5          3.91          3.26         0.64 o                         
   4   8   5          0.07          1.04         0.68 o                         
   5   8   5          0.18         -0.69         0.69 o                         
  -4   9   5          1.34          1.57         2.73 o                         
  -3   9   5         41.44         38.96         7.29 o                         
  -2   9   5          5.89          4.05         1.17 o                         
  -1   9   5          1.24         -0.71         0.71 o                         
   0   9   5         75.98         80.76         5.83 o                         
   1   9   5          0.01          0.10         0.40 o                         
   2   9   5         10.24         11.50         1.24 o                         
   3   9   5          8.82          9.11         1.10 o                         
   4   9   5         50.23         54.77         7.45 o                         
   5   9   5          0.96          0.89         0.74 o                         
  -3  10   5         30.50         22.16         5.37 o                         
  -2  10   5         51.99         46.33         5.02 o                         
  -1  10   5        231.63        237.35        10.95 o                         
   0  10   5          0.16          0.09         1.68 o                         
   1  10   5          6.33          3.88         2.06 o                         
   2  10   5          4.29          3.19         0.90 o                         
   3  10   5          0.63          0.73         1.01 o                         
   4  10   5          1.04          2.16         1.23 o                         
  -3  11   5          0.44          1.43         1.73 o                         
  -2  11   5         21.18         17.31         3.61 o                         
  -1  11   5         53.97         55.20         5.61 o                         
   0  11   5         18.34         20.38         3.27 o                         
   1  11   5          1.24         -1.39         1.39 o                         
   2  11   5          0.62          0.56         1.00 o                         
   3  11   5          1.04          1.76         1.00 o                         
   4  11   5          0.00          1.77         1.10 o                         
  -3  12   5          7.80          6.60         3.28 o                         
  -2  12   5         25.66         29.83         4.46 o                         
  -1  12   5          9.08         12.93         2.97 o                         
   0  12   5         41.49         51.66         8.86 o                         
   1  12   5          4.08          2.55         2.07 o                         
   2  12   5          0.42         -0.76         1.14 o                         
   3  12   5          0.86          0.56         1.00 o                         
  -2  13   5          0.59          0.87         1.36 o                         
  -1  13   5         14.14         19.16         4.45 o                         
   0  13   5        119.89        126.73         9.17 o                         
   1  13   5         17.02         21.57         5.49 o                         
   2  13   5          0.57          0.43         1.09 o                         
   3  13   5          0.31         -0.62         1.05 o                         
  -1  14   5          0.52         -0.21         1.68 o                         
   0  14   5          0.00         -0.69         2.27 o                         
   1  14   5          0.90          4.70         1.99 o                         
   2  14   5          1.36          5.31         2.91 o                         
  -1 -13   6          1.14          2.69         1.65 o                         
   0 -13   6          1.86          7.10         1.77 o                         
   1 -13   6          0.42          0.77         0.87 o                         
   2 -13   6         11.12         10.67         3.72 o                         
  -2 -12   6         10.72         10.50         3.83 o                         
  -1 -12   6          1.58          4.17         1.69 o                         
   0 -12   6          4.86         12.39         2.31 o                         
   1 -12   6          0.07         -1.25         1.71 o                         
   2 -12   6          6.96          4.75         1.66 o                         
  -3 -11   6          2.56          3.34         2.07 o                         
  -2 -11   6          2.40         -1.85         1.85 o                         
  -1 -11   6          7.72         11.94         2.76 o                         
   0 -11   6         11.06         16.99         2.59 o                         
   1 -11   6          5.97         14.22         1.90 o                         
   2 -11   6          3.56          6.33         2.98 o                         
   3 -11   6         14.19         19.57         3.65 o                         
  -3 -10   6          0.79          0.07         0.52 o                         
  -2 -10   6         19.51         27.11         5.60 o                         
  -1 -10   6        148.09        144.88         8.74 o                         
   0 -10   6          1.76         -0.30         0.48 o                         
   1 -10   6          9.70         16.06         1.91 o                         
   2 -10   6          1.34          1.85         0.91 o                         
   3 -10   6         12.04         11.36         2.64 o                         
   4 -10   6         26.12         32.26         6.31 o                         
  -4  -9   6          0.03         -1.79         1.79 o                         
  -3  -9   6          0.05         -0.20         0.61 o                         
  -2  -9   6         13.97         14.56         3.96 o                         
  -1  -9   6         30.55         31.41         3.12 o                         
   0  -9   6         25.86         34.11         1.73 o                         
   1  -9   6          3.62          5.68         1.07 o                         
   2  -9   6          0.97          0.12         0.81 o                         
   3  -9   6          5.18          5.32         1.74 o                         
   4  -9   6          7.93         11.53         2.75 o                         
  -4  -8   6          0.32          0.62         0.64 o                         
  -3  -8   6          0.10         -0.88         0.88 o                         
  -2  -8   6          4.81          4.01         1.94 o                         
  -1  -8   6        111.09        117.52         5.78 o                         
   0  -8   6        353.10        365.73         8.58 o                         
   1  -8   6         14.68         11.99         1.68 o                         
   2  -8   6          8.84          5.97         1.66 o                         
   3  -8   6          5.08          4.68         1.69 o                         
   4  -8   6         12.96         14.20         2.91 o                         
  -4  -7   6          0.49         -0.89         0.99 o                         
  -3  -7   6          3.23          5.25         1.17 o                         
  -2  -7   6          0.85          0.51         0.68 o                         
  -1  -7   6         79.88         80.93         3.50 o                         
   0  -7   6        232.83        243.34         4.21 o                         
   1  -7   6          5.92          3.74         0.89 o                         
   2  -7   6         18.69         21.26         2.91 o                         
   3  -7   6         60.24         47.29         4.75 o                         
   4  -7   6          2.90          2.92         1.04 o                         
   5  -7   6          7.22          9.06         2.94 o                         
  -4  -6   6          0.76          1.48         0.88 o                         
  -3  -6   6          0.05          0.27         0.31 o                         
  -2  -6   6         11.22          5.67         1.32 o                         
  -1  -6   6         20.43         20.21         1.41 o                         
   0  -6   6        472.78        467.35         5.11 o                         
   1  -6   6        245.02        255.51         5.14 o                         
   2  -6   6         24.29         18.18         3.72 o                         
   3  -6   6          1.96          1.03         0.44 o                         
   4  -6   6          2.33          2.16         1.01 o                         
   5  -6   6          4.96          1.01         2.15 o                         
  -5  -5   6          1.72          3.96         4.38 o                         
  -4  -5   6          0.51          2.52         1.04 o                         
  -3  -5   6          1.18          1.99         0.48 o                         
  -2  -5   6          3.07          4.44         0.64 o                         
  -1  -5   6          9.86          8.08         0.83 o                         
   0  -5   6        149.12        132.70         2.78 o                         
   1  -5   6        614.26        602.58         7.26 o                         
   2  -5   6        228.46        237.30         7.34 o                         
   3  -5   6         49.37         45.71         3.46 o                         
   4  -5   6         40.32         33.83         4.18 o                         
   5  -5   6          0.07          0.01         1.30 o                         
  -5  -4   6          2.02          1.46         1.11 o                         
  -4  -4   6         69.59         83.35         3.60 o                         
  -3  -4   6         39.35         47.31         1.92 o                         
  -2  -4   6          5.14          3.70         0.45 o                         
  -1  -4   6         83.14         86.85         2.59 o                         
   0  -4   6         86.59         83.03         2.13 o                         
   1  -4   6        812.10        765.88        12.28 o                         
   2  -4   6         67.71         71.50         3.84 o                         
   3  -4   6        111.43         98.95         4.81 o                         
   4  -4   6          7.65          7.11         1.15 o                         
   5  -4   6          0.22         -0.49         0.83 o                         
  -5  -3   6          0.26         -0.88         0.88 o                         
  -4  -3   6         13.71         17.55         1.66 o                         
  -3  -3   6          0.03         -0.12         0.34 o                         
  -2  -3   6          7.74          8.49         0.67 o                         
  -1  -3   6        112.69        127.93         4.59 o                         
   0  -3   6        201.44        182.67         2.73 o                         
   1  -3   6        164.29        151.44         3.53 o                         
   2  -3   6        252.61        256.23         6.87 o                         
   3  -3   6        177.13        178.64         5.07 o                         
   4  -3   6         22.85         21.49         1.87 o                         
   5  -3   6          0.31         -0.83         0.83 o                         
  -5  -2   6          0.11         -1.24         1.24 o                         
  -4  -2   6         14.88         13.55         1.83 o                         
  -3  -2   6        171.14        195.34         9.33 o                         
  -2  -2   6         90.04        103.07         2.43 o                         
  -1  -2   6         26.64         28.52         1.22 o                         
   0  -2   6          9.46         13.81         0.67 o                         
   1  -2   6        353.39        306.30         4.82 o                         
   2  -2   6        672.73        665.89         6.43 o                         
   3  -2   6         62.27         70.03         2.40 o                         
   4  -2   6         95.50        100.71         4.34 o                         
   5  -2   6         16.53         16.96         2.88 o                         
  -5  -1   6          0.81          0.96         2.58 o                         
  -4  -1   6          3.54          3.65         1.18 o                         
  -3  -1   6         48.70         54.48         3.20 o                         
  -2  -1   6         33.69         36.29         2.02 o                         
  -1  -1   6        291.01        291.54         3.81 o                         
   0  -1   6        828.90        963.72         7.42 o                         
   1  -1   6         29.77         19.55         1.18 o                         
   2  -1   6        115.16         99.14         3.67 o                         
   3  -1   6         71.69         69.63         2.61 o                         
   4  -1   6         75.74         78.61         4.73 o                         
   5  -1   6         13.70         14.82         2.69 o                         
  -5   0   6          1.80          0.59         1.13 o                         
  -4   0   6          0.65          0.25         0.52 o                         
  -3   0   6         70.82         72.15         3.75 o                         
  -2   0   6         56.07         58.28         2.86 o                         
  -1   0   6         65.53         67.91         1.69 o                         
   0   0   6          0.15          5.27         0.55 o                         
   1   0   6        204.76        216.24         5.19 o                         
   2   0   6         51.59         48.84         5.16 o                         
   3   0   6         36.33         36.34         2.15 o                         
   4   0   6         33.78         34.52         1.95 o                         
   5   0   6         18.56         23.91         4.56 o                         
   6   0   6          3.56          4.37         2.23 o                         
  -5   1   6          4.09          6.16         2.77 o                         
  -4   1   6          7.09          8.43         3.36 o                         
  -3   1   6         14.96         12.00         1.84 o                         
  -2   1   6         17.39         17.63         1.39 o                         
  -1   1   6         22.83         23.83         1.15 o                         
   0   1   6        372.72        406.33         8.45 o                         
   1   1   6        915.00        978.39        11.20 o                         
   2   1   6         66.03         53.31         2.24 o                         
   3   1   6         57.63         69.37         2.85 o                         
   4   1   6         16.11         17.23         1.26 o                         
   5   1   6         19.48         23.05         3.39 o                         
   6   1   6          9.11          7.03         2.82 o                         
  -5   2   6          0.00          0.22         1.02 o                         
  -4   2   6          0.00         -0.52         1.21 o                         
  -3   2   6         11.72         16.85         1.86 o                         
  -2   2   6        376.88        373.89         5.71 o                         
  -1   2   6         33.54         28.97         1.78 o                         
   0   2   6         90.22         98.43         3.11 o                         
   1   2   6         71.74        100.46         3.25 o                         
   2   2   6        115.78        104.79         2.12 o                         
   3   2   6         12.68         11.24         1.01 o                         
   4   2   6         21.14         17.31         1.24 o                         
   5   2   6          2.44          3.16         1.31 o                         
   6   2   6          1.33         -0.11         0.70 o                         
  -5   3   6          0.17         -0.51         1.19 o                         
  -4   3   6          0.05          0.78         0.91 o                         
  -3   3   6         39.12         46.66         2.89 o                         
  -2   3   6         33.65         36.73         1.84 o                         
  -1   3   6         48.07         55.37         2.43 o                         
   0   3   6         28.33         27.83         1.32 o                         
   1   3   6        393.47        437.80         5.47 o                         
   2   3   6         29.24         41.52         1.82 o                         
   3   3   6        108.12         99.32         2.88 o                         
   4   3   6          3.49          3.03         0.43 o                         
   5   3   6          2.44          1.11         1.29 o                         
  -5   4   6          0.01         -1.24         1.58 o                         
  -4   4   6          2.38          0.19         3.19 o                         
  -3   4   6         29.53         31.20         2.86 o                         
  -2   4   6         81.71         91.16         3.19 o                         
  -1   4   6         93.04        110.15         3.67 o                         
   0   4   6          0.16          0.59         0.22 o                         
   1   4   6        215.93        215.33         4.01 o                         
   2   4   6        300.29        324.98         5.96 o                         
   3   4   6          8.49          5.56         0.87 o                         
   4   4   6         12.64         14.75         1.22 o                         
   5   4   6         13.08          8.55         1.65 o                         
  -5   5   6          0.57         -2.25         2.25 o                         
  -4   5   6          1.41          0.39         3.71 o                         
  -3   5   6         26.86         19.64         3.11 o                         
  -2   5   6         58.43         50.68         2.42 o                         
  -1   5   6        232.18        248.65         6.02 o                         
   0   5   6        241.54        261.08         5.63 o                         
   1   5   6         15.47         13.97         1.14 o                         
   2   5   6        206.55        220.14         4.48 o                         
   3   5   6          0.02         -0.02         0.41 o                         
   4   5   6         11.91         15.00         1.45 o                         
   5   5   6          1.67          1.60         1.41 o                         
  -4   6   6          4.30          3.12         1.36 o                         
  -3   6   6          0.77          3.26         1.21 o                         
  -2   6   6        102.19         99.19         4.46 o                         
  -1   6   6        141.10        127.10         6.90 o                         
   0   6   6        161.06        153.95         5.37 o                         
   1   6   6          6.20          4.53         0.62 o                         
   2   6   6          4.83          4.01         0.70 o                         
   3   6   6         20.81         34.89         2.40 o                         
   4   6   6          0.40          0.84         0.46 o                         
   5   6   6          0.29          0.13         0.93 o                         
  -4   7   6          0.23         -0.79         0.79 o                         
  -3   7   6          3.60          2.48         1.10 o                         
  -2   7   6         54.70         42.18         2.79 o                         
  -1   7   6        119.44        113.26         6.35 o                         
   0   7   6        233.62        210.08         5.25 o                         
   1   7   6         63.90         65.10         2.56 o                         
   2   7   6          1.18          1.08         0.36 o                         
   3   7   6         94.41         99.90         4.70 o                         
   4   7   6          0.01          1.06         0.49 o                         
   5   7   6          0.35         -0.13         0.87 o                         
  -4   8   6          1.34         -1.68         1.68 o                         
  -3   8   6          1.95         -1.13         1.13 o                         
  -2   8   6         32.43         24.51         4.64 o                         
  -1   8   6          4.07          2.75         1.09 o                         
   0   8   6         98.82         96.43         5.84 o                         
   1   8   6        459.25        449.70         8.29 o                         
   2   8   6         30.63         32.65         1.77 o                         
   3   8   6          1.16          1.83         0.55 o                         
   4   8   6          0.08          0.17         0.35 o                         
   5   8   6          0.04          0.95         0.79 o                         
  -4   9   6         39.48         41.56         5.86 o                         
  -3   9   6         14.00         11.30         2.27 o                         
  -2   9   6          7.96          2.40         1.32 o                         
  -1   9   6         25.13         29.78         5.09 o                         
   0   9   6         16.02         20.45         2.96 o                         
   1   9   6         27.72         21.00         1.74 o                         
   2   9   6         10.37         11.13         1.43 o                         
   3   9   6          0.25          0.29         0.39 o                         
   4   9   6          9.70          9.05         2.42 o                         
  -3  10   6          4.19          6.58         2.59 o                         
  -2  10   6          0.47          0.37         0.91 o                         
  -1  10   6         16.04         13.52         5.41 o                         
   0  10   6          1.48          3.11         1.36 o                         
   1  10   6         10.06         10.31         3.33 o                         
   2  10   6         75.65         67.49         7.47 o                         
   3  10   6          4.26          3.51         0.89 o                         
   4  10   6          6.75          5.98         2.09 o                         
  -3  11   6         63.95         68.89         7.28 o                         
  -2  11   6         20.35         20.74         3.54 o                         
  -1  11   6         76.46         75.23         6.57 o                         
   0  11   6          5.13          5.15         1.73 o                         
   1  11   6          2.50          1.02         0.87 o                         
   2  11   6          4.31          6.22         2.87 o                         
   3  11   6          1.32          0.56         0.90 o                         
   4  11   6          0.52          0.33         0.98 o                         
  -2  12   6         18.92         18.52         3.63 o                         
  -1  12   6          2.27          1.46         1.10 o                         
   0  12   6          0.35         -1.03         3.50 o                         
   1  12   6          0.88         -0.36         1.15 o                         
   2  12   6          1.19          1.28         1.39 o                         
   3  12   6          3.22          4.08         2.33 o                         
  -2  13   6         18.15         16.41         4.67 o                         
  -1  13   6          6.80          5.59         2.04 o                         
   0  13   6         66.91         72.36         6.97 o                         
   1  13   6          6.59          6.58         3.01 o                         
   2  13   6          0.05          0.24         1.01 o                         
   3  13   6          1.26          5.02         2.62 o                         
  -1  14   6         11.71          2.23         1.80 o                         
   0  14   6          0.00          0.28         0.92 o                         
   1  14   6          0.92          3.47         1.68 o                         
   2  14   6          0.14          3.31         2.41 o                         
  -1 -13   7          1.03          3.16         2.26 o                         
   0 -13   7          4.28          2.58         1.41 o                         
   1 -13   7          4.08          2.83         3.28 o                         
  -2 -12   7         10.63         10.72         4.02 o                         
  -1 -12   7          0.01         -0.50         2.13 o                         
   0 -12   7          4.92          5.58         1.60 o                         
   1 -12   7         16.67         20.16         3.10 o                         
   2 -12   7          0.29          0.54         3.07 o                         
  -2 -11   7          0.12         -0.96         1.80 o                         
  -1 -11   7         12.17         11.17         2.68 o                         
   0 -11   7          8.15          7.41         2.74 o                         
   1 -11   7         22.56         26.49         3.32 o                         
   2 -11   7         14.24         19.53         3.27 o                         
   3 -11   7          1.11          0.53         2.63 o                         
  -3 -10   7          0.02          1.94         1.62 o                         
  -2 -10   7          2.44          1.20         1.43 o                         
  -1 -10   7         19.67         19.18         3.26 o                         
   0 -10   7          0.35          0.48         0.66 o                         
   1 -10   7         18.41         19.24         2.10 o                         
   2 -10   7         60.61         57.91         5.44 o                         
   3 -10   7          3.64          2.81         1.43 o                         
  -3  -9   7          2.68          2.15         1.82 o                         
  -2  -9   7          1.13          5.40         2.53 o                         
  -1  -9   7          4.61          0.35         0.76 o                         
   0  -9   7          8.55          8.57         0.77 o                         
   1  -9   7         15.15         16.80         1.90 o                         
   2  -9   7         36.95         38.12         4.25 o                         
   3  -9   7         35.73         29.94         4.15 o                         
   4  -9   7          3.28          6.75         2.14 o                         
  -4  -8   7          0.06         -1.15         1.15 o                         
  -3  -8   7          0.99          2.09         1.15 o                         
  -2  -8   7          1.44          3.80         1.97 o                         
  -1  -8   7          3.60         -0.18         0.46 o                         
   0  -8   7         15.08         17.09         1.05 o                         
   1  -8   7          5.76          4.01         0.90 o                         
   2  -8   7         54.05         59.89         5.10 o                         
   3  -8   7         87.36         80.18         6.50 o                         
   4  -8   7          7.88          4.26         1.54 o                         
  -4  -7   7          0.31         -0.63         0.81 o                         
  -3  -7   7          2.28          2.77         0.84 o                         
  -2  -7   7         18.87         21.84         2.06 o                         
  -1  -7   7          8.88         15.61         1.62 o                         
   0  -7   7         76.47         66.97         1.77 o                         
   1  -7   7         43.56         44.74         2.51 o                         
   2  -7   7          6.15          4.40         1.35 o                         
   3  -7   7         42.59         39.16         4.38 o                         
   4  -7   7         45.58         55.07         4.36 o                         
  -4  -6   7          3.58          1.49         0.70 o                         
  -3  -6   7          0.27          0.50         0.42 o                         
  -2  -6   7          8.63         12.89         1.37 o                         
  -1  -6   7         12.15         15.85         1.57 o                         
   0  -6   7          0.02          0.55         0.22 o                         
   1  -6   7        293.22        294.54         9.34 o                         
   2  -6   7          2.09          0.55         0.56 o                         
   3  -6   7         15.95         13.01         2.41 o                         
   4  -6   7         43.46         39.77         3.50 o                         
   5  -6   7         11.26         13.29         2.82 o                         
  -4  -5   7          8.03         13.52         2.23 o                         
  -3  -5   7          0.18          0.45         0.40 o                         
  -2  -5   7          3.03          3.83         0.69 o                         
  -1  -5   7         51.35         57.12         2.19 o                         
   0  -5   7         12.06         10.36         0.99 o                         
   1  -5   7        116.18        111.42         3.76 o                         
   2  -5   7         97.71        101.76         4.91 o                         
   3  -5   7          0.95         -1.00         1.00 o                         
   4  -5   7         35.65         36.06         3.19 o                         
   5  -5   7         23.46         26.20         4.67 o                         
  -4  -4   7         15.03         12.27         2.46 o                         
  -3  -4   7         32.41         32.86         1.86 o                         
  -2  -4   7          0.00         -0.22         0.26 o                         
  -1  -4   7        125.04        136.22         4.12 o                         
   0  -4   7         11.95          8.75         0.65 o                         
   1  -4   7          6.25          7.59         0.91 o                         
   2  -4   7        168.90        165.53         5.17 o                         
   3  -4   7         16.14         17.35         2.09 o                         
   4  -4   7          9.03          8.59         1.31 o                         
   5  -4   7          5.59          7.06         2.84 o                         
  -5  -3   7          0.04         -0.92         0.92 o                         
  -4  -3   7          2.46          0.99         0.52 o                         
  -3  -3   7          0.03          0.03         0.35 o                         
  -2  -3   7         40.71         36.71         1.45 o                         
  -1  -3   7         36.88         48.53         2.38 o                         
   0  -3   7        164.63        141.11         2.32 o                         
   1  -3   7         17.13         12.48         1.04 o                         
   2  -3   7         31.92         26.39         1.98 o                         
   3  -3   7         42.10         44.68         2.01 o                         
   4  -3   7          2.19          2.03         0.53 o                         
   5  -3   7         16.19         21.20         5.42 o                         
  -5  -2   7          0.00         -1.10         1.10 o                         
  -4  -2   7          3.45          2.54         0.95 o                         
  -3  -2   7          2.38          1.16         0.43 o                         
  -2  -2   7         70.92         72.79         2.36 o                         
  -1  -2   7         36.49         29.43         1.26 o                         
   0  -2   7        156.48        159.75         3.62 o                         
   1  -2   7         23.24         17.27         1.02 o                         
   2  -2   7         10.81         13.10         1.34 o                         
   3  -2   7          0.05          0.05         0.28 o                         
   4  -2   7         35.57         33.84         3.53 o                         
   5  -2   7         20.72         22.02         3.16 o                         
  -5  -1   7          0.61          1.62         1.01 o                         
  -4  -1   7          0.02          0.31         0.49 o                         
  -3  -1   7         46.64         47.50         3.13 o                         
  -2  -1   7        159.19        151.06         3.87 o                         
  -1  -1   7        230.24        231.34         4.00 o                         
   0  -1   7        420.72        468.16         6.69 o                         
   1  -1   7         42.24         22.31         1.06 o                         
   2  -1   7          0.29         -0.24         0.27 o                         
   3  -1   7          9.26         10.96         1.88 o                         
   4  -1   7         14.84          9.53         1.77 o                         
   5  -1   7         10.19          7.26         1.88 o                         
  -5   0   7          3.13          3.49         2.09 o                         
  -4   0   7          0.85         -0.06         0.64 o                         
  -3   0   7         17.24         19.13         2.08 o                         
  -2   0   7          0.49         -0.13         0.60 o                         
  -1   0   7        208.92        198.68         4.90 o                         
   0   0   7        324.87        337.74         4.19 o                         
   1   0   7          0.40          1.04         0.51 o                         
   2   0   7          1.47          2.23         1.23 o                         
   3   0   7         97.38         90.80         4.02 o                         
   4   0   7          4.65          4.91         0.94 o                         
   5   0   7          7.45          3.19         1.26 o                         
  -5   1   7          4.34          6.28         2.82 o                         
  -4   1   7          0.57         -0.10         1.04 o                         
  -3   1   7          3.54          2.81         0.94 o                         
  -2   1   7         82.13         79.49         2.86 o                         
  -1   1   7        794.35        751.17        14.10 o                         
   0   1   7        484.71        462.79         7.88 o                         
   1   1   7        187.76        212.09         5.57 o                         
   2   1   7          0.17          0.19         0.21 o                         
   3   1   7          1.90          1.26         0.39 o                         
   4   1   7          4.22          3.85         0.73 o                         
   5   1   7          6.01          3.51         1.91 o                         
  -5   2   7          4.26          2.55         1.94 o                         
  -4   2   7          4.33          6.15         1.77 o                         
  -3   2   7          0.44          0.12         0.54 o                         
  -2   2   7          4.17          5.25         0.74 o                         
  -1   2   7          0.37          0.58         0.38 o                         
   0   2   7        757.75        684.85        10.03 o                         
   1   2   7       1320.17       1291.14        21.91 o                         
   2   2   7        239.98        240.86         3.91 o                         
   3   2   7          0.17          0.08         0.48 o                         
   4   2   7         69.36         69.36         3.05 o                         
   5   2   7          0.30          1.80         1.75 o                         
  -5   3   7          9.86          9.95         3.90 o                         
  -4   3   7         69.77         58.50         5.42 o                         
  -3   3   7         11.14          9.07         1.55 o                         
  -2   3   7          0.11         -0.09         0.30 o                         
  -1   3   7          4.11          2.69         0.72 o                         
   0   3   7        257.79        232.39         4.36 o                         
   1   3   7        256.71        233.17         5.06 o                         
   2   3   7         26.14         17.33         1.18 o                         
   3   3   7         27.68         27.36         1.42 o                         
   4   3   7          1.87          0.88         0.43 o                         
   5   3   7          0.37          1.32         0.78 o                         
  -4   4   7         17.10         14.64         3.75 o                         
  -3   4   7          1.99          1.96         0.66 o                         
  -2   4   7         54.68         58.77         2.89 o                         
  -1   4   7         13.76         11.21         1.51 o                         
   0   4   7          2.98          2.09         0.40 o                         
   1   4   7        366.32        362.57         5.35 o                         
   2   4   7        503.05        508.16         9.38 o                         
   3   4   7         86.84         79.57         2.60 o                         
   4   4   7          2.17          1.04         0.33 o                         
   5   4   7          6.12          6.03         1.52 o                         
  -4   5   7         51.53         49.91         8.35 o                         
  -3   5   7        193.51        164.18         7.78 o                         
  -2   5   7         37.62         30.85         2.82 o                         
  -1   5   7         28.04         33.33         2.25 o                         
   0   5   7          0.03          0.03         0.28 o                         
   1   5   7         77.38         73.68         2.68 o                         
   2   5   7        188.12        198.10         5.44 o                         
   3   5   7          0.70          0.58         0.54 o                         
   4   5   7          3.54          2.75         0.66 o                         
   5   5   7          7.98          8.27         1.70 o                         
  -4   6   7         10.71          8.65         3.29 o                         
  -3   6   7         88.77         85.38         6.85 o                         
  -2   6   7         37.43         37.48         2.63 o                         
  -1   6   7        108.93        122.43        10.01 o                         
   0   6   7        257.39        261.40         5.65 o                         
   1   6   7         19.45         18.61         1.33 o                         
   2   6   7         78.92         77.58         3.46 o                         
   3   6   7         45.37         54.50         3.44 o                         
   4   6   7          4.47          4.10         0.80 o                         
   5   6   7          0.13         -0.43         0.98 o                         
  -4   7   7          0.59          0.04         2.13 o                         
  -3   7   7         42.81         47.12         5.29 o                         
  -2   7   7        106.79        105.99         5.58 o                         
  -1   7   7         76.17         75.93         4.04 o                         
   0   7   7        130.93        137.13         5.53 o                         
   1   7   7          0.17          0.31         0.30 o                         
   2   7   7          8.42          8.00         0.94 o                         
   3   7   7         55.47         54.89         3.58 o                         
   4   7   7          0.93          1.26         0.63 o                         
   5   7   7          0.03          0.06         0.91 o                         
  -4   8   7          2.96          1.66         1.17 o                         
  -3   8   7         17.30         19.26         3.60 o                         
  -2   8   7        113.90         99.35        10.59 o                         
  -1   8   7         53.63         52.04         4.77 o                         
   0   8   7         40.55         45.95         3.26 o                         
   1   8   7         95.72         94.71         3.23 o                         
   2   8   7         14.90         13.31         1.16 o                         
   3   8   7         15.79         18.40         1.66 o                         
   4   8   7          0.17          0.09         0.89 o                         
   5   8   7          0.01         -0.59         0.81 o                         
  -3   9   7         10.82         10.58         2.78 o                         
  -2   9   7         29.92         28.36         5.86 o                         
  -1   9   7          8.71          6.62         1.80 o                         
   0   9   7          9.34         10.49         3.48 o                         
   1   9   7          1.64          0.67         0.49 o                         
   2   9   7          0.31          2.57         0.79 o                         
   3   9   7          0.14          0.21         0.47 o                         
   4   9   7          0.37          1.02         1.06 o                         
  -3  10   7          8.29          8.19         2.95 o                         
  -2  10   7          2.86          0.19         0.90 o                         
  -1  10   7         46.73         50.02         5.16 o                         
   0  10   7         36.29         34.62         4.12 o                         
   1  10   7          0.07          0.32         1.05 o                         
   2  10   7         17.03         19.86         2.97 o                         
   3  10   7          1.96          3.66         0.92 o                         
   4  10   7          7.93          6.87         2.11 o                         
  -3  11   7          4.76          3.23         1.84 o                         
  -2  11   7         21.56         23.57         4.25 o                         
  -1  11   7         18.18         19.25         4.34 o                         
   0  11   7          4.88          4.02         1.33 o                         
   1  11   7          4.93          2.85         2.09 o                         
   2  11   7         11.75         12.21         3.83 o                         
   3  11   7          4.30          9.15         2.38 o                         
   4  11   7          0.26         -0.21         2.58 o                         
  -2  12   7         17.94         23.31         6.04 o                         
  -1  12   7          0.71          0.86         0.99 o                         
   0  12   7          0.00         -0.76         3.62 o                         
   1  12   7          4.26          5.51         2.47 o                         
   2  12   7          0.01          1.03         1.63 o                         
   3  12   7          0.19          3.19         2.09 o                         
  -1  13   7          4.70          4.10         1.75 o                         
   0  13   7          3.80          3.71         2.02 o                         
   1  13   7          2.31          5.29         2.90 o                         
   2  13   7          0.27         -1.86         1.86 o                         
   3  13   7          4.58          7.31         3.21 o                         
   0  14   7          0.49         -0.04         1.12 o                         
   1  14   7          0.06          0.05         1.07 o                         
  -1 -12   8          0.75          1.18         2.87 o                         
   0 -12   8          0.69          0.92         0.80 o                         
   1 -12   8          6.75          1.52         1.29 o                         
   2 -12   8          1.31         -2.45         2.45 o                         
  -2 -11   8          0.18         -0.32         0.76 o                         
  -1 -11   8          0.31          0.85         0.76 o                         
   0 -11   8          0.82          2.19         1.19 o                         
   1 -11   8          1.93          1.07         0.98 o                         
   2 -11   8          2.02          2.06         1.32 o                         
   3 -11   8          0.11          0.67         0.93 o                         
  -3 -10   8          0.15          3.81         2.19 o                         
  -2 -10   8          0.27          5.43         3.01 o                         
  -1 -10   8          4.41          2.65         1.93 o                         
   0 -10   8          4.19          1.90         1.91 o                         
   1 -10   8          2.35          2.06         2.22 o                         
   2 -10   8         12.56         15.97         4.14 o                         
   3 -10   8          8.75          9.64         2.41 o                         
  -3  -9   8          1.60          1.79         1.55 o                         
  -2  -9   8          3.53          1.77         1.34 o                         
  -1  -9   8          8.18         14.16         2.25 o                         
   0  -9   8         26.27         29.07         3.21 o                         
   1  -9   8         11.07         16.65         2.53 o                         
   2  -9   8          3.32          5.70         1.65 o                         
   3  -9   8         17.57         19.97         3.33 o                         
   4  -9   8          3.00          5.45         1.73 o                         
  -3  -8   8          0.74          0.78         1.46 o                         
  -2  -8   8          3.02         -1.61         1.61 o                         
  -1  -8   8         10.82          4.59         1.32 o                         
   0  -8   8        141.45        135.12         7.61 o                         
   1  -8   8          4.86          4.01         0.80 o                         
   2  -8   8          3.28          1.35         1.72 o                         
   3  -8   8         12.30         14.58         2.84 o                         
   4  -8   8         22.76         25.68         4.04 o                         
  -4  -7   8          0.08         -0.62         0.80 o                         
  -3  -7   8          0.84         -0.07         0.64 o                         
  -2  -7   8          6.18          2.87         0.65 o                         
  -1  -7   8         24.89         18.94         1.89 o                         
   0  -7   8          6.17         10.45         1.43 o                         
   1  -7   8        102.07        106.97         4.13 o                         
   2  -7   8         20.52         13.62         1.56 o                         
   3  -7   8          8.37         13.60         2.68 o                         
   4  -7   8         25.72         30.86         3.25 o                         
  -4  -6   8          1.55          1.02         1.27 o                         
  -3  -6   8          0.35         -0.48         0.85 o                         
  -2  -6   8         10.29          8.71         1.18 o                         
  -1  -6   8         58.07         54.79         3.04 o                         
   0  -6   8        123.68        106.63         3.42 o                         
   1  -6   8        252.51        241.57         6.65 o                         
   2  -6   8          9.39          6.15         1.34 o                         
   3  -6   8          3.94          0.27         0.58 o                         
   4  -6   8          6.18         10.09         1.82 o                         
   5  -6   8         19.05         15.81         4.86 o                         
  -4  -5   8          4.58          3.81         1.17 o                         
  -3  -5   8          0.48          0.29         0.61 o                         
  -2  -5   8          0.49         -0.09         0.35 o                         
  -1  -5   8         70.04         77.18         3.53 o                         
   0  -5   8        205.08        212.89         4.57 o                         
   1  -5   8        116.68        107.11         4.21 o                         
   2  -5   8         24.18         22.85         2.81 o                         
   3  -5   8          3.59          1.74         0.47 o                         
   4  -5   8         21.70         19.18         2.34 o                         
   5  -5   8         11.77          7.37         3.24 o                         
  -4  -4   8          7.98          6.72         1.58 o                         
  -3  -4   8          0.64         -0.07         0.46 o                         
  -2  -4   8          4.43          4.20         0.99 o                         
  -1  -4   8         32.39         30.97         2.06 o                         
   0  -4   8        279.27        308.72         6.31 o                         
   1  -4   8        498.35        496.22         8.80 o                         
   2  -4   8         40.55         45.20         2.75 o                         
   3  -4   8         14.64         11.28         1.74 o                         
   4  -4   8          2.78          1.56         0.74 o                         
   5  -4   8          2.32          1.96         1.94 o                         
  -4  -3   8          0.27          0.97         0.49 o                         
  -3  -3   8          0.38          0.33         0.38 o                         
  -2  -3   8          0.02          0.09         0.17 o                         
  -1  -3   8          0.21         -0.19         0.37 o                         
   0  -3   8        127.11        125.86         2.58 o                         
   1  -3   8        474.02        456.45         6.32 o                         
   2  -3   8        830.48        803.80        10.01 o                         
   3  -3   8         15.94         21.01         2.27 o                         
   4  -3   8          0.10         -0.14         0.45 o                         
   5  -3   8         12.56          9.50         3.78 o                         
  -4  -2   8         11.31         10.87         1.47 o                         
  -3  -2   8        192.41        183.00         4.66 o                         
  -2  -2   8          8.62          7.86         0.78 o                         
  -1  -2   8          3.49          4.14         0.43 o                         
   0  -2   8        101.52        112.23         2.64 o                         
   1  -2   8        406.44        413.07         6.03 o                         
   2  -2   8        615.95        570.09         9.84 o                         
   3  -2   8          0.01         -0.37         0.52 o                         
   4  -2   8          0.01         -0.02         0.75 o                         
   5  -2   8          0.48          0.73         1.44 o                         
  -4  -1   8          7.13         10.01         2.05 o                         
  -3  -1   8         21.94         22.85         1.85 o                         
  -2  -1   8         20.12         22.25         1.49 o                         
  -1  -1   8          6.03          6.61         0.73 o                         
   0  -1   8         57.63         64.27         1.59 o                         
   1  -1   8        243.02        231.20         4.29 o                         
   2  -1   8        341.70        360.37         7.30 o                         
   3  -1   8        525.38        529.57        23.60 o                         
   4  -1   8         14.08          9.40         1.79 o                         
   5  -1   8          0.08          0.66         1.69 o                         
  -4   0   8          1.47          2.48         1.02 o                         
  -3   0   8        117.45        119.86         5.33 o                         
  -2   0   8        725.22        706.46         7.78 o                         
  -1   0   8         10.94         11.14         1.00 o                         
   0   0   8        118.62        127.49         2.75 o                         
   1   0   8         32.43         31.69         1.97 o                         
   2   0   8        341.83        342.40         7.23 o                         
   3   0   8        339.56        330.95        23.45 o                         
   4   0   8          2.06          0.74         0.55 o                         
   5   0   8          1.68         -1.48         1.50 o                         
  -4   1   8          0.25          0.69         0.62 o                         
  -3   1   8         24.28         21.62         2.13 o                         
  -2   1   8        248.49        237.27         4.98 o                         
  -1   1   8         33.47         32.18         1.89 o                         
   0   1   8          6.00          9.26         1.09 o                         
   1   1   8        237.46        294.39         8.79 o                         
   2   1   8         85.12         83.29         2.88 o                         
   3   1   8        124.29        119.11         5.17 o                         
   4   1   8         66.64         75.24         3.72 o                         
   5   1   8          1.86          0.41         1.05 o                         
  -4   2   8          0.32         -0.08         0.94 o                         
  -3   2   8          0.51          1.46         0.70 o                         
  -2   2   8        235.61        213.26         4.83 o                         
  -1   2   8        441.59        423.74         7.28 o                         
   0   2   8          0.24          0.23         0.26 o                         
   1   2   8         95.28        100.13         5.25 o                         
   2   2   8          9.06         13.38         0.87 o                         
   3   2   8         71.80         74.24         3.14 o                         
   4   2   8         66.24         62.87         3.00 o                         
   5   2   8          3.14          4.39         1.67 o                         
  -4   3   8         24.93         25.18         3.63 o                         
  -3   3   8          1.40          0.88         0.47 o                         
  -2   3   8         48.88         45.14         2.70 o                         
  -1   3   8        423.88        380.78         7.49 o                         
   0   3   8        103.28        100.18         2.47 o                         
   1   3   8          0.56          0.42         0.21 o                         
   2   3   8        164.31        160.34         5.57 o                         
   3   3   8         22.76         27.36         1.41 o                         
   4   3   8         59.58         71.24         3.28 o                         
   5   3   8          2.91          2.65         0.89 o                         
  -4   4   8          9.89         11.59         3.47 o                         
  -3   4   8          3.38          3.47         1.40 o                         
  -2   4   8          0.77          0.22         0.61 o                         
  -1   4   8        399.77        418.87         7.98 o                         
   0   4   8         66.04         59.27         2.21 o                         
   1   4   8          0.29          0.15         0.21 o                         
   2   4   8         17.55         17.69         1.33 o                         
   3   4   8          1.34          1.33         0.36 o                         
   4   4   8          7.93          8.10         1.11 o                         
   5   4   8          3.02          4.43         1.24 o                         
  -4   5   8          0.30          2.32         1.24 o                         
  -3   5   8         31.79         39.96         4.65 o                         
  -2   5   8         11.81         10.57         1.53 o                         
  -1   5   8          6.11          6.81         0.85 o                         
   0   5   8        162.48        166.14         3.59 o                         
   1   5   8         34.56         33.25         1.82 o                         
   2   5   8         11.33          9.92         1.25 o                         
   3   5   8          0.63          1.20         0.67 o                         
   4   5   8          0.58          0.38         0.37 o                         
   5   5   8         17.51         19.22         2.51 o                         
  -4   6   8          0.78          1.00         1.46 o                         
  -3   6   8         59.95         59.90         5.88 o                         
  -2   6   8         42.74         38.91         4.34 o                         
  -1   6   8          4.65          2.80         0.73 o                         
   0   6   8        170.31        178.39         6.89 o                         
   1   6   8          1.68          2.02         0.57 o                         
   2   6   8          3.58          3.41         0.75 o                         
   3   6   8          5.75          5.95         1.65 o                         
   4   6   8          0.03          0.09         0.53 o                         
   5   6   8          0.95          0.80         0.64 o                         
  -4   7   8          1.30          2.58         2.21 o                         
  -3   7   8          0.64          0.38         1.99 o                         
  -2   7   8          5.52          8.97         2.42 o                         
  -1   7   8         11.78          8.42         1.32 o                         
   0   7   8         20.05         23.45         2.32 o                         
   1   7   8          8.10         11.47         1.55 o                         
   2   7   8          0.15          0.16         0.34 o                         
   3   7   8          1.72          2.77         0.70 o                         
   4   7   8          2.60          5.23         1.78 o                         
   5   7   8          0.09         -0.69         1.02 o                         
  -3   8   8          4.50          3.23         1.65 o                         
  -2   8   8        110.99        107.91         7.90 o                         
  -1   8   8        130.89        132.38         7.48 o                         
   0   8   8          1.34          1.95         0.61 o                         
   1   8   8         35.63         35.30         2.88 o                         
   2   8   8          3.82          4.58         0.93 o                         
   3   8   8          0.05          0.04         0.36 o                         
   4   8   8          2.23          2.23         1.24 o                         
   5   8   8          0.03          0.17         0.63 o                         
  -3   9   8          3.22          2.74         1.31 o                         
  -2   9   8          3.29          3.39         2.27 o                         
  -1   9   8          2.70          4.62         1.57 o                         
   0   9   8         51.37         51.32         4.78 o                         
   1   9   8         21.70         17.15         2.12 o                         
   2   9   8          6.24          5.56         1.06 o                         
   3   9   8          0.98          0.99         0.50 o                         
   4   9   8          3.50          3.75         1.43 o                         
  -3  10   8          0.96         -0.08         3.14 o                         
  -2  10   8          4.85          2.04         2.01 o                         
  -1  10   8         14.70         15.08         2.81 o                         
   0  10   8         52.20         52.59         5.17 o                         
   1  10   8          9.09          8.71         3.14 o                         
   2  10   8          2.15          3.11         1.25 o                         
   3  10   8          0.48         -0.17         0.46 o                         
   4  10   8          0.05         -0.58         0.85 o                         
  -2  11   8          0.30         -1.19         1.67 o                         
  -1  11   8          8.64          9.02         2.81 o                         
   0  11   8          4.13          3.60         1.59 o                         
   1  11   8         16.41         19.75         4.89 o                         
   2  11   8          7.13          5.93         2.39 o                         
   3  11   8          2.17          2.03         1.16 o                         
   4  11   8          0.13          1.67         1.47 o                         
  -2  12   8          5.92          8.45         3.84 o                         
  -1  12   8          0.25         -0.20         0.68 o                         
   0  12   8          0.14          0.47         1.37 o                         
   1  12   8          6.82         11.66         3.01 o                         
   2  12   8          1.99          4.79         2.58 o                         
   3  12   8          1.97          2.50         2.24 o                         
  -1  13   8          0.05         -0.18         0.93 o                         
   0  13   8          1.38         -0.81         2.74 o                         
   1  13   8          1.54         -0.11         0.96 o                         
   2  13   8          2.15          5.58         2.87 o                         
   0  14   8          0.05         -0.58         1.33 o                         
   1  14   8          0.96          3.20         2.21 o                         
   0 -12   9          1.23         -0.03         0.92 o                         
   1 -12   9          1.57          1.32         1.19 o                         
  -2 -11   9          0.01          0.04         1.60 o                         
  -1 -11   9          0.69          1.25         1.04 o                         
   0 -11   9          4.46          0.54         1.11 o                         
   1 -11   9          1.10         -1.18         1.18 o                         
   2 -11   9          0.05         -0.16         2.41 o                         
  -2 -10   9          0.94          2.40         1.35 o                         
  -1 -10   9          7.82          3.23         1.41 o                         
   0 -10   9         16.05         15.54         2.50 o                         
   1 -10   9          9.62          7.77         1.91 o                         
   2 -10   9          2.51          1.91         1.55 o                         
   3 -10   9          7.23          7.82         2.23 o                         
  -3  -9   9          0.17          3.68         2.23 o                         
  -2  -9   9          0.78          0.68         1.25 o                         
  -1  -9   9          0.08          0.54         0.59 o                         
   0  -9   9         23.29         29.54         2.74 o                         
   1  -9   9         40.34         40.95         3.97 o                         
   2  -9   9         17.34         13.68         4.94 o                         
   3  -9   9          0.15          0.12         2.06 o                         
  -3  -8   9          0.11         -0.95         1.23 o                         
  -2  -8   9          2.53          4.73         2.39 o                         
  -1  -8   9          9.42          9.62         1.43 o                         
   0  -8   9         14.06          9.38         1.47 o                         
   1  -8   9         43.02         45.42         2.90 o                         
   2  -8   9         28.93         30.09         3.61 o                         
   3  -8   9         21.20         24.12         3.67 o                         
   4  -8   9          1.89          1.75         1.08 o                         
  -3  -7   9          0.62          0.94         0.64 o                         
  -2  -7   9          4.58          4.40         1.02 o                         
  -1  -7   9          0.13         -0.46         0.63 o                         
   0  -7   9         16.42         19.90         2.06 o                         
   1  -7   9         38.46         44.10         3.51 o                         
   2  -7   9        102.78        107.27         6.59 o                         
   3  -7   9         34.34         39.31         4.45 o                         
   4  -7   9          1.35          0.65         1.98 o                         
  -4  -6   9          1.34          3.54         1.62 o                         
  -3  -6   9          4.59          9.25         1.85 o                         
  -2  -6   9          3.04          4.51         1.23 o                         
  -1  -6   9          2.12          1.52         0.62 o                         
   0  -6   9         18.90         23.19         1.63 o                         
   1  -6   9         19.24         17.57         1.78 o                         
   2  -6   9         95.12         98.96         6.20 o                         
   3  -6   9         61.14         63.29         5.45 o                         
   4  -6   9         19.59         23.06         2.68 o                         
  -4  -5   9          0.03         -0.73         0.91 o                         
  -3  -5   9          1.63          4.61         1.31 o                         
  -2  -5   9         14.25         16.43         1.94 o                         
  -1  -5   9         31.44         36.48         2.48 o                         
   0  -5   9          0.33          0.14         0.34 o                         
   1  -5   9        268.21        281.90         6.88 o                         
   2  -5   9          0.11          0.56         0.52 o                         
   3  -5   9         82.85         82.20         6.02 o                         
   4  -5   9         24.93         27.33         2.75 o                         
   5  -5   9          1.20          2.72         2.13 o                         
  -4  -4   9         16.20         15.70         3.33 o                         
  -3  -4   9          0.02          0.71         0.56 o                         
  -2  -4   9         12.55         18.64         2.27 o                         
  -1  -4   9         24.15         26.02         1.76 o                         
   0  -4   9          1.28          1.20         0.37 o                         
   1  -4   9          1.71          2.12         0.60 o                         
   2  -4   9        201.60        203.83         6.74 o                         
   3  -4   9         67.06         68.16         5.29 o                         
   4  -4   9         37.81         33.93         3.12 o                         
   5  -4   9          4.25          5.12         2.72 o                         
  -4  -3   9          0.26         -0.66         1.08 o                         
  -3  -3   9         11.11         11.94         1.24 o                         
  -2  -3   9         18.73         25.57         1.27 o                         
  -1  -3   9         55.14         58.77         2.28 o                         
   0  -3   9         39.70         40.91         1.61 o                         
   1  -3   9          2.72          2.61         0.48 o                         
   2  -3   9        342.38        359.07         9.00 o                         
   3  -3   9          5.37          7.92         1.20 o                         
   4  -3   9         34.53         43.65         4.33 o                         
   5  -3   9         11.49          8.09         3.51 o                         
  -4  -2   9          5.34          4.60         1.27 o                         
  -3  -2   9         81.76         84.66         3.61 o                         
  -2  -2   9         14.25         14.02         1.06 o                         
  -1  -2   9         42.48         45.49         1.51 o                         
   0  -2   9         84.30         82.66         2.13 o                         
   1  -2   9          1.06          1.24         0.30 o                         
   2  -2   9         22.03         22.83         1.70 o                         
   3  -2   9         87.35         80.68         3.89 o                         
   4  -2   9         11.13         16.91         4.19 o                         
   5  -2   9          3.03          1.21         1.49 o                         
  -4  -1   9          0.00         -0.73         0.73 o                         
  -3  -1   9         15.18         14.75         1.71 o                         
  -2  -1   9          0.82          0.37         0.44 o                         
  -1  -1   9          5.70          4.56         0.57 o                         
   0  -1   9         54.13         45.25         1.98 o                         
   1  -1   9         46.52         37.25         1.38 o                         
   2  -1   9         31.65         30.54         2.25 o                         
   3  -1   9         52.30         57.57         4.59 o                         
   4  -1   9          0.01         -0.71         0.85 o                         
   5  -1   9          8.88         11.14         3.94 o                         
  -4   0   9          0.76          1.42         0.57 o                         
  -3   0   9         11.87         10.16         1.97 o                         
  -2   0   9         21.40         21.71         1.29 o                         
  -1   0   9         35.97         36.17         1.74 o                         
   0   0   9         20.61         29.91         1.41 o                         
   1   0   9        102.92         90.68         4.21 o                         
   2   0   9         10.32         10.28         1.15 o                         
   3   0   9         66.26         70.49         5.42 o                         
   4   0   9          0.00         -0.22         0.44 o                         
   5   0   9          0.00         -1.49         1.60 o                         
  -4   1   9          0.97          0.00         1.68 o                         
  -3   1   9          6.33         10.98         3.21 o                         
  -2   1   9        226.08        222.59        10.05 o                         
  -1   1   9        147.79        155.44         4.87 o                         
   0   1   9          1.40          0.73         0.26 o                         
   1   1   9          1.09          0.46         0.36 o                         
   2   1   9          4.84          4.22         0.60 o                         
   3   1   9         74.22         74.31         3.61 o                         
   4   1   9          0.72          0.55         1.24 o                         
   5   1   9          0.01         -0.67         1.37 o                         
  -4   2   9          0.47         -1.07         1.07 o                         
  -3   2   9          1.36         -0.17         0.61 o                         
  -2   2   9         67.29         68.04         2.86 o                         
  -1   2   9          2.08          1.26         0.56 o                         
   0   2   9         45.80         42.52         2.79 o                         
   1   2   9          0.33          0.71         0.40 o                         
   2   2   9         33.52         39.11         1.94 o                         
   3   2   9         12.34         11.51         1.12 o                         
   4   2   9         25.68         31.64         3.97 o                         
   5   2   9          4.28          2.64         1.48 o                         
  -4   3   9          0.33         -0.50         0.96 o                         
  -3   3   9          2.18          3.74         1.92 o                         
  -2   3   9         35.46         34.49         2.60 o                         
  -1   3   9        660.54        648.25        18.97 o                         
   0   3   9        440.98        441.19         5.22 o                         
   1   3   9         13.94         11.02         0.89 o                         
   2   3   9          8.88          9.23         1.07 o                         
   3   3   9          1.63          1.95         0.43 o                         
   4   3   9         35.54         34.36         2.95 o                         
   5   3   9          0.44         -1.07         1.67 o                         
  -4   4   9          2.54          7.62         3.00 o                         
  -3   4   9          0.02         -0.66         0.79 o                         
  -2   4   9          7.22          6.65         1.74 o                         
  -1   4   9        167.13        169.93         4.08 o                         
   0   4   9          3.67          5.30         0.61 o                         
   1   4   9        126.36        121.02         3.24 o                         
   2   4   9         72.80         78.07         6.16 o                         
   3   4   9          0.69          0.89         0.23 o                         
   4   4   9          0.94          0.57         0.52 o                         
   5   4   9          0.00         -0.26         1.14 o                         
  -4   5   9          7.72          5.65         2.60 o                         
  -3   5   9         24.06         20.95         3.46 o                         
  -2   5   9          0.71         -0.46         1.41 o                         
  -1   5   9         98.73         92.30         3.65 o                         
   0   5   9        424.23        434.28         5.85 o                         
   1   5   9        145.93        149.40         4.56 o                         
   2   5   9          6.85          6.82         1.06 o                         
   3   5   9          5.69          4.41         0.79 o                         
   4   5   9          0.32          0.78         0.65 o                         
   5   5   9          2.51          0.68         1.79 o                         
  -4   6   9         13.19         17.46         3.57 o                         
  -3   6   9          3.11          7.00         2.02 o                         
  -2   6   9          8.39          9.87         4.46 o                         
  -1   6   9         11.85         10.83         1.12 o                         
   0   6   9        184.27        182.72         5.11 o                         
   1   6   9        114.74        120.27         4.84 o                         
   2   6   9         67.18         73.71         3.63 o                         
   3   6   9         55.40         60.57         3.96 o                         
   4   6   9          0.65          0.07         0.88 o                         
   5   6   9          0.59          0.38         0.92 o                         
  -3   7   9         29.43         36.66         5.07 o                         
  -2   7   9         59.49         53.32         5.39 o                         
  -1   7   9          8.32         11.08         1.65 o                         
   0   7   9         59.88         53.43         3.58 o                         
   1   7   9         90.78         83.54         4.16 o                         
   2   7   9         49.11         52.60         3.25 o                         
   3   7   9         14.42         16.30         1.78 o                         
   4   7   9          0.77          2.45         1.48 o                         
   5   7   9          0.06          3.72         2.59 o                         
  -3   8   9         25.16         27.03         4.41 o                         
  -2   8   9         25.73         36.91         4.67 o                         
  -1   8   9          0.67          1.00         0.59 o                         
   0   8   9          0.04         -0.34         0.90 o                         
   1   8   9          2.60          3.73         0.97 o                         
   2   8   9         36.72         36.74         3.19 o                         
   3   8   9         12.83         12.78         1.66 o                         
   4   8   9          6.42          6.35         2.00 o                         
  -3   9   9         36.97         49.07         6.06 o                         
  -2   9   9         17.32         22.98         3.84 o                         
  -1   9   9         22.85         25.28         3.52 o                         
   0   9   9          0.03          1.28         1.10 o                         
   1   9   9         25.74         23.07         3.65 o                         
   2   9   9          3.90          3.25         0.87 o                         
   3   9   9          6.81          7.64         1.37 o                         
   4   9   9          9.54          8.34         4.13 o                         
  -3  10   9          4.31          7.72         2.56 o                         
  -2  10   9         47.34         54.80         6.21 o                         
  -1  10   9         48.88         44.26         4.91 o                         
   0  10   9          1.34          2.72         1.33 o                         
   1  10   9          0.14         -1.11         1.11 o                         
   2  10   9          5.72          6.36         1.75 o                         
   3  10   9          0.91          0.88         0.68 o                         
   4  10   9          1.43          0.66         1.05 o                         
  -2  11   9         13.44         13.92         4.80 o                         
  -1  11   9         13.41         16.92         3.25 o                         
   0  11   9          0.17          1.24         0.91 o                         
   1  11   9          0.16         -1.62         1.66 o                         
   2  11   9          1.00          0.37         1.48 o                         
   3  11   9          0.16         -0.66         0.94 o                         
  -1  12   9         24.82         23.30         3.93 o                         
   0  12   9         35.12         34.11         4.59 o                         
   1  12   9          3.39          1.89         1.83 o                         
   2  12   9          0.56          0.53         1.11 o                         
   3  12   9          1.82          4.51         2.58 o                         
  -1  13   9          0.15         -0.29         0.90 o                         
   0  13   9         11.14          8.62         2.05 o                         
   1  13   9          0.04         -0.50         0.79 o                         
   2  13   9          0.32          1.11         1.46 o                         
  -1 -11  10          0.62          0.38         0.74 o                         
   0 -11  10          0.35          0.98         0.69 o                         
   1 -11  10          0.53          0.26         1.77 o                         
   2 -11  10          3.18          1.42         1.86 o                         
  -2 -10  10          3.39          7.64         3.37 o                         
  -1 -10  10          5.28         14.25         2.96 o                         
   0 -10  10          2.44          0.80         0.59 o                         
   1 -10  10          0.17         -0.43         1.10 o                         
   2 -10  10          4.31          7.16         2.27 o                         
  -2  -9  10          0.63          1.52         0.99 o                         
  -1  -9  10         11.54         18.53         2.72 o                         
   0  -9  10          0.38          1.17         0.80 o                         
   1  -9  10          3.03          4.97         1.91 o                         
   2  -9  10          1.79         -0.23         0.88 o                         
   3  -9  10          7.20          6.34         1.95 o                         
  -3  -8  10          0.09          0.44         1.08 o                         
  -2  -8  10          5.02          5.91         1.75 o                         
  -1  -8  10         17.67         24.41         2.36 o                         
   0  -8  10          1.37          4.39         1.10 o                         
   1  -8  10          0.12         -0.63         1.08 o                         
   2  -8  10          0.67          1.61         1.19 o                         
   3  -8  10          5.73         10.75         2.41 o                         
   4  -8  10          1.50          1.33         1.01 o                         
  -3  -7  10          1.31         -0.58         1.18 o                         
  -2  -7  10          4.16          3.88         1.45 o                         
  -1  -7  10          0.99          0.05         0.84 o                         
   0  -7  10         75.81         87.10         4.45 o                         
   1  -7  10          8.58         12.70         2.56 o                         
   2  -7  10          1.96          1.66         1.46 o                         
   3  -7  10          6.48          8.28         2.00 o                         
   4  -7  10          0.76          0.81         2.79 o                         
  -3  -6  10          0.54          0.16         0.85 o                         
  -2  -6  10          4.95          4.19         1.06 o                         
  -1  -6  10          2.89          4.57         1.25 o                         
   0  -6  10          7.34          7.79         0.95 o                         
   1  -6  10         40.63         39.76         2.68 o                         
   2  -6  10          0.05         -0.85         1.27 o                         
   3  -6  10          6.08          6.95         1.86 o                         
   4  -6  10          3.69          1.98         2.84 o                         
  -3  -5  10          0.67          0.39         0.63 o                         
  -2  -5  10         12.87         12.94         1.60 o                         
  -1  -5  10          2.57          0.75         0.50 o                         
   0  -5  10          6.69          6.21         0.88 o                         
   1  -5  10        113.63        102.44         3.81 o                         
   2  -5  10         16.22         13.90         2.32 o                         
   3  -5  10          0.04         -0.56         1.30 o                         
   4  -5  10         13.51         16.82         4.75 o                         
  -4  -4  10          4.42          4.12         2.04 o                         
  -3  -4  10          0.21          0.72         0.55 o                         
  -2  -4  10          2.90          0.96         0.63 o                         
  -1  -4  10         46.21         43.80         2.30 o                         
   0  -4  10          4.64          2.59         0.57 o                         
   1  -4  10          1.09         -0.07         0.34 o                         
   2  -4  10         73.80         74.67         5.21 o                         
   3  -4  10          0.40         -0.34         0.59 o                         
   4  -4  10          7.50          8.00         2.02 o                         
   5  -4  10          2.68          5.08         2.74 o                         
  -4  -3  10          1.24          0.80         0.74 o                         
  -3  -3  10          3.03          0.84         0.80 o                         
  -2  -3  10         11.99          7.78         0.72 o                         
  -1  -3  10         60.88         53.22         2.29 o                         
   0  -3  10         38.62         37.56         1.59 o                         
   1  -3  10          0.02          0.45         0.26 o                         
   2  -3  10          0.63          0.25         0.38 o                         
   3  -3  10          0.95          0.56         0.31 o                         
   4  -3  10          0.53         -0.09         0.88 o                         
   5  -3  10         13.14         16.23         4.65 o                         
  -4  -2  10          1.20          1.79         1.01 o                         
  -3  -2  10          1.61          1.90         1.05 o                         
  -2  -2  10          1.19          0.96         0.37 o                         
  -1  -2  10          8.00          6.65         0.80 o                         
   0  -2  10        132.01        117.60         2.50 o                         
   1  -2  10         86.16         85.24         2.94 o                         
   2  -2  10          0.56          0.26         0.40 o                         
   3  -2  10          0.04         -0.69         1.39 o                         
   4  -2  10          0.23         -1.58         1.58 o                         
   5  -2  10          1.36          1.80         1.86 o                         
  -4  -1  10          0.80          2.31         1.56 o                         
  -3  -1  10         19.75         17.97         2.60 o                         
  -2  -1  10          0.17          0.43         0.27 o                         
  -1  -1  10         43.99         41.02         2.09 o                         
   0  -1  10         94.35         85.95         3.99 o                         
   1  -1  10        118.91        120.51         3.08 o                         
   2  -1  10         30.66         27.45         1.38 o                         
   3  -1  10        121.99        130.42         7.07 o                         
   4  -1  10          2.24          1.22         0.65 o                         
   5  -1  10          0.87          2.27         1.90 o                         
  -4   0  10          0.79          0.84         1.01 o                         
  -3   0  10          0.14          0.33         1.40 o                         
  -2   0  10        131.02        129.15         7.38 o                         
  -1   0  10         39.06         37.60         1.91 o                         
   0   0  10         49.34         47.23         1.94 o                         
   1   0  10        215.84        216.19         7.46 o                         
   2   0  10        154.75        167.62         4.97 o                         
   3   0  10          0.19          0.29         0.46 o                         
   4   0  10         16.17         20.73         2.93 o                         
   5   0  10          0.23          1.01         1.35 o                         
  -4   1  10          5.35          9.79         2.24 o                         
  -3   1  10          3.89          3.03         1.64 o                         
  -2   1  10         50.85         54.04         4.84 o                         
  -1   1  10         33.71         28.90         2.46 o                         
   0   1  10         22.59         20.30         1.40 o                         
   1   1  10        116.73        111.35         3.81 o                         
   2   1  10        183.45        202.88         4.74 o                         
   3   1  10         53.39         58.78         3.83 o                         
   4   1  10         85.41         91.06         5.07 o                         
   5   1  10          0.55          0.29         2.14 o                         
  -4   2  10          4.46          3.59         1.70 o                         
  -3   2  10         14.59         16.98         4.18 o                         
  -2   2  10         32.72         31.40         3.83 o                         
  -1   2  10        296.91        286.51        15.09 o                         
   0   2  10         21.18         19.53         2.00 o                         
   1   2  10          6.46          3.17         0.55 o                         
   2   2  10         99.17         96.88         3.39 o                         
   3   2  10        114.40        120.04         3.50 o                         
   4   2  10         19.61         20.67         2.36 o                         
   5   2  10          2.25          4.39         2.59 o                         
  -4   3  10          1.45          4.39         2.28 o                         
  -3   3  10          9.43         10.32         3.18 o                         
  -2   3  10         22.42         24.55         3.47 o                         
  -1   3  10          6.76          6.21         1.13 o                         
   0   3  10          4.45          3.54         0.41 o                         
   1   3  10          7.00          5.82         0.86 o                         
   2   3  10         85.09         81.27         3.25 o                         
   3   3  10         64.50         64.18         2.99 o                         
   4   3  10         19.84         19.10         2.31 o                         
   5   3  10          8.39          7.54         2.31 o                         
  -4   4  10          0.45         -2.01         2.01 o                         
  -3   4  10         18.95         17.32         4.32 o                         
  -2   4  10         34.87         36.49         4.23 o                         
  -1   4  10         57.91         59.48         3.13 o                         
   0   4  10         37.25         41.40         1.79 o                         
   1   4  10          0.88          0.87         0.46 o                         
   2   4  10          2.72          3.68         0.90 o                         
   3   4  10         15.62         20.34         1.73 o                         
   4   4  10         16.96         22.45         2.48 o                         
   5   4  10         16.46         13.84         3.03 o                         
  -4   5  10          0.05          0.05         0.30 o                         
  -3   5  10          0.45         -0.57         1.38 o                         
  -2   5  10         18.35         19.80         3.19 o                         
  -1   5  10         83.34         84.28         3.43 o                         
   0   5  10        226.89        241.12         4.85 o                         
   1   5  10          0.07          1.24         0.36 o                         
   2   5  10          1.40          1.86         0.71 o                         
   3   5  10         31.65         34.74         2.99 o                         
   4   5  10          9.33          9.45         1.31 o                         
   5   5  10          5.41         11.05         2.60 o                         
  -3   6  10          1.92          1.49         4.84 o                         
  -2   6  10          7.09          5.58         1.75 o                         
  -1   6  10         29.69         32.66         2.38 o                         
   0   6  10        105.39        113.13         4.31 o                         
   1   6  10          0.41          0.27         0.33 o                         
   2   6  10          8.47          5.38         1.17 o                         
   3   6  10          2.23          2.51         0.91 o                         
   4   6  10          1.50          1.64         1.86 o                         
   5   6  10          0.49         -1.62         1.62 o                         
  -3   7  10          2.27          0.90         3.12 o                         
  -2   7  10          4.64          5.14         1.75 o                         
  -1   7  10          1.36          0.03         0.50 o                         
   0   7  10         28.07         30.37         3.89 o                         
   1   7  10        198.54        208.19         9.92 o                         
   2   7  10          1.25          2.29         0.74 o                         
   3   7  10          7.71          5.80         1.49 o                         
   4   7  10          1.95          0.90         0.93 o                         
  -3   8  10          2.99          4.26         1.90 o                         
  -2   8  10         34.95         32.76         4.61 o                         
  -1   8  10          0.19          0.31         0.64 o                         
   0   8  10          6.45          6.00         1.05 o                         
   1   8  10         47.12         46.19         3.35 o                         
   2   8  10          0.03          1.47         0.72 o                         
   3   8  10          0.32         -0.51         0.51 o                         
   4   8  10          0.81          1.51         1.28 o                         
  -3   9  10          3.14          3.75         1.81 o                         
  -2   9  10         11.10         13.01         3.56 o                         
  -1   9  10          0.83          1.06         0.67 o                         
   0   9  10          0.09          0.55         0.47 o                         
   1   9  10          6.56          6.84         1.43 o                         
   2   9  10         15.96         16.20         2.83 o                         
   3   9  10          0.10          0.10         0.56 o                         
   4   9  10          2.90          3.42         1.60 o                         
  -2  10  10          9.68          7.41         2.40 o                         
  -1  10  10         80.66         88.14         6.87 o                         
   0  10  10          9.99         12.04         2.95 o                         
   1  10  10          0.81          0.06         0.72 o                         
   2  10  10         15.72          9.43         2.38 o                         
   3  10  10          0.44          1.37         0.77 o                         
   4  10  10          0.34         -1.67         1.67 o                         
  -2  11  10          0.64         -2.01         2.01 o                         
  -1  11  10         11.40         13.32         2.88 o                         
   0  11  10          0.32          0.60         1.31 o                         
   1  11  10          0.57          0.68         1.21 o                         
   2  11  10          5.85          6.51         2.13 o                         
   3  11  10          0.39         -0.15         0.48 o                         
  -1  12  10          3.83          3.16         2.01 o                         
   0  12  10         18.14         13.52         2.96 o                         
   1  12  10          3.53         -2.09         2.09 o                         
   2  12  10          0.06         -0.70         1.38 o                         
   0  13  10         12.77         12.21         3.91 o                         
   1  13  10          0.68         -0.53         1.78 o                         
   0 -11  11          0.28         -0.64         1.25 o                         
   1 -11  11          2.33          4.38         2.58 o                         
  -1 -10  11          1.16          0.68         1.31 o                         
   0 -10  11          0.48          0.62         0.46 o                         
   1 -10  11          2.00          2.32         0.97 o                         
   2 -10  11         15.28         19.93         5.89 o                         
  -2  -9  11          0.01         -1.77         1.77 o                         
  -1  -9  11          2.91          0.72         0.89 o                         
   0  -9  11          0.09          0.44         0.60 o                         
   1  -9  11          0.19          1.38         1.07 o                         
   2  -9  11          4.16          9.79         3.76 o                         
   3  -9  11          0.25         -2.40         2.40 o                         
  -2  -8  11          0.16          2.55         1.94 o                         
  -1  -8  11          3.49          0.50         1.41 o                         
   0  -8  11          2.12          1.71         0.74 o                         
   1  -8  11         14.45         12.41         2.30 o                         
   2  -8  11          1.26          0.01         1.46 o                         
   3  -8  11          2.48          1.14         2.39 o                         
  -3  -7  11          0.18         -0.42         0.70 o                         
  -2  -7  11          0.01         -0.40         0.92 o                         
  -1  -7  11          1.75          1.24         1.37 o                         
   0  -7  11         21.64         21.14         2.25 o                         
   1  -7  11          4.18          3.80         1.31 o                         
   2  -7  11          5.36          4.06         1.75 o                         
   3  -7  11          2.08          3.02         1.40 o                         
   4  -7  11          0.39         -0.56         1.55 o                         
  -3  -6  11          0.02          0.44         0.91 o                         
  -2  -6  11          7.30          5.50         1.14 o                         
  -1  -6  11          1.47          1.92         0.99 o                         
   0  -6  11         10.79         13.53         2.15 o                         
   1  -6  11          9.25         10.24         1.19 o                         
   2  -6  11         30.98         27.69         3.30 o                         
   3  -6  11          0.02          0.20         0.49 o                         
   4  -6  11          0.96          2.79         1.31 o                         
  -3  -5  11          0.76          1.01         0.70 o                         
  -2  -5  11          0.09          0.17         0.72 o                         
  -1  -5  11          4.55          1.91         0.67 o                         
   0  -5  11         15.39         15.69         1.68 o                         
   1  -5  11         18.04         22.90         1.85 o                         
   2  -5  11         32.59         32.04         2.63 o                         
   3  -5  11         26.12         26.61         3.48 o                         
   4  -5  11          0.01         -1.76         1.76 o                         
  -3  -4  11          4.44          3.86         1.34 o                         
  -2  -4  11          2.54          3.06         0.78 o                         
  -1  -4  11          7.21          5.82         0.94 o                         
   0  -4  11          8.52          9.27         1.03 o                         
   1  -4  11         24.30         25.42         1.90 o                         
   2  -4  11         74.78         69.08         3.71 o                         
   3  -4  11         44.33         39.07         4.20 o                         
   4  -4  11          2.79          5.32         1.57 o                         
  -3  -3  11          2.22          3.94         1.53 o                         
  -2  -3  11          3.80          3.98         0.97 o                         
  -1  -3  11          1.14          0.78         1.03 o                         
   0  -3  11         13.43          9.82         0.83 o                         
   1  -3  11          9.66          9.81         1.17 o                         
   2  -3  11         25.32         20.21         1.62 o                         
   3  -3  11         21.98         20.59         3.02 o                         
   4  -3  11         17.99         22.19         4.91 o                         
   5  -3  11          0.60          1.78         1.81 o                         
  -4  -2  11          0.25          2.56         1.04 o                         
  -3  -2  11          0.51         -0.52         0.78 o                         
  -2  -2  11         21.20         23.39         1.89 o                         
  -1  -2  11          2.94          1.69         0.47 o                         
   0  -2  11          0.07          0.15         0.33 o                         
   1  -2  11          1.17          2.90         0.72 o                         
   2  -2  11         28.20         29.57         1.68 o                         
   3  -2  11        129.35        150.24        11.26 o                         
   4  -2  11         32.55         36.66         4.91 o                         
   5  -2  11          3.08          1.65         1.36 o                         
  -4  -1  11          0.58          0.04         0.80 o                         
  -3  -1  11          6.38          8.21         2.08 o                         
  -2  -1  11         55.31         63.82         4.24 o                         
  -1  -1  11         49.68         50.75         2.41 o                         
   0  -1  11         11.20         12.82         1.36 o                         
   1  -1  11          2.42          0.98         0.22 o                         
   2  -1  11          0.65          1.85         0.93 o                         
   3  -1  11         89.26        102.00         5.66 o                         
   4  -1  11          4.97          8.21         1.95 o                         
   5  -1  11          4.89          4.48         2.67 o                         
  -4   0  11          1.96          2.12         0.93 o                         
  -3   0  11          1.88          3.02         1.19 o                         
  -2   0  11         14.71          6.90         1.26 o                         
  -1   0  11         27.42         29.56         1.77 o                         
   0   0  11         10.79         15.38         1.86 o                         
   1   0  11          7.97         10.08         1.02 o                         
   2   0  11          0.55          0.27         0.53 o                         
   3   0  11          1.39          1.32         0.59 o                         
   4   0  11         33.61         34.61         3.31 o                         
   5   0  11          6.93          6.70         2.23 o                         
  -4   1  11          0.04          0.92         1.17 o                         
  -3   1  11          0.35          1.63         1.20 o                         
  -2   1  11          3.07          2.80         0.80 o                         
  -1   1  11         41.52         41.44         3.10 o                         
   0   1  11         83.13         83.79         2.93 o                         
   1   1  11         15.46         16.10         1.05 o                         
   2   1  11          0.72          1.13         0.40 o                         
   3   1  11          4.99          4.04         1.11 o                         
   4   1  11         16.09         16.76         2.31 o                         
   5   1  11          1.36          2.90         1.54 o                         
  -4   2  11          2.52          0.79         1.20 o                         
  -3   2  11         11.30         13.17         3.75 o                         
  -2   2  11          3.93          5.42         1.72 o                         
  -1   2  11          0.37          0.90         0.76 o                         
   0   2  11         13.04         11.50         1.08 o                         
   1   2  11         12.38         14.44         1.29 o                         
   2   2  11          8.12          8.07         1.11 o                         
   3   2  11          1.16          0.67         0.65 o                         
   4   2  11         31.06         29.36         2.99 o                         
   5   2  11          0.22         -0.30         2.02 o                         
  -4   3  11          0.18         -1.79         1.79 o                         
  -3   3  11          0.68          2.51         1.78 o                         
  -2   3  11         10.66         13.51         2.74 o                         
  -1   3  11        223.56        205.00        11.03 o                         
   0   3  11          5.97          6.92         1.09 o                         
   1   3  11         38.50         39.25         2.84 o                         
   2   3  11          0.45          1.30         0.80 o                         
   3   3  11          0.67         -0.41         0.41 o                         
   4   3  11          5.00          4.60         1.21 o                         
   5   3  11          0.53          1.96         1.19 o                         
  -3   4  11          3.77          4.04         1.99 o                         
  -2   4  11         14.61         15.48         4.01 o                         
  -1   4  11         10.96         10.06         1.79 o                         
   0   4  11          9.15          9.15         0.87 o                         
   1   4  11          2.22          1.85         0.50 o                         
   2   4  11         12.07         14.66         1.83 o                         
   3   4  11          0.40          0.10         0.55 o                         
   4   4  11          2.67          1.07         1.11 o                         
   5   4  11         14.14         19.62         4.97 o                         
  -3   5  11          0.25         -2.07         2.07 o                         
  -2   5  11          2.75          1.12         0.84 o                         
  -1   5  11         28.73         26.49         2.89 o                         
   0   5  11        444.98        449.77         6.77 o                         
   1   5  11         83.18         83.59         4.53 o                         
   2   5  11          4.12          2.57         0.50 o                         
   3   5  11          0.25          0.36         0.50 o                         
   4   5  11          1.33          1.80         0.76 o                         
   5   5  11          5.49          1.72         1.83 o                         
  -3   6  11          0.02          0.50         1.02 o                         
  -2   6  11          2.86          0.61         3.00 o                         
  -1   6  11         17.67         18.37         2.49 o                         
   0   6  11         29.05         26.18         2.10 o                         
   1   6  11          1.12          1.95         0.70 o                         
   2   6  11          2.66          0.99         0.58 o                         
   3   6  11          0.33         -0.36         0.54 o                         
   4   6  11          0.54          1.28         0.94 o                         
  -3   7  11          0.00         -1.29         1.29 o                         
  -2   7  11          1.96          2.06         1.35 o                         
  -1   7  11          9.47          8.19         1.77 o                         
   0   7  11         52.46         52.82         4.07 o                         
   1   7  11        122.59        130.32         5.10 o                         
   2   7  11         18.03         16.81         2.18 o                         
   3   7  11          1.94          3.40         1.04 o                         
   4   7  11          0.55          0.13         1.12 o                         
  -3   8  11          9.71         16.48         3.61 o                         
  -2   8  11          0.41         -0.88         1.53 o                         
  -1   8  11          0.53          0.25         0.89 o                         
   0   8  11         26.94         24.64         2.68 o                         
   1   8  11         87.13         85.46         6.86 o                         
   2   8  11          8.44          9.95         1.77 o                         
   3   8  11          1.17          0.63         0.57 o                         
   4   8  11          2.18          0.75         0.83 o                         
  -2   9  11          3.48          7.71         3.79 o                         
  -1   9  11          6.87          2.48         1.02 o                         
   0   9  11          1.19          0.57         0.60 o                         
   1   9  11         41.49         47.83         5.29 o                         
   2   9  11          9.20         10.72         2.43 o                         
   3   9  11          1.23          1.79         0.87 o                         
   4   9  11          0.12          0.13         1.21 o                         
  -2  10  11          7.84          8.21         3.61 o                         
  -1  10  11          0.49          0.69         0.81 o                         
   0  10  11          0.65         -0.38         2.31 o                         
   1  10  11          8.42          8.00         2.35 o                         
   2  10  11         32.35         30.68         4.75 o                         
   3  10  11          6.25          5.32         1.47 o                         
  -1  11  11          0.11         -0.34         4.87 o                         
   0  11  11          1.18          1.08         0.86 o                         
   1  11  11          0.58          0.58         0.81 o                         
   2  11  11         21.02         28.81         4.23 o                         
   3  11  11          0.69         -0.26         4.21 o                         
   0  12  11          1.91          1.81         1.21 o                         
   1  12  11          0.31          0.40         0.92 o                         
   2  12  11          1.69         -0.96         0.96 o                         
   0 -10  12          2.81          0.59         2.25 o                         
   1 -10  12          1.78          0.40         0.86 o                         
  -1  -9  12          1.47          2.22         2.00 o                         
   0  -9  12          4.50          6.20         1.58 o                         
   1  -9  12          0.38         -0.41         0.70 o                         
   2  -9  12          9.35         10.67         5.36 o                         
  -2  -8  12          1.44          2.18         1.47 o                         
  -1  -8  12          3.37          2.78         1.51 o                         
   0  -8  12          0.58          1.29         0.91 o                         
   1  -8  12          5.63          5.47         1.55 o                         
   2  -8  12          3.25          8.26         3.38 o                         
   3  -8  12          0.33         -2.29         2.29 o                         
  -2  -7  12          0.05          1.26         1.33 o                         
  -1  -7  12          4.45          6.95         2.39 o                         
   0  -7  12          9.41         10.14         2.03 o                         
   1  -7  12          0.11         -0.29         0.86 o                         
   2  -7  12          0.66         -0.89         1.21 o                         
   3  -7  12         10.82          7.73         2.07 o                         
  -2  -6  12          4.41          3.97         1.64 o                         
  -1  -6  12         20.92         24.42         3.96 o                         
   0  -6  12         29.28         43.41         4.05 o                         
   1  -6  12          3.17          3.65         1.38 o                         
   2  -6  12          2.56          2.16         1.24 o                         
   3  -6  12          1.28          0.88         1.08 o                         
   4  -6  12          0.02         -1.00         1.16 o                         
  -3  -5  12          0.01         -0.20         0.78 o                         
  -2  -5  12          0.00         -0.16         0.50 o                         
  -1  -5  12          0.02          0.13         0.74 o                         
   0  -5  12         14.71         21.76         2.80 o                         
   1  -5  12         56.95         59.84         3.28 o                         
   2  -5  12          2.53          2.36         1.37 o                         
   3  -5  12          2.15          1.75         1.00 o                         
   4  -5  12          1.35         -0.75         0.75 o                         
  -3  -4  12          2.40          4.54         1.44 o                         
  -2  -4  12          0.18         -0.10         0.82 o                         
  -1  -4  12          0.43          0.20         0.77 o                         
   0  -4  12         33.58         45.34         3.97 o                         
   1  -4  12         34.52         40.35         3.00 o                         
   2  -4  12          0.32          1.04         1.00 o                         
   3  -4  12          2.48          5.35         1.60 o                         
   4  -4  12          0.10          1.17         1.29 o                         
  -3  -3  12          0.52          1.22         1.15 o                         
  -2  -3  12          4.77          6.52         1.24 o                         
  -1  -3  12          2.71          2.35         0.82 o                         
   0  -3  12          9.21         13.29         1.12 o                         
   1  -3  12         38.94         43.63         3.84 o                         
   2  -3  12         87.34         80.58         4.09 o                         
   3  -3  12          2.23          3.18         1.29 o                         
   4  -3  12          0.58         -0.50         1.01 o                         
  -3  -2  12          5.00          5.28         2.67 o                         
  -2  -2  12          6.99          8.74         1.63 o                         
  -1  -2  12         10.18         12.99         1.85 o                         
   0  -2  12         18.75         15.58         1.51 o                         
   1  -2  12          9.60          5.84         0.90 o                         
   2  -2  12         22.82         24.80         2.48 o                         
   3  -2  12          6.74          5.91         1.45 o                         
   4  -2  12          3.57          3.32         1.16 o                         
  -3  -1  12          4.90          5.94         1.89 o                         
  -2  -1  12          0.26         -0.36         0.56 o                         
  -1  -1  12         40.56         46.83         2.45 o                         
   0  -1  12         30.03         34.81         2.82 o                         
   1  -1  12          9.15          5.52         0.67 o                         
   2  -1  12         22.23         14.54         1.69 o                         
   3  -1  12          8.71          7.13         1.63 o                         
   4  -1  12          1.70          2.13         0.88 o                         
   5  -1  12          0.50          3.25         2.04 o                         
  -3   0  12          3.25          1.89         1.66 o                         
  -2   0  12          0.57          0.99         0.88 o                         
  -1   0  12         12.01         13.18         1.36 o                         
   0   0  12         34.11         39.70         3.28 o                         
   1   0  12         49.39         40.97         2.05 o                         
   2   0  12          0.01         -0.38         0.47 o                         
   3   0  12         25.75         21.25         2.65 o                         
   4   0  12          0.63          0.71         0.85 o                         
   5   0  12          0.82         -0.69         1.30 o                         
  -3   1  12          0.22         -0.59         1.11 o                         
  -2   1  12         35.42         40.07         4.60 o                         
  -1   1  12          3.10          1.90         0.53 o                         
   0   1  12         82.86         83.10         7.02 o                         
   1   1  12         52.35         47.96         1.99 o                         
   2   1  12          0.07          0.01         0.29 o                         
   3   1  12          1.68          2.53         0.97 o                         
   4   1  12         15.11         16.18         2.35 o                         
   5   1  12          2.20         -0.83         1.34 o                         
  -3   2  12          0.12         -1.34         1.43 o                         
  -2   2  12          1.67         -0.20         1.95 o                         
  -1   2  12         47.58         42.16         3.53 o                         
   0   2  12         47.72         46.80         2.14 o                         
   1   2  12         85.52         85.53        12.51 o                         
   2   2  12         38.32         36.70         2.39 o                         
   3   2  12          0.07          0.21         0.59 o                         
   4   2  12         20.02         20.15         2.66 o                         
   5   2  12          0.62         -1.37         1.63 o                         
  -3   3  12          8.05         10.39         3.49 o                         
  -2   3  12          0.02         -0.74         0.84 o                         
  -1   3  12         76.80         73.32         6.20 o                         
   0   3  12          0.03          0.55         0.42 o                         
   1   3  12         40.19         41.32         2.84 o                         
   2   3  12         46.78         42.24         4.22 o                         
   3   3  12          4.95          2.81         1.23 o                         
   4   3  12          0.49         -0.10         0.53 o                         
   5   3  12         11.33         10.32         3.90 o                         
  -3   4  12         18.32         18.45         4.83 o                         
  -2   4  12          3.56          3.53         1.52 o                         
  -1   4  12          0.02         -0.45         0.88 o                         
   0   4  12        125.54        126.85         5.81 o                         
   1   4  12         52.05         61.95         7.64 o                         
   2   4  12         36.19         37.53         2.99 o                         
   3   4  12         11.80         11.94         1.73 o                         
   4   4  12          0.20         -0.29         0.64 o                         
  -3   5  12         12.91         13.78         4.29 o                         
  -2   5  12          6.82          5.18         1.78 o                         
  -1   5  12          2.10          1.30         0.80 o                         
   0   5  12          8.46         10.44         1.02 o                         
   1   5  12          5.70          4.61         1.50 o                         
   2   5  12         17.13         19.26         2.18 o                         
   3   5  12         22.64         24.63         2.66 o                         
   4   5  12          3.29          1.10         0.85 o                         
  -3   6  12          4.96          2.54         2.05 o                         
  -2   6  12         41.99         47.80         5.38 o                         
  -1   6  12          5.81          4.56         1.21 o                         
   0   6  12         23.90         24.37         2.01 o                         
   1   6  12          9.80          9.57         1.53 o                         
   2   6  12         15.52         16.62         2.14 o                         
   3   6  12          3.69          4.90         1.23 o                         
   4   6  12          1.95          3.33         1.40 o                         
  -2   7  12          8.78         12.76         2.92 o                         
  -1   7  12         14.12         14.45         2.36 o                         
   0   7  12          0.03         -0.10         0.97 o                         
   1   7  12         12.70         12.26         1.36 o                         
   2   7  12          3.43          3.41         0.94 o                         
   3   7  12          4.30          4.39         1.19 o                         
   4   7  12          6.09          6.58         2.09 o                         
  -2   8  12          6.12          8.52         2.46 o                         
  -1   8  12         22.51         23.10         4.25 o                         
   0   8  12          3.98          3.49         0.94 o                         
   1   8  12         22.53         22.51         3.64 o                         
   2   8  12          7.22          7.18         2.42 o                         
   3   8  12          0.24          0.90         0.56 o                         
   4   8  12          0.04          1.48         1.35 o                         
  -2   9  12          3.81          4.39         2.70 o                         
  -1   9  12          3.73          4.53         1.87 o                         
   0   9  12          5.55          6.45         1.50 o                         
   1   9  12          0.01          0.52         0.81 o                         
   2   9  12         14.68         16.82         3.29 o                         
   3   9  12          0.31          0.69         1.05 o                         
  -1  10  12          1.10          1.75         1.04 o                         
   0  10  12          5.57          6.52         1.91 o                         
   1  10  12          0.77          0.88         0.92 o                         
   2  10  12          1.37          0.70         1.08 o                         
   3  10  12          3.23          3.28         1.17 o                         
  -1  11  12          0.13          0.08         1.56 o                         
   0  11  12          4.02          6.26         3.45 o                         
   1  11  12          1.90          2.35         1.25 o                         
   2  11  12          0.26          2.19         1.36 o                         
   0  -9  13          0.46          1.60         1.11 o                         
   1  -9  13          3.34          7.96         2.41 o                         
  -1  -8  13          2.12         -0.44         2.31 o                         
   0  -8  13          2.54          1.69         2.33 o                         
   1  -8  13          1.33          0.90         1.10 o                         
   2  -8  13          5.58         12.44         3.05 o                         
  -2  -7  13          0.27          0.01         0.86 o                         
  -1  -7  13          2.43          1.42         1.16 o                         
   0  -7  13          3.40          2.14         0.91 o                         
   1  -7  13          6.58          7.98         1.92 o                         
   2  -7  13          6.13          7.32         2.35 o                         
   3  -7  13          2.20          3.85         2.47 o                         
  -2  -6  13          0.38         -1.16         1.16 o                         
  -1  -6  13          2.73          1.66         1.27 o                         
   0  -6  13         15.07          9.55         2.10 o                         
   1  -6  13         14.91         19.68         3.65 o                         
   2  -6  13          0.87          3.22         1.45 o                         
   3  -6  13          4.73          2.05         1.16 o                         
  -2  -5  13          0.02          0.31         0.61 o                         
  -1  -5  13          1.45          0.99         1.24 o                         
   0  -5  13         15.75         12.05         3.02 o                         
   1  -5  13         20.20         17.13         2.67 o                         
   2  -5  13          5.15          1.91         1.12 o                         
   3  -5  13          1.33          0.37         0.59 o                         
  -2  -4  13          0.06         -0.44         0.44 o                         
  -1  -4  13         11.58         10.68         2.22 o                         
   0  -4  13          4.13          4.77         1.56 o                         
   1  -4  13         41.53         29.80         4.03 o                         
   2  -4  13         14.97         22.14         2.62 o                         
   3  -4  13          1.27          2.39         1.23 o                         
   4  -4  13          1.96         -0.32         0.79 o                         
  -3  -3  13          1.25          1.61         0.86 o                         
  -2  -3  13          1.26          2.14         0.83 o                         
  -1  -3  13          0.08         -0.95         1.33 o                         
   0  -3  13         20.38         18.32         2.40 o                         
   1  -3  13         63.65         71.43         6.36 o                         
   2  -3  13         33.80         34.36         4.17 o                         
   3  -3  13          0.18         -0.68         2.36 o                         
   4  -3  13          0.05          0.10         0.59 o                         
  -3  -2  13          4.85          5.52         1.65 o                         
  -2  -2  13          3.90          5.15         1.22 o                         
  -1  -2  13          0.32          1.18         0.55 o                         
   0  -2  13         18.71         16.02         2.02 o                         
   1  -2  13          4.98          7.95         1.29 o                         
   2  -2  13         75.48         70.95         4.71 o                         
   3  -2  13         11.83         10.09         1.94 o                         
   4  -2  13          0.47          0.46         0.92 o                         
  -3  -1  13          5.08          1.92         1.32 o                         
  -2  -1  13          1.49          0.74         1.03 o                         
  -1  -1  13          3.00          3.57         0.88 o                         
   0  -1  13          0.05          0.07         0.42 o                         
   1  -1  13         29.54         29.58         2.71 o                         
   2  -1  13         71.01         88.74         5.27 o                         
   3  -1  13          3.48          2.81         2.31 o                         
   4  -1  13          1.10          0.56         0.54 o                         
  -3   0  13          9.08          8.43         2.29 o                         
  -2   0  13         12.69         14.94         2.20 o                         
  -1   0  13         18.36         18.04         1.92 o                         
   0   0  13          0.23          0.75         0.46 o                         
   1   0  13          2.33          1.20         0.57 o                         
   2   0  13         12.99         15.40         2.21 o                         
   3   0  13         77.77         93.24         5.71 o                         
   4   0  13         12.49         12.57         2.17 o                         
  -3   1  13          0.29         -2.35         2.35 o                         
  -2   1  13         32.02         29.80         3.13 o                         
  -1   1  13         18.01         13.82         1.58 o                         
   0   1  13         10.74         11.29         1.73 o                         
   1   1  13          1.70          0.64         0.24 o                         
   2   1  13          2.78          1.33         0.78 o                         
   3   1  13         22.75         27.13         3.06 o                         
   4   1  13          1.97          0.86         1.09 o                         
  -3   2  13          0.32         -1.30         1.50 o                         
  -2   2  13         15.05         19.73         3.49 o                         
  -1   2  13         10.24          8.07         1.42 o                         
   0   2  13         11.78          7.75         1.90 o                         
   1   2  13          2.37          1.63         1.04 o                         
   2   2  13          1.21          1.19         0.71 o                         
   3   2  13          5.83          5.37         1.77 o                         
   4   2  13         12.65         15.49         2.40 o                         
  -3   3  13          0.65          3.61         2.23 o                         
  -2   3  13          5.33          7.54         2.23 o                         
  -1   3  13         34.68         39.85         4.81 o                         
   0   3  13         29.36         30.58         3.86 o                         
   1   3  13          6.83          8.47         3.06 o                         
   2   3  13          4.00          4.91         1.56 o                         
   3   3  13          0.18          0.03         0.46 o                         
   4   3  13          3.68          5.77         1.71 o                         
  -3   4  13          7.53         10.45         4.06 o                         
  -2   4  13          7.28          8.25         2.49 o                         
  -1   4  13         32.42         33.08         4.88 o                         
   0   4  13         33.64         36.87         3.32 o                         
   1   4  13          2.63          2.96         1.71 o                         
   2   4  13          3.21          3.32         0.93 o                         
   3   4  13          0.39          0.96         0.51 o                         
   4   4  13          0.18          0.44         0.75 o                         
  -3   5  13          0.65          1.70         1.76 o                         
  -2   5  13          0.39          1.15         1.41 o                         
  -1   5  13          0.38         -0.01         1.11 o                         
   0   5  13          1.83          0.79         0.47 o                         
   1   5  13         10.53         10.42         2.35 o                         
   2   5  13          0.42          1.35         0.59 o                         
   3   5  13          3.20          3.07         1.02 o                         
   4   5  13          0.46          0.99         1.48 o                         
  -2   6  13         12.00         13.72         2.96 o                         
  -1   6  13         10.18         14.79         2.49 o                         
   0   6  13         19.15         21.31         2.59 o                         
   1   6  13         44.35         46.06         2.77 o                         
   2   6  13          3.39          3.17         1.18 o                         
   3   6  13          0.14         -0.53         0.63 o                         
   4   6  13          0.06          1.46         1.38 o                         
  -2   7  13          4.49          9.52         2.49 o                         
  -1   7  13          6.25          7.33         1.75 o                         
   0   7  13          1.94          0.45         0.75 o                         
   1   7  13         50.32         45.88         3.56 o                         
   2   7  13          0.28          0.33         0.64 o                         
   3   7  13          0.00         -0.20         0.51 o                         
   4   7  13          0.28          0.37         0.96 o                         
  -2   8  13          3.58          2.23         1.91 o                         
  -1   8  13         11.40         13.76         2.89 o                         
   0   8  13          4.73          3.85         1.60 o                         
   1   8  13          0.25          1.36         1.27 o                         
   2   8  13          9.73         10.96         2.73 o                         
   3   8  13          0.40          0.41         0.74 o                         
  -1   9  13          9.61         16.26         3.35 o                         
   0   9  13         11.58         14.19         2.36 o                         
   1   9  13          2.12          0.93         0.89 o                         
   2   9  13         15.76         17.79         3.45 o                         
   3   9  13          0.56         -0.15         1.07 o                         
  -1  10  13          0.11          5.99         2.83 o                         
   0  10  13          2.40          1.71         1.04 o                         
   1  10  13          2.94          2.89         1.62 o                         
   2  10  13         10.44         11.62         2.98 o                         
   1  11  13          2.17          2.79         1.47 o                         
   0  -8  14          0.35          0.27         1.24 o                         
   1  -8  14          0.33          2.47         1.41 o                         
  -1  -7  14          0.01          1.16         1.67 o                         
   0  -7  14          0.32          0.91         0.57 o                         
   1  -7  14         15.65         21.66         3.79 o                         
   2  -7  14          8.75          6.95         2.31 o                         
  -1  -6  14          0.13          0.33         1.19 o                         
   0  -6  14          0.00         -0.16         1.06 o                         
   1  -6  14          0.17          0.73         1.05 o                         
   2  -6  14          1.36          0.86         1.06 o                         
   3  -6  14         10.72         12.37         3.12 o                         
  -2  -5  14          1.99          6.36         2.88 o                         
  -1  -5  14          1.47          4.68         1.98 o                         
   0  -5  14          0.52          2.35         1.43 o                         
   1  -5  14          0.34         -0.38         0.82 o                         
   2  -5  14          7.44          6.83         2.13 o                         
   3  -5  14          7.08          7.51         3.45 o                         
  -2  -4  14          3.74          5.92         1.34 o                         
  -1  -4  14         19.67         23.59         4.08 o                         
   0  -4  14          6.73          5.18         2.03 o                         
   1  -4  14          2.82          2.53         1.19 o                         
   2  -4  14          5.76          7.39         3.90 o                         
   3  -4  14          3.76          3.86         1.51 o                         
  -2  -3  14          1.70          3.32         1.00 o                         
  -1  -3  14          7.38          8.19         1.75 o                         
   0  -3  14          2.20          2.19         1.09 o                         
   1  -3  14          1.26          0.35         1.01 o                         
   2  -3  14          1.14          2.10         0.89 o                         
   3  -3  14          0.14         -1.30         1.30 o                         
   4  -3  14          2.59          3.49         1.30 o                         
  -2  -2  14          0.47         -0.61         0.61 o                         
  -1  -2  14          9.60         10.82         1.75 o                         
   0  -2  14         14.96         15.15         2.26 o                         
   1  -2  14         14.09         19.42         3.52 o                         
   2  -2  14          3.04          0.88         0.60 o                         
   3  -2  14          2.44         -0.30         0.76 o                         
   4  -2  14          1.02         -0.86         0.90 o                         
  -2  -1  14          2.99          4.97         1.38 o                         
  -1  -1  14          1.29          5.52         1.15 o                         
   0  -1  14         21.85         24.21         3.79 o                         
   1  -1  14         17.64         19.43         2.90 o                         
   2  -1  14          6.05          6.79         1.43 o                         
   3  -1  14          5.53          3.32         1.66 o                         
   4  -1  14          1.72          0.34         0.65 o                         
  -2   0  14          0.78          2.44         0.94 o                         
  -1   0  14          5.09          3.84         1.52 o                         
   0   0  14          3.77          7.85         2.18 o                         
   1   0  14          0.00          3.38         2.11 o                         
   2   0  14          5.56          3.97         1.25 o                         
   3   0  14          1.87          2.01         1.16 o                         
   4   0  14          0.25         -0.99         0.99 o                         
  -2   1  14          0.14          0.22         1.00 o                         
  -1   1  14          0.51         -0.23         3.69 o                         
   0   1  14          2.22          3.34         1.38 o                         
   1   1  14         14.92         22.90         5.18 o                         
   2   1  14         21.66         23.65         2.91 o                         
   3   1  14          4.67          4.76         1.37 o                         
   4   1  14          2.66          1.63         0.90 o                         
  -2   2  14          0.01         -0.29         1.90 o                         
  -1   2  14          1.09          3.12         1.50 o                         
   0   2  14         12.09         14.77         2.82 o                         
   1   2  14          0.03          2.36         1.91 o                         
   2   2  14          2.33          1.39         0.94 o                         
   3   2  14          0.63          0.10         0.94 o                         
   4   2  14          5.21          1.81         1.74 o                         
  -2   3  14          2.23          1.45         1.19 o                         
  -1   3  14          1.54         -0.12         1.10 o                         
   0   3  14         17.23         23.10         2.81 o                         
   1   3  14         16.36         24.11         5.25 o                         
   2   3  14          0.65          0.50         0.72 o                         
   3   3  14          5.35          6.99         1.29 o                         
   4   3  14          0.22          0.63         0.95 o                         
  -2   4  14          1.17         -0.45         1.04 o                         
  -1   4  14          0.01         -1.08         1.08 o                         
   0   4  14          8.79          8.44         1.63 o                         
   1   4  14         24.38         29.78         3.76 o                         
   2   4  14          6.05          5.91         1.41 o                         
   3   4  14          0.30         -0.60         0.96 o                         
   4   4  14          0.22          0.20         0.77 o                         
  -2   5  14          0.66          1.64         1.17 o                         
  -1   5  14          1.22          0.18         1.85 o                         
   0   5  14         16.50         17.23         2.30 o                         
   1   5  14          6.49          6.54         1.47 o                         
   2   5  14          8.52          8.40         1.76 o                         
   3   5  14          1.84          0.74         1.02 o                         
   4   5  14          0.08          0.16         0.72 o                         
  -2   6  14          4.82          2.33         1.98 o                         
  -1   6  14          0.32         -1.72         1.72 o                         
   0   6  14          0.17          0.86         1.23 o                         
   1   6  14         17.98         16.64         3.20 o                         
   2   6  14         14.12         17.82         3.66 o                         
   3   6  14          2.69          1.96         0.81 o                         
  -1   7  14          0.33         -1.16         1.16 o                         
   0   7  14          0.01         -0.87         0.87 o                         
   1   7  14          3.71          5.65         2.11 o                         
   2   7  14          1.30          1.58         1.13 o                         
   3   7  14          1.73          3.13         1.11 o                         
  -1   8  14         14.31         13.36         2.96 o                         
   0   8  14          0.38          0.99         1.06 o                         
   1   8  14          6.41          5.17         1.85 o                         
   2   8  14          2.73          2.73         2.45 o                         
   3   8  14          2.05          2.33         0.91 o                         
  -1   9  14          4.25          3.79         2.58 o                         
   0   9  14          0.02          2.49         1.29 o                         
   1   9  14          0.00          0.54         1.29 o                         
   2   9  14          1.79          1.15         3.12 o                         
   0  10  14          5.00          3.36         2.48 o                         
   1  10  14          0.01         -0.96         0.96 o                         
   0  -6  15          0.15         -2.13         2.13 o                         
   1  -6  15          0.00         -0.66         1.18 o                         
   2  -6  15          0.54         -0.10         1.12 o                         
  -1  -5  15          0.85          3.87         1.86 o                         
   0  -5  15          1.25          0.24         1.03 o                         
   1  -5  15          1.26         -0.16         0.65 o                         
   2  -5  15          9.22         16.80         4.97 o                         
  -1  -4  15          1.97          4.68         1.99 o                         
   0  -4  15          0.84          2.69         1.54 o                         
   1  -4  15          1.76          2.94         1.27 o                         
   2  -4  15          3.86          3.31         4.07 o                         
   3  -4  15          0.00          0.63         2.19 o                         
  -2  -3  15          0.23         -1.10         1.10 o                         
  -1  -3  15          6.68         10.90         2.18 o                         
   0  -3  15          5.67         12.03         3.00 o                         
   1  -3  15          5.07          5.56         1.64 o                         
   2  -3  15          0.49          0.67         1.38 o                         
   3  -3  15          8.59          9.41         2.64 o                         
  -2  -2  15          1.07          1.21         1.48 o                         
  -1  -2  15          1.35          2.47         1.15 o                         
   0  -2  15          0.09          2.83         1.55 o                         
   1  -2  15          6.35          7.83         1.92 o                         
   2  -2  15          8.38         13.09         2.14 o                         
   3  -2  15          3.41          5.84         1.54 o                         
  -2  -1  15          0.82         -0.78         1.34 o                         
  -1  -1  15          1.41          0.69         2.88 o                         
   0  -1  15         16.92         19.03         3.57 o                         
   1  -1  15         22.12         24.88         4.04 o                         
   2  -1  15         18.47         21.66         3.30 o                         
   3  -1  15          8.32         14.86         2.45 o                         
  -2   0  15          4.14          6.42         2.17 o                         
  -1   0  15          0.46         -0.56         0.77 o                         
   0   0  15          2.15          4.39         1.70 o                         
   1   0  15          0.20          0.51         0.78 o                         
   2   0  15          7.60         11.82         2.13 o                         
   3   0  15         12.31         15.02         2.52 o                         
  -2   1  15          1.37          1.20         0.81 o                         
  -1   1  15          0.00         -0.72         0.89 o                         
   0   1  15          2.48          1.56         1.05 o                         
   1   1  15          7.72          6.10         2.38 o                         
   2   1  15         23.14         22.67         2.93 o                         
   3   1  15         17.54         24.81         3.18 o                         
   4   1  15          2.91          2.09         1.01 o                         
  -2   2  15         11.57         13.19         6.29 o                         
  -1   2  15         21.72         29.84         4.48 o                         
   0   2  15          8.97         10.36         1.85 o                         
   1   2  15          1.16          1.99         1.10 o                         
   2   2  15          0.73         -0.39         0.79 o                         
   3   2  15          7.84          6.98         1.69 o                         
  -2   3  15          2.78          5.74         2.26 o                         
  -1   3  15         11.05         12.39         4.83 o                         
   0   3  15          1.13          0.28         0.57 o                         
   1   3  15          4.38          6.87         1.88 o                         
   2   3  15          0.24         -0.53         0.87 o                         
   3   3  15          4.68          3.92         1.39 o                         
  -2   4  15          2.74          4.24         2.65 o                         
  -1   4  15         16.10         20.92         3.97 o                         
   0   4  15         12.92         16.37         2.43 o                         
   1   4  15          6.81          6.45         2.25 o                         
   2   4  15          0.35          3.20         2.03 o                         
   3   4  15          2.97          1.95         2.20 o                         
  -1   5  15         12.01         13.15         3.19 o                         
   0   5  15         18.07         18.94         3.55 o                         
   1   5  15          2.60          1.28         0.71 o                         
   2   5  15          1.73         -0.26         0.98 o                         
   3   5  15          1.97          2.95         1.19 o                         
  -1   6  15          0.04         -0.35         2.15 o                         
   0   6  15         23.84         26.81         4.37 o                         
   1   6  15          4.09          3.72         1.70 o                         
   2   6  15          0.27         -1.72         1.72 o                         
   3   6  15          0.08         -0.48         0.73 o                         
  -1   7  15          2.06          2.41         1.65 o                         
   0   7  15          9.25          9.65         2.88 o                         
   1   7  15          2.71          5.39         3.01 o                         
   2   7  15          0.57         -0.54         1.67 o                         
   3   7  15          0.01         -0.53         1.06 o                         
   0   8  15          0.06         -2.41         2.41 o                         
   1   8  15         22.14         23.39         4.21 o                         
   2   8  15          3.43          1.45         1.06 o                         
   1   9  15          2.71          5.88         3.03 o                         
   1  -5  16          1.00         -0.05         0.65 o                         
   0  -4  16          0.79          3.58         2.56 o                         
   1  -4  16          0.04         -0.33         1.08 o                         
   2  -4  16          1.81          0.89         1.45 o                         
  -1  -3  16          2.13          7.14         3.05 o                         
   0  -3  16          3.68          4.15         1.91 o                         
   1  -3  16          0.13          0.22         1.45 o                         
   2  -3  16          0.61          1.52         1.15 o                         
  -1  -2  16          5.82          9.41         2.74 o                         
   0  -2  16         10.36         10.63         3.03 o                         
   1  -2  16          0.18         -0.36         1.23 o                         
   2  -2  16          0.90         -0.44         0.79 o                         
   3  -2  16          8.20          9.17         2.12 o                         
  -1  -1  16          4.36          2.80         1.57 o                         
   0  -1  16          8.49         16.16         3.43 o                         
   1  -1  16          2.35          3.30         1.74 o                         
   2  -1  16          0.01         -0.58         1.00 o                         
   3  -1  16          0.05          1.70         0.89 o                         
  -1   0  16          0.95         -0.61         1.96 o                         
   0   0  16         10.47          8.60         2.45 o                         
   1   0  16          9.15         10.79         3.51 o                         
   2   0  16          0.11         -0.06         0.57 o                         
   3   0  16          0.22          0.59         1.06 o                         
  -1   1  16          9.56          7.33         2.31 o                         
   0   1  16          6.97          1.91         4.35 o                         
   1   1  16         20.68         23.46         7.29 o                         
   2   1  16          2.42          6.13         1.91 o                         
   3   1  16          0.04         -1.04         1.04 o                         
  -1   2  16          1.09          0.62         2.30 o                         
   0   2  16          0.46         -0.94         0.94 o                         
   1   2  16          4.71          1.60         1.53 o                         
   2   2  16          0.24         -2.22         2.22 o                         
   3   2  16          0.00         -1.15         1.15 o                         
  -1   3  16          2.80          2.27         1.44 o                         
   0   3  16          4.17          2.70         1.11 o                         
   1   3  16          4.19          4.94         1.82 o                         
   2   3  16         16.89         13.07         4.31 o                         
   3   3  16          1.97          0.92         1.03 o                         
  -1   4  16          2.57          1.25         1.64 o                         
   0   4  16          0.01          1.08         1.04 o                         
   1   4  16          0.54          0.06         1.10 o                         
   2   4  16          2.32          0.18         0.89 o                         
   3   4  16          0.31         -0.31         1.11 o                         
  -1   5  16          6.54          3.95         3.11 o                         
   0   5  16          6.15          6.03         2.20 o                         
   1   5  16          0.81         -0.14         1.02 o                         
   2   5  16          0.75         -0.12         0.77 o                         
   0   6  16          2.99          0.33         0.86 o                         
   1   6  16          0.32          0.12         1.00 o                         
   2   6  16          0.01          0.48         2.22 o                         
   0   7  16          5.70          7.73         3.39 o                         
   1   7  16          0.43         -0.77         1.70 o                         
   2   7  16          1.58          1.25         3.34 o                         
   0  -2  17          2.36          0.61         2.08 o                         
   1  -2  17          1.36         -0.02         1.57 o                         
   0  -1  17          8.03          4.43         2.91 o                         
   1  -1  17          0.48         -1.09         1.59 o                         
   2  -1  17          0.25         -2.18         2.18 o                         
   0   0  17          5.09          9.09         3.71 o                         
   1   0  17          3.02          2.02         1.31 o                         
   2   0  17          0.20          2.34         1.02 o                         
   0   1  17          5.45          6.44         4.21 o                         
   1   1  17         20.15         23.30         4.16 o                         
   2   1  17          1.20          3.60         2.05 o                         
   0   2  17          1.08          4.62         1.70 o                         
   1   2  17          9.79         14.74         3.22 o                         
   2   2  17          1.48          2.45         1.99 o                         
   0   3  17          0.18         -0.83         1.49 o                         
   1   3  17          6.43          7.89         2.34 o                         
   2   3  17         13.43         19.20         5.23 o                         
   0   4  17          6.06         10.02         4.24 o                         
   1   4  17          3.23          3.38         2.39 o                         
   2   4  17          8.44         13.57         4.29 o                         
   1   5  17          0.27          2.65         2.22 o                         
                                                                                
