# Supplementary material for: (E)-{[(Butyl­sulfan­yl)methane­thio­yl]amino}(4-meth­oxy­benzyl­idene)amine: crystal structure and Hirshfeld surface analysis
Source: Acta Crystallogr E Crystallogr Commun. 2020 Jan 17;76(Pt 2):208–13. doi: 10.1107/S2056989020000328 (PMC7001837; doi:10.1107/S2056989020000328)
Supplement: Supplementary file 3 [file e-76-00208-Isup3.cml]

<?xml version="1.0" ?>
<cml>
<molecule id="m1">
  <atomArray>
    <atom id="a1" elementType="C"
          x2="3.134999990463257" y2="0.16503388111808093" />
    <atom id="a2" elementType="C"
          x2="1.8013306494149983" y2="-0.6049830594409595" />
    <atom id="a3" elementType="C"
          x2="1.8013306494149983" y2="-2.1450169405590405" />
    <atom id="a4" elementType="C"
          x2="3.134999990463257" y2="-2.915033881118081" />
    <atom id="a5" elementType="C"
          x2="4.468669331511515" y2="-2.1450169405590405" />
    <atom id="a6" elementType="C"
          x2="4.468669331511515" y2="-0.6049830594409595" />
    <atom id="a7" elementType="O"
          x2="5.557613774538798" y2="-3.2339613835863235" />
    <atom id="a8" elementType="C"
          x2="7.097613774538798" y2="-3.2339613835863235" />
    <atom id="a9" elementType="N"
          x2="0.46765152758696305" y2="0.16501694055904104" />
    <atom id="a10" elementType="N"
          x2="-1.072348472413037" y2="0.16501694055904123" />
    <atom id="a11" elementType="C"
          x2="-1.8423484724130366" y2="1.4986960623870769" />
    <atom id="a12" elementType="S"
          x2="-1.8423484724130366" y2="3.038696062387077" />
    <atom id="a13" elementType="S"
          x2="-3.3823484724130366" y2="1.4986960623870766" />
    <atom id="a14" elementType="C"
          x2="-3.3823484724130366" y2="-0.04130393761292339" />
    <atom id="a15" elementType="C"
          x2="-4.922348472413036" y2="-0.04130393761292358" />
    <atom id="a16" elementType="C"
          x2="-4.922348472413036" y2="-1.5813039376129236" />
    <atom id="a17" elementType="C"
          x2="-6.462348472413036" y2="-1.5813039376129234" />
  </atomArray>
  <bondArray>
    <bond atomRefs2="a1 a2" order="1" />
    <bond atomRefs2="a1 a6" order="2" />
    <bond atomRefs2="a2 a3" order="2" />
    <bond atomRefs2="a3 a4" order="1" />
    <bond atomRefs2="a4 a5" order="2" />
    <bond atomRefs2="a5 a6" order="1" />
    <bond atomRefs2="a5 a7" order="1" />
    <bond atomRefs2="a7 a8" order="1" />
    <bond atomRefs2="a2 a9" order="1" />
    <bond atomRefs2="a9 a10" order="2" />
    <bond atomRefs2="a10 a11" order="1" />
    <bond atomRefs2="a11 a12" order="2" />
    <bond atomRefs2="a11 a13" order="1" />
    <bond atomRefs2="a13 a14" order="1" />
    <bond atomRefs2="a14 a15" order="1" />
    <bond atomRefs2="a15 a16" order="1" />
    <bond atomRefs2="a16 a17" order="1" />
  </bondArray>
</molecule>
</cml>
